# Supplementary material for: Crystal structure and Hirshfeld surface analysis of (Z)-2-{[(2,4-di­methyl­phen­yl)imino]­meth­yl}-4-methyl­phenol
Source: Acta Crystallogr E Crystallogr Commun. 2021 Oct 13;77(Pt 11):1087–90. doi: 10.1107/S2056989021010215 (PMC8587990; doi:10.1107/S2056989021010215)
Supplement: Supplementary file 1 [file e-77-01087-sup1.cif]

##############################################################################
#                                                                            #
# This CIF contains the data in a paper accepted for publication in          #
# Acta Crystallographica Section E. It conforms to the requirements of       #
# Notes for Authors for Acta Crystallographica Section E, and has been       #
# peer reviewed under the auspices of the IUCr Commission on Journals.       #
#                                                                            #
# Full details of the Crystallographic Information File format               #
# are given in the paper "The Crystallographic Information File (CIF):       #
# a New Standard Archive File for Crystallography" by S. R. Hall, F. H.      #
# Allen and I. D. Brown [Acta Cryst. (1991), A47, 655-685].                  #
#                                                                            #
# The current version of the core CIF dictionary is obtainable from          #
# ftp://ftp.iucr.org/pub/cif_core.dic.                                       #
#                                                                            #
# Software is freely available for graphical display of the structure(s)     #
# in this CIF. For information consult the CIF software page                 #
# http://www.iucr.org/resources/cif/software.                                #
#                                                                            #
# This file may be used for bona fide research purposes within the           #
# scientific community so long as proper attribution is given to the journal # 
# article from which it was obtained.                                        #
#                                                                            #
##############################################################################
data_I
_audit_creation_method     'SHELXL-2017/1'
_journal_date_recd_electronic     2021-09-20
_journal_date_accepted     2021-10-03
_journal_name_full     'Acta Crystallographica, Section E'
_journal_year     2021
_journal_volume     77
_journal_issue     11
_journal_page_first     0
_journal_page_last     0
_journal_paper_category     GO
_journal_paper_doi     10.1107/S2056989021010215
_journal_coeditor_code     YK2157
_publ_contact_author_name     'Eiad Saif'
_publ_contact_author_address
;
Department of Computer and Electronic Engineering Technology, Sanaa
a Community College, Sanaa, Yemen
Department of Electrical and Electronic Engineering, Faculty of Engineering,
Ondokuz May\?is University, 55139, Samsun, Turkey
;
_publ_contact_author_email
                              'eiad.saif@scc.edu.ye, sevgi.kansiz@samsun.edu.tr'
_publ_contact_author_fax     '+967 (1) 464 483'
_publ_contact_author_phone     '+967 (1) 464 483'
_publ_section_title
;
Crystal structure and Hirshfeld surface analysis of
(<i>Z</i>)-2-{[(2,4-dimethylphenyl)imino]methyl}-4-methylphenol
;
loop_
    _publ_author_name
    _publ_author_footnote
    _publ_author_address
    'Kansiz, Sevgi' .
;
Samsun University, Faculty of Engineering, Department of Fundamental Sciences,
55420, Samsun, Turkey
;
    'Gul, Adem' .
;
Akay  Pharma Medicine and Health Products Industries & Trade, 34000, Istanbul,
Turkey
;
    'Dege, Necmi' .
;
Ondokuz May\?is University, Faculty of Arts and Sciences, Department of Physics,
55139, Samsun, Turkey
;
    'Agar, Erbil' .
;
Ondokuz May\?is University, Faculty of Arts and Sciences,
Department of Chemistry,
55139, Samsun, Turkey
;
    'Saif, Eiad' .
;
Department of Computer and Electronic Engineering Technology,
Sanaa Community College, Sanaa, Yemen
Department of Electrical and Electronic Engineering, Faculty of Engineering,
Ondokuz May\?is University, 55139, Samsun, Turkey
;
_publ_section_synopsis
;
The title Schiff base exists in the enol--imine tautomeric form and adopts a
<i>Z</i> configuration. In the crystal, the molecules are linked by weak
C---H...\p hydrogen bonds and very weak \p--\p stacking interactions.
;
_chemical_name_systematic
;
(<i>Z</i>)-2-{[(2,4-Dimethylphenyl)imino]methyl}-4-methylphenol
;
_chemical_name_common     ?
_chemical_formula_moiety     'C16 H17 N O'
_chemical_formula_sum     'C16 H17 N O'
_chemical_formula_iupac     'C16 H17 N O'
_chemical_formula_weight     239.30
_chemical_melting_point     ?
_space_group_crystal_system     orthorhombic
_space_group_name_H-M_alt     'P b c a'
_space_group_name_Hall     '-P 2ac 2ab'
loop_
    _space_group_symop_operation_xyz
    'x, y, z'
    '-x+1/2, -y, z+1/2'
    '-x, y+1/2, -z+1/2'
    'x+1/2, -y+1/2, -z'
    '-x, -y, -z'
    'x-1/2, y, -z-1/2'
    'x, -y-1/2, z-1/2'
    '-x-1/2, y-1/2, z'
_cell_length_a     7.6699(4)
_cell_length_b     11.6080(6)
_cell_length_c     30.1431(17)
_cell_angle_alpha     90
_cell_angle_beta     90
_cell_angle_gamma     90
_cell_volume     2683.7(2)
_cell_formula_units_Z     8
_cell_measurement_reflns_used     13620
_cell_measurement_theta_min     1.35
_cell_measurement_theta_max     24.94
_cell_measurement_temperature     296(2)
_exptl_crystal_description     'plate'
_exptl_crystal_colour     'orange'
_exptl_crystal_size_max     0.680
_exptl_crystal_size_mid     0.483
_exptl_crystal_size_min     0.180
_exptl_crystal_density_diffrn     1.185
_exptl_crystal_density_meas     ?
_exptl_crystal_density_method     ?
_exptl_crystal_F_000     1024
_exptl_absorpt_coefficient_mu     0.074
_exptl_absorpt_correction_type     integration
_exptl_absorpt_process_details
;
(X-RED32; Stoe & Cie, 2002)
;
_exptl_absorpt_correction_T_min     0.9530
_exptl_absorpt_correction_T_max     0.9898
_diffrn_ambient_temperature     296(2)
_diffrn_source     'sealed X-ray tube, 12 x 0.4 mm long-fine focus'
_diffrn_radiation_type     MoK\a
_diffrn_radiation_wavelength     0.71073
_diffrn_measurement_device_type     'Stoe IPDS 2'
_diffrn_measurement_method     'rotation method'
_diffrn_detector_area_resol_mean     6.67
_diffrn_reflns_number     14869
_diffrn_reflns_av_R_equivalents     0.0810
_diffrn_reflns_av_unetI/netI     0.0451
_diffrn_reflns_theta_min     1.351
_diffrn_reflns_theta_max     24.468
_diffrn_reflns_theta_full     24.468
_diffrn_measured_fraction_theta_max     0.996
_diffrn_measured_fraction_theta_full     0.995
_diffrn_reflns_limit_h_min     -8
_diffrn_reflns_limit_h_max     8
_diffrn_reflns_limit_k_min     -13
_diffrn_reflns_limit_k_max     13
_diffrn_reflns_limit_l_min     -34
_diffrn_reflns_limit_l_max     34
_refine_special_details     ?
_reflns_number_total     2213
_reflns_number_gt     1451
_reflns_threshold_expression     'I > 2\s(I)'
_refine_ls_structure_factor_coef     Fsqd
_refine_ls_matrix_type     full
_refine_ls_R_factor_all     0.0691
_refine_ls_R_factor_gt     0.0419
_refine_ls_wR_factor_gt     0.1135
_refine_ls_wR_factor_ref     0.1247
_refine_ls_goodness_of_fit_ref     0.997
_refine_ls_restrained_S_all     0.997
_refine_ls_number_reflns     2213
_refine_ls_number_parameters     168
_refine_ls_number_restraints     0
_refine_ls_hydrogen_treatment     constr
_refine_ls_weighting_scheme     calc
_refine_ls_weighting_details
                      'w=1/[\s^2^(Fo^2^)+(0.0725P)^2^] where P=(Fo^2^+2Fc^2^)/3'
_atom_sites_solution_hydrogens     geom
_atom_sites_solution_primary     direct
_atom_sites_solution_secondary     ?
_refine_ls_shift/su_max     0.000
_refine_ls_shift/su_mean     0.000
_refine_diff_density_max     0.113
_refine_diff_density_min     -0.111
_refine_ls_extinction_method     file:///iucrfs/e/yk2157/yk2157.cif
_refine_ls_extinction_coef     0.0094(14)
_refine_ls_extinction_expression
                                  'Fc^*^=kFc[1+0.001xFc^2^\l^3^/sin(2\q)]^-1/4^'
loop_
    _atom_type_symbol
    _atom_type_description
    _atom_type_scat_dispersion_real
    _atom_type_scat_dispersion_imag
    _atom_type_scat_source
    'C' 'C' 0.0033 0.0016
                         'International Tables Vol C Tables 4.2.6.8 and 6.1.1.4'
    'H' 'H' 0.0000 0.0000
                         'International Tables Vol C Tables 4.2.6.8 and 6.1.1.4'
    'N' 'N' 0.0061 0.0033
                         'International Tables Vol C Tables 4.2.6.8 and 6.1.1.4'
    'O' 'O' 0.0106 0.0060
                         'International Tables Vol C Tables 4.2.6.8 and 6.1.1.4'
_computing_data_collection
;
X-AREA (Stoe & Cie, 2002)
;
_computing_cell_refinement
;
X-AREA (Stoe & Cie, 2002)
;
_computing_data_reduction
;
X-RED (Stoe & Cie, 2002)
;
_computing_structure_solution
;
<i>SHELXT2017/1</i> (Sheldrick, 2015a)
;
_computing_structure_refinement
;
<i>SHELXL2017/1</i> (Sheldrick, 2015b)
;
_computing_molecular_graphics
;
PLATON (Spek, 2020)
;
_computing_publication_material
;
WinGX (Farrugia, 2012)
;
loop_
    _atom_site_type_symbol
    _atom_site_label
    _atom_site_fract_x
    _atom_site_fract_y
    _atom_site_fract_z
    _atom_site_U_iso_or_equiv
    _atom_site_adp_type
    _atom_site_calc_flag
    _atom_site_occupancy
    _atom_site_disorder_assembly
    _atom_site_disorder_group
    O O1 0.3099(2) 0.58146(10) 0.30727(4) 0.0844(4) Uani d 1 . .
    H H1 0.330751 0.540427 0.328769 0.127 Uiso calc 1 . .
    N N1 0.42492(18) 0.40012(12) 0.34984(5) 0.0663(4) Uani d 1 . .
    C C6 0.4130(2) 0.40987(13) 0.27056(6) 0.0569(4) Uani d 1 . .
    C C5 0.4477(2) 0.35487(14) 0.23014(5) 0.0595(4) Uani d 1 . .
    H H5 0.495649 0.281288 0.230684 0.071 Uiso calc 1 . .
    C C7 0.4516(2) 0.35261(15) 0.31204(6) 0.0611(5) Uani d 1 . .
    H H7 0.497415 0.278473 0.311267 0.073 Uiso calc 1 . .
    C C1 0.3426(2) 0.52223(13) 0.26953(6) 0.0630(5) Uani d 1 . .
    C C9 0.4629(2) 0.33967(15) 0.38970(6) 0.0633(5) Uani d 1 . .
    C C4 0.4139(2) 0.40502(16) 0.18961(6) 0.0648(5) Uani d 1 . .
    C C14 0.5297(2) 0.40228(16) 0.42555(6) 0.0692(5) Uani d 1 . .
    C C10 0.4302(2) 0.22231(16) 0.39438(6) 0.0724(5) Uani d 1 . .
    H H10 0.383752 0.180914 0.370760 0.087 Uiso calc 1 . .
    C C2 0.3077(2) 0.57301(15) 0.22917(7) 0.0739(5) Uani d 1 . .
    H H2 0.259857 0.646596 0.228269 0.089 Uiso calc 1 . .
    C C3 0.3428(2) 0.51607(16) 0.19032(7) 0.0736(5) Uani d 1 . .
    H H3 0.318475 0.552460 0.163539 0.088 Uiso calc 1 . .
    C C12 0.5363(2) 0.22599(19) 0.46974(6) 0.0759(6) Uani d 1 . .
    C C13 0.5668(2) 0.34303(19) 0.46426(6) 0.0771(6) Uani d 1 . .
    H H13 0.614731 0.383787 0.487863 0.093 Uiso calc 1 . .
    C C11 0.4663(3) 0.16695(17) 0.43391(6) 0.0774(5) Uani d 1 . .
    H H11 0.443232 0.088594 0.436544 0.093 Uiso calc 1 . .
    C C8 0.4528(3) 0.34410(19) 0.14659(6) 0.0893(6) Uani d 1 . .
    H H8A 0.524423 0.392488 0.128285 0.134 Uiso calc 1 . .
    H H8B 0.345600 0.327600 0.131447 0.134 Uiso calc 1 . .
    H H8C 0.513250 0.273397 0.152645 0.134 Uiso calc 1 . .
    C C15 0.5618(3) 0.53050(18) 0.42172(7) 0.0970(7) Uani d 1 . .
    H H15A 0.638745 0.545186 0.397253 0.145 Uiso calc 1 . .
    H H15B 0.613945 0.558242 0.448631 0.145 Uiso calc 1 . .
    H H15C 0.453020 0.569432 0.416857 0.145 Uiso calc 1 . .
    C C16 0.5729(3) 0.1666(2) 0.51352(7) 0.1014(7) Uani d 1 . .
    H H16A 0.650363 0.213308 0.530910 0.152 Uiso calc 1 . .
    H H16B 0.625932 0.093075 0.508055 0.152 Uiso calc 1 . .
    H H16C 0.465487 0.155857 0.529352 0.152 Uiso calc 1 . .
loop_
    _atom_site_aniso_label
    _atom_site_aniso_U_11
    _atom_site_aniso_U_22
    _atom_site_aniso_U_33
    _atom_site_aniso_U_12
    _atom_site_aniso_U_13
    _atom_site_aniso_U_23
    O1 0.0935(10) 0.0608(7) 0.0990(10) 0.0078(7) 0.0082(9) -0.0177(7)
    N1 0.0658(9) 0.0681(9) 0.0649(10) -0.0063(7) 0.0056(8) -0.0106(8)
    C6 0.0514(9) 0.0516(9) 0.0676(10) -0.0051(7) -0.0008(8) -0.0042(8)
    C5 0.0546(9) 0.0567(9) 0.0673(11) -0.0019(7) -0.0042(9) -0.0018(9)
    C7 0.0588(10) 0.0572(10) 0.0672(11) -0.0014(8) 0.0001(9) -0.0053(9)
    C1 0.0544(9) 0.0532(9) 0.0813(12) -0.0049(7) 0.0020(10) -0.0063(10)
    C9 0.0585(10) 0.0731(12) 0.0582(10) -0.0035(8) 0.0057(9) -0.0098(9)
    C4 0.0552(10) 0.0704(12) 0.0686(12) -0.0072(8) -0.0058(9) 0.0003(9)
    C14 0.0639(11) 0.0820(12) 0.0618(11) -0.0096(9) 0.0138(9) -0.0186(10)
    C10 0.0748(12) 0.0757(12) 0.0667(12) -0.0056(9) -0.0078(10) -0.0093(9)
    C2 0.0638(11) 0.0548(10) 0.1032(15) -0.0006(8) -0.0073(11) 0.0066(11)
    C3 0.0672(12) 0.0713(12) 0.0822(14) -0.0090(10) -0.0129(10) 0.0163(10)
    C12 0.0647(11) 0.0989(15) 0.0642(12) 0.0014(10) -0.0002(9) -0.0072(10)
    C13 0.0672(12) 0.1049(16) 0.0593(11) -0.0127(11) 0.0051(9) -0.0186(10)
    C11 0.0842(13) 0.0762(12) 0.0716(12) 0.0001(10) -0.0075(11) -0.0006(10)
    C8 0.0923(15) 0.1077(16) 0.0680(13) 0.0019(12) -0.0081(11) -0.0041(11)
    C15 0.1220(19) 0.0904(15) 0.0785(13) -0.0314(13) 0.0196(13) -0.0273(11)
    C16 0.1019(17) 0.130(2) 0.0727(14) -0.0012(14) -0.0154(12) 0.0056(13)
_geom_special_details
;
 All esds (except the esd in the dihedral angle between two l.s. planes)
 are estimated using the full covariance matrix.  The cell esds are taken
 into account individually in the estimation of esds in distances, angles
 and torsion angles; correlations between esds in cell parameters are only
 used when they are defined by crystal symmetry.  An approximate (isotropic)
 treatment of cell esds is used for estimating esds involving l.s. planes.
;
loop_
    _geom_bond_atom_site_label_1
    _geom_bond_atom_site_label_2
    _geom_bond_site_symmetry_2
    _geom_bond_distance
    _geom_bond_publ_flag
    O1 C1 . 1.353(2) ?
    O1 H1 . 0.8200 ?
    N1 C7 . 1.2823(19) ?
    N1 C9 . 1.421(2) ?
    C6 C5 . 1.401(2) ?
    C6 C1 . 1.412(2) ?
    C6 C7 . 1.447(2) ?
    C5 C4 . 1.378(2) ?
    C5 H5 . 0.9300 ?
    C7 H7 . 0.9300 ?
    C1 C2 . 1.378(2) ?
    C9 C10 . 1.392(2) ?
    C9 C14 . 1.400(2) ?
    C4 C3 . 1.400(3) ?
    C4 C8 . 1.507(3) ?
    C14 C13 . 1.384(3) ?
    C14 C15 . 1.513(3) ?
    C10 C11 . 1.382(2) ?
    C10 H10 . 0.9300 ?
    C2 C3 . 1.371(3) ?
    C2 H2 . 0.9300 ?
    C3 H3 . 0.9300 ?
    C12 C11 . 1.387(3) ?
    C12 C13 . 1.388(3) ?
    C12 C16 . 1.515(3) ?
    C13 H13 . 0.9300 ?
    C11 H11 . 0.9300 ?
    C8 H8A . 0.9600 ?
    C8 H8B . 0.9600 ?
    C8 H8C . 0.9600 ?
    C15 H15A . 0.9600 ?
    C15 H15B . 0.9600 ?
    C15 H15C . 0.9600 ?
    C16 H16A . 0.9600 ?
    C16 H16B . 0.9600 ?
    C16 H16C . 0.9600 ?
loop_
    _geom_angle_atom_site_label_1
    _geom_angle_atom_site_label_2
    _geom_angle_atom_site_label_3
    _geom_angle_site_symmetry_1
    _geom_angle_site_symmetry_3
    _geom_angle
    _geom_angle_publ_flag
    C1 O1 H1 . . 109.5 ?
    C7 N1 C9 . . 120.40(15) ?
    C5 C6 C1 . . 118.32(16) ?
    C5 C6 C7 . . 120.23(15) ?
    C1 C6 C7 . . 121.44(16) ?
    C4 C5 C6 . . 122.88(16) ?
    C4 C5 H5 . . 118.6 ?
    C6 C5 H5 . . 118.6 ?
    N1 C7 C6 . . 122.54(16) ?
    N1 C7 H7 . . 118.7 ?
    C6 C7 H7 . . 118.7 ?
    O1 C1 C2 . . 119.28(16) ?
    O1 C1 C6 . . 121.45(17) ?
    C2 C1 C6 . . 119.26(17) ?
    C10 C9 C14 . . 119.71(17) ?
    C10 C9 N1 . . 122.14(15) ?
    C14 C9 N1 . . 118.12(16) ?
    C5 C4 C3 . . 116.66(17) ?
    C5 C4 C8 . . 121.83(17) ?
    C3 C4 C8 . . 121.50(17) ?
    C13 C14 C9 . . 117.93(17) ?
    C13 C14 C15 . . 121.31(17) ?
    C9 C14 C15 . . 120.76(18) ?
    C11 C10 C9 . . 120.43(17) ?
    C11 C10 H10 . . 119.8 ?
    C9 C10 H10 . . 119.8 ?
    C3 C2 C1 . . 120.63(17) ?
    C3 C2 H2 . . 119.7 ?
    C1 C2 H2 . . 119.7 ?
    C2 C3 C4 . . 122.24(17) ?
    C2 C3 H3 . . 118.9 ?
    C4 C3 H3 . . 118.9 ?
    C11 C12 C13 . . 117.14(18) ?
    C11 C12 C16 . . 121.7(2) ?
    C13 C12 C16 . . 121.16(18) ?
    C14 C13 C12 . . 123.48(17) ?
    C14 C13 H13 . . 118.3 ?
    C12 C13 H13 . . 118.3 ?
    C10 C11 C12 . . 121.27(19) ?
    C10 C11 H11 . . 119.4 ?
    C12 C11 H11 . . 119.4 ?
    C4 C8 H8A . . 109.5 ?
    C4 C8 H8B . . 109.5 ?
    H8A C8 H8B . . 109.5 ?
    C4 C8 H8C . . 109.5 ?
    H8A C8 H8C . . 109.5 ?
    H8B C8 H8C . . 109.5 ?
    C14 C15 H15A . . 109.5 ?
    C14 C15 H15B . . 109.5 ?
    H15A C15 H15B . . 109.5 ?
    C14 C15 H15C . . 109.5 ?
    H15A C15 H15C . . 109.5 ?
    H15B C15 H15C . . 109.5 ?
    C12 C16 H16A . . 109.5 ?
    C12 C16 H16B . . 109.5 ?
    H16A C16 H16B . . 109.5 ?
    C12 C16 H16C . . 109.5 ?
    H16A C16 H16C . . 109.5 ?
    H16B C16 H16C . . 109.5 ?
loop_
    _geom_torsion_atom_site_label_1
    _geom_torsion_atom_site_label_2
    _geom_torsion_atom_site_label_3
    _geom_torsion_atom_site_label_4
    _geom_torsion_site_symmetry_1
    _geom_torsion_site_symmetry_2
    _geom_torsion_site_symmetry_3
    _geom_torsion_site_symmetry_4
    _geom_torsion
    _geom_torsion_publ_flag
    C1 C6 C5 C4 . . . . -0.9(2) ?
    C7 C6 C5 C4 . . . . -179.97(15) ?
    C9 N1 C7 C6 . . . . 179.20(14) ?
    C5 C6 C7 N1 . . . . 178.78(14) ?
    C1 C6 C7 N1 . . . . -0.3(2) ?
    C5 C6 C1 O1 . . . . -178.36(15) ?
    C7 C6 C1 O1 . . . . 0.7(2) ?
    C5 C6 C1 C2 . . . . 1.1(2) ?
    C7 C6 C1 C2 . . . . -179.83(15) ?
    C7 N1 C9 C10 . . . . -38.6(2) ?
    C7 N1 C9 C14 . . . . 143.67(16) ?
    C6 C5 C4 C3 . . . . 0.4(2) ?
    C6 C5 C4 C8 . . . . 179.87(15) ?
    C10 C9 C14 C13 . . . . 2.3(3) ?
    N1 C9 C14 C13 . . . . -179.87(15) ?
    C10 C9 C14 C15 . . . . -178.33(17) ?
    N1 C9 C14 C15 . . . . -0.5(3) ?
    C14 C9 C10 C11 . . . . -1.2(3) ?
    N1 C9 C10 C11 . . . . -178.95(16) ?
    O1 C1 C2 C3 . . . . 178.64(16) ?
    C6 C1 C2 C3 . . . . -0.8(3) ?
    C1 C2 C3 C4 . . . . 0.3(3) ?
    C5 C4 C3 C2 . . . . -0.1(3) ?
    C8 C4 C3 C2 . . . . -179.56(17) ?
    C9 C14 C13 C12 . . . . -2.0(3) ?
    C15 C14 C13 C12 . . . . 178.60(18) ?
    C11 C12 C13 C14 . . . . 0.6(3) ?
    C16 C12 C13 C14 . . . . -177.52(18) ?
    C9 C10 C11 C12 . . . . -0.3(3) ?
    C13 C12 C11 C10 . . . . 0.6(3) ?
    C16 C12 C11 C10 . . . . 178.71(19) ?
loop_
    _geom_hbond_atom_site_label_D
    _geom_hbond_atom_site_label_H
    _geom_hbond_atom_site_label_A
    _geom_hbond_site_symmetry_A
    _geom_hbond_distance_DH
    _geom_hbond_distance_HA
    _geom_hbond_distance_DA
    _geom_hbond_angle_DHA
    _geom_hbond_publ_flag
    O1 H1 N1 . 0.82 1.89 2.618(2) 147.1 yes
    C16 H16A Cg2 4_555 0.96 2.93(3) 3.73 143 yes
_shelx_space_group_comment
;
The symmetry employed for this shelxl refinement is uniquely defined
by the following loop, which should always be used as a source of
symmetry information in preference to the above space-group names.
They are only intended as comments.
;
_shelx_estimated_absorpt_T_min     ?
_shelx_estimated_absorpt_T_max     ?
_shelx_hkl_file
;
  -2   0   0 9999.00   24.06
   2   0   0 8314.49   22.49
  -4   0   0    2.20    1.90
   4   0   0    2.14    2.13
  -6   0   0   66.83    2.79
   6   0   0   61.73    2.23
  -8   0   0  193.79    3.18
   8   0   0  183.58    3.03
   2  -1   0  676.58    6.18
  -2   1   0  697.92    6.61
   2   1   0  585.25    6.06
  -2  -1   0  622.61    6.13
  -4   1   0 1463.01    6.98
   4   1   0 1256.21    6.62
   4  -1   0 1369.29    6.39
  -4  -1   0 1358.83    7.04
   6  -1   0   26.92    2.04
  -6  -1   0   28.21    2.13
  -6   1   0   29.70    2.17
   6   1   0   25.89    1.95
   8   1   0   -0.30    2.58
   8  -1   0    0.75    2.48
  -8   1   0   -1.14    2.10
  -8  -1   0   -0.32    2.11
   0  -2   0  446.78    6.02
   0   2   0  452.73    5.95
   2   2   0 2586.74   11.59
  -2   2   0 3391.87   11.82
  -2  -2   0 2648.37   11.91
   2  -2   0 3328.05   11.67
   4   2   0  393.02    3.84
  -4   2   0  473.82    4.26
  -4  -2   0  446.56    4.12
   4  -2   0  460.09    4.16
  -6   2   0   64.47    2.75
   6  -2   0   61.34    2.65
  -6  -2   0   60.52    2.78
   6   2   0   54.35    2.50
  -8  -2   0    0.67    2.65
  -8   2   0    0.32    2.11
   8  -2   0    0.94    2.49
   8   2   0    1.24    1.98
  -2  -3   0   36.93    2.00
   2  -3   0   43.81    2.32
  -2   3   0   45.07    2.26
  -2  -3   0   44.52    2.28
   4   3   0 1375.86    6.98
  -4  -3   0 1479.37    7.29
  -4   3   0 1786.32    6.91
   4  -3   0 1785.45    6.77
  -6  -3   0    5.68    2.38
   6  -3   0    4.41    2.41
  -6   3   0    6.52    2.45
   6   3   0    2.32    2.19
  -8   3   0   12.06    2.72
  -8  -3   0   10.09    2.73
   8  -3   0   10.75    2.18
   8   3   0    8.98    2.60
   0   4   0 3710.42   11.44
   0  -4   0 3695.80   11.64
  -2   4   0 1650.05    6.92
   2  -4   0 1601.51    6.94
  -2  -4   0 1610.17    7.72
  -2  -4   0 1270.39    6.73
  -4  -4   0   79.86    2.53
  -4  -4   0   84.57    2.74
   4  -4   0   89.77    2.29
  -4   4   0   92.47    2.33
  -6  -4   0  135.81    3.10
   6   4   0  109.68    2.92
  -6   4   0  144.59    2.75
   6  -4   0  138.82    2.74
  -8  -4   0   25.58    2.84
  -8   4   0   27.23    2.82
   8  -4   0   30.96    2.75
   8   4   0   24.58    2.62
  -2   5   0  374.73    3.83
  -2  -5   0  363.86    4.03
   2   5   0  377.21    4.06
   2  -5   0  386.12    3.69
  -4   5   0   21.92    2.25
  -4  -5   0   17.08    2.35
   4  -5   0   19.68    1.94
  -4  -5   0   16.13    2.14
  -6  -5   0  139.40    3.31
   6  -5   0  159.13    2.68
  -6  -5   0  130.96    3.17
  -6   5   0  149.49    3.10
  -8  -5   0   45.01    3.17
   8  -5   0   54.85    2.90
  -8   5   0   44.39    2.61
  -8  -5   0   48.91    2.58
   0   6   0    7.49    2.29
   0  -6   0    7.48    2.43
   2   6   0  223.12    3.22
  -2   6   0  227.60    2.85
   2  -6   0  226.16    2.96
  -2  -6   0  208.96    3.22
  -4  -6   0    6.99    2.02
  -4   6   0   11.72    1.91
   4  -6   0    9.25    1.97
  -4  -6   0    6.69    2.27
  -6   6   0   12.92    2.06
   6  -6   0   13.60    2.43
  -6  -6   0    7.63    2.40
  -6  -6   0    9.78    2.12
   2  -7   0  139.90    2.48
  -2  -7   0  121.31    2.84
   2   7   0  133.19    2.47
  -2   7   0  129.02    2.33
  -4  -7   0    0.90    1.88
   4  -7   0   -0.97    1.99
  -4   7   0    2.71    1.84
  -4  -7   0   -0.66    1.71
  -6  -7   0   37.97    2.77
  -6  -7   0   40.77    2.24
   6  -7   0   44.07    2.26
  -6   7   0   39.82    2.23
   0   8   0    0.40    1.72
   0  -8   0    1.82    1.74
  -2  -8   0   49.04    1.99
   2   8   0   54.41    2.11
  -2   8   0   54.17    2.07
   2  -8   0   56.58    2.18
   4  -8   0    7.48    1.99
  -4  -8   0    5.73    1.73
  -4   8   0    7.17    1.93
  -4  -8   0    6.76    2.30
   6  -8   0   -0.22    1.96
  -6   8   0    2.27    2.13
  -6  -8   0    0.82    2.59
  -6  -8   0    1.24    2.43
   2  -9   0   -1.03    1.88
  -2   9   0    1.20    1.82
   2   9   0    2.69    1.87
  -2  -9   0    2.22    2.20
  -4  -9   0    2.07    2.36
   4  -9   0    0.06    1.97
  -4   9   0   -0.85    2.00
  -4  -9   0    0.29    1.78
   6  -9   0   42.35    2.35
  -6   9   0   51.47    2.42
  -6  -9   0   40.63    2.57
  -6  -9   0   41.40    2.82
   0  10   0   -0.15    1.88
   0 -10   0    1.26    1.88
  -2  10   0   20.14    2.01
  -2 -10   0   17.76    2.10
   2 -10   0   18.31    2.08
   2  10   0   14.81    2.00
   4 -10   0   38.82    2.23
  -4 -10   0   28.86    2.06
  -4  10   0   27.30    2.19
  -4 -10   0   33.76    2.26
  -2  11   0    1.81    2.03
  -2 -11   0    2.20    2.07
   2  11   0    1.27    2.11
   2 -11   0    2.30    2.07
  -4  11   0    0.90    2.67
  -4 -11   0    1.78    2.13
   4 -11   0    1.73    2.16
  -4 -11   0    0.81    1.95
   0  12   0  104.29    2.57
   0 -12   0  114.40    2.54
  -2 -12   0   -0.65    2.17
   2  12   0    2.53    2.08
   2 -12   0    0.13    2.18
  -2  12   0    2.64    2.16
   4 -12   0    1.59    2.31
  -4 -12   0   -0.17    2.78
  -4 -12   0    0.48    2.58
   2 -13   0    1.04    2.28
  -2  13   0    0.90    2.32
   2  13   0   -0.47    2.28
  -2 -13   0    0.92    2.75
   1  -1  -1  703.24    7.66
  -1  -1   1  572.85    7.27
  -1   1  -1  736.11    8.06
   1   1   1  551.41    8.49
   1  -1   1  724.41    7.97
   1   1  -1  521.44    7.21
  -1  -1  -1  593.06    8.78
  -1   1   1  729.04    7.40
  -2   1  -1 7388.97   19.63
  -2  -1  -1 5405.73   18.50
   2  -1  -1 6151.69   17.24
  -2  -1   1 4791.84   16.71
   2   1  -1 4410.56   15.65
   2   1   1 4979.14   18.57
  -2   1   1 6579.64   16.83
   2  -1   1 6798.70   19.45
  -3   1   1   50.21    2.37
   3  -1  -1   47.46    2.66
  -3  -1   1   48.74    2.28
  -3  -1  -1   52.30    2.62
   3   1   1   45.32    2.50
   3  -1   1   50.53    2.34
   3   1  -1   43.76    2.45
  -3   1  -1   52.01    2.77
  -4   1  -1   20.84    2.14
   4  -1  -1   19.71    2.38
   4  -1   1   19.27    2.46
   4   1  -1   17.99    1.88
  -4  -1   1   17.30    2.46
  -4  -1  -1   18.27    2.67
  -4   1   1   21.30    2.06
   4   1   1   18.05    2.43
   5   1  -1    0.24    1.65
  -5   1   1    0.40    2.27
   5  -1   1    2.16    2.21
  -5  -1  -1    2.06    2.28
  -5   1  -1   -0.74    1.87
   5  -1  -1    0.82    1.74
   5   1   1   -0.19    2.06
  -5  -1   1    0.49    1.83
  -6  -1  -1   47.23    2.32
   6   1   1   42.86    2.08
  -6   1   1   44.59    2.23
   6  -1  -1   46.44    2.49
   6   1  -1   43.05    2.07
  -6  -1   1   44.11    2.63
  -6   1  -1   44.77    2.63
   6  -1   1   43.00    2.15
   7   1  -1    4.26    2.29
  -7   1   1    3.24    2.02
  -7   1  -1    3.07    2.03
  -7  -1   1    5.51    2.46
   7  -1  -1    3.95    1.92
  -7  -1  -1    3.89    2.00
   7   1   1    2.92    2.33
   7  -1   1    2.01    2.34
  -8  -1   1    0.74    2.58
   8   1  -1    1.45    2.39
  -8   1   1    2.48    2.62
   8   1   1    0.14    2.02
  -8  -1  -1    0.22    2.65
  -8   1  -1    2.16    2.11
   8  -1  -1    0.87    2.49
   8  -1   1    1.14    2.02
   0   2   1 3397.29   15.73
   0   2  -1 3169.00   14.77
   0  -2  -1 3322.99   16.01
   0  -2   1 3111.85   14.93
   1  -2   1   20.91    3.00
  -1  -2   1   19.43    2.50
  -1  -2  -1   19.80    2.96
   1   2   1   23.08    2.51
   1  -2  -1   23.58    2.63
  -1   2  -1   23.25    2.49
  -1   2   1   22.72    2.64
  -2  -2  -1 5436.95   17.13
  -2   2  -1 6493.09   16.66
   2  -2  -1 6119.79   15.13
   2   2   1 5268.52   17.25
  -2  -2   1 4465.95   15.17
   2   2  -1 4788.85   14.83
  -2   2   1 6271.07   15.67
   2  -2   1 6761.78   17.23
   3   2  -1    4.78    2.02
   3  -2  -1    4.47    2.27
  -3  -2   1    4.90    1.65
  -3   2   1    5.17    1.88
   3  -2   1    5.36    1.91
  -3  -2  -1    4.93    2.07
   3   2   1    3.25    1.94
  -3   2  -1    4.03    1.88
   4  -2  -1    0.75    1.75
   4   2  -1    0.12    2.00
  -4  -2   1    1.27    1.82
  -4   2   1    1.00    1.78
  -4   2  -1    0.47    1.76
   4  -2   1    0.54    2.20
   4   2   1    0.84    2.09
  -4  -2  -1    0.09    2.34
   5  -2  -1    3.35    1.80
   5   2  -1    1.83    2.03
   5  -2   1    2.66    1.85
  -5  -2  -1    2.01    2.26
  -5  -2   1    1.62    2.22
  -5   2   1    3.95    1.87
   5   2   1    2.32    2.03
  -5   2  -1    2.91    1.89
  -6   2   1  280.29    3.61
   6  -2  -1  261.62    3.42
  -6  -2  -1  259.95    3.78
  -6   2  -1  276.12    3.67
   6  -2   1  268.36    3.49
   6   2  -1  240.20    3.03
  -6  -2   1  260.83    3.63
   6   2   1  238.23    3.41
   7  -2  -1    2.02    1.87
   7   2   1    1.07    2.28
  -7  -2   1    3.88    2.43
  -7   2   1    2.76    2.44
  -7  -2  -1    0.90    2.44
   7   2  -1    3.57    2.28
  -7   2  -1    2.23    2.44
   7  -2   1    0.61    2.36
   8   2  -1    8.89    2.55
   8  -2  -1   11.87    2.14
  -8   2  -1   10.59    2.80
  -8  -2  -1   10.44    2.70
   8   2   1    8.04    2.50
  -8  -2   1   11.59    2.61
  -8   2   1   10.64    2.18
   8  -2   1   10.42    2.20
  -1  -3   1  687.83    5.98
   1   3   1  683.49    6.45
  -1   3   1  714.80    5.66
   1  -3  -1  701.76    5.75
  -1   3  -1  705.03    5.49
   1  -3   1  701.30    5.65
   1   3  -1  707.29    5.93
  -1  -3  -1  668.94    6.52
  -2   3  -1    0.22    2.33
  -2  -3   1   -0.29    1.91
  -2  -3  -1    0.12    2.19
  -2  -3   1   -0.16    2.05
  -2   3   1   -0.22    1.90
   2  -3   1    1.63    2.40
   2  -3  -1    0.34    2.44
  -2  -3  -1   -0.12    1.95
   3  -3   1   40.14    2.10
   3  -3  -1   39.25    2.10
  -3  -3  -1   36.69    1.92
  -3  -3   1   36.08    2.21
  -3   3   1   40.31    2.08
   3   3  -1   33.42    1.78
  -3   3  -1   38.52    2.42
   4  -3   1  868.97    4.98
   4  -3  -1  874.79    4.87
  -4  -3   1  786.55    5.09
   4   3   1  710.52    5.02
   4   3  -1  684.87    4.89
  -4  -3  -1  754.87    5.74
  -4   3  -1  896.45    5.13
  -4   3   1  858.11    5.00
   5  -3   1    2.44    1.79
  -5  -3   1    1.63    1.75
  -5  -3  -1    1.69    2.12
   5   3  -1    0.93    2.03
  -5   3  -1    1.97    2.30
   5  -3  -1    1.05    1.78
  -5   3   1    2.04    1.81
   5   3   1    2.00    1.94
  -6  -3   1   93.20    2.85
  -6  -3  -1   98.42    2.52
  -6   3   1  100.09    2.87
   6  -3  -1   97.20    2.81
  -6   3  -1   97.44    2.92
   6   3  -1   85.92    2.61
   6  -3   1   97.73    2.78
   6   3   1   82.34    2.66
   7  -3  -1    0.92    1.96
   7   3  -1    0.59    2.25
  -7   3   1    2.93    1.99
  -7   3  -1    1.01    2.44
   7   3   1    1.49    2.21
   7  -3   1    0.26    1.92
  -7  -3  -1   -0.65    2.46
  -7  -3   1   -0.49    2.40
   8   3   1    0.37    2.39
  -8   3  -1    0.65    2.19
   8  -3  -1    0.77    2.11
   8   3  -1    2.32    2.44
  -8   3   1   -0.93    2.16
  -8  -3   1    0.70    2.60
   8  -3   1    1.58    2.54
  -8  -3  -1    1.22    2.60
   0   4   1 1570.90    7.58
   0   4  -1 1501.29    7.56
   0  -4  -1 1605.83    7.64
   0  -4   1 1594.26    7.51
  -1  -4   1    9.44    1.90
   1   4   1    9.58    1.96
   1  -4  -1   10.04    1.92
   1   4  -1    9.77    2.34
  -1  -4  -1    9.16    1.96
  -1   4   1    9.31    2.28
   1  -4   1   10.56    2.30
  -1   4  -1   11.17    1.86
   2  -4  -1  309.26    3.49
  -2  -4   1  313.24    3.66
  -2  -4  -1  299.34    3.97
  -2   4  -1  306.16    3.40
  -2   4   1  308.32    3.45
  -2  -4   1  244.80    3.40
   2  -4   1  308.41    3.48
  -3  -4   1   42.62    2.22
  -3  -4  -1   42.97    2.03
  -3  -4  -1   51.42    2.28
  -3  -4   1   49.26    2.08
  -3   4   1   54.41    2.20
   3  -4  -1   53.25    2.62
   3  -4   1   51.16    2.24
  -3   4  -1   50.32    2.16
   4  -4   1   44.09    2.52
  -4  -4   1   38.72    2.31
  -4  -4  -1   39.51    2.54
  -4   4   1   41.56    2.47
  -4   4  -1   42.10    2.06
  -4  -4  -1   38.03    2.01
   4  -4  -1   44.01    2.15
   5   4  -1    0.33    1.63
  -5   4   1    0.69    1.79
  -5   4  -1    0.26    1.76
  -5  -4   1    1.63    2.13
  -5  -4  -1    1.03    1.71
   5  -4   1   -0.29    1.82
   5  -4  -1    2.43    2.23
   6   4  -1   89.24    2.73
  -6   4  -1  114.29    2.89
   6   4   1   92.81    2.71
   6  -4   1  118.19    2.51
  -6  -4  -1  108.98    2.62
  -6  -4   1  109.26    2.55
  -6   4   1  120.80    2.55
   6  -4  -1  114.74    2.59
  -7  -4   1    0.69    2.05
  -7   4   1    2.62    2.46
   7  -4   1    3.45    2.13
  -7  -4  -1    1.16    2.45
   7   4   1    2.99    1.81
   7   4  -1    2.59    1.94
  -7   4  -1    3.41    2.03
   7  -4  -1    1.73    2.34
   8   4   1    8.16    2.54
  -8   4  -1    6.91    2.77
   8  -4   1    7.20    2.20
  -8  -4  -1    8.62    2.75
   8  -4  -1    6.96    2.23
   8   4  -1    7.74    2.65
  -8   4   1    9.77    2.24
  -8  -4   1    7.47    2.77
  -1  -5   1  750.14    4.95
   1  -5  -1  752.28    4.83
   1   5  -1  756.13    4.95
  -1   5  -1  727.44    5.03
   1   5   1  775.57    5.09
  -1   5   1  742.48    4.89
  -1  -5  -1  709.58    5.35
   1  -5   1  760.68    4.78
  -2  -5  -1  526.15    4.70
   2  -5  -1  574.30    4.16
  -2   5   1  565.42    4.13
  -2   5  -1  534.62    4.10
  -2  -5   1  550.52    4.27
   2   5   1  539.08    4.76
   2  -5   1  546.80    4.22
  -3   5  -1   44.92    2.02
   3  -5   1   44.19    2.08
  -3   5   1   45.00    2.03
  -3  -5   1   37.59    1.82
  -3  -5   1   43.43    1.97
  -3  -5  -1   36.66    1.76
   3  -5  -1   43.99    2.48
  -3  -5  -1   44.38    2.05
  -4  -5   1  131.05    2.44
   4  -5  -1  151.35    2.55
  -4  -5  -1  136.06    3.07
  -4   5  -1  151.28    2.52
  -4  -5  -1  124.06    2.81
  -4  -5   1  143.96    2.74
   4  -5   1  149.65    2.56
  -4   5   1  142.65    2.87
   5  -5   1    4.09    2.37
   5  -5  -1    3.43    1.95
  -5  -5  -1    4.44    1.82
  -5  -5  -1    5.34    1.89
  -5   5   1    5.94    2.32
  -5  -5   1    5.48    2.33
  -5   5  -1    3.44    2.29
  -5  -5   1    4.32    2.18
  -6  -5   1   19.71    2.00
  -6   5  -1   20.93    2.45
  -6  -5  -1   20.77    2.16
   6  -5  -1   21.06    2.01
   6  -5   1   21.95    2.06
  -6  -5   1   15.82    2.65
  -6  -5  -1   18.59    2.50
  -6   5   1   20.93    2.06
  -7  -5   1    1.96    2.05
  -7  -5  -1    2.36    2.66
  -7   5  -1    0.77    2.56
  -7   5   1   -0.40    2.01
   7  -5   1    2.55    2.50
   7  -5  -1    0.12    2.45
  -7  -5  -1    1.15    2.52
  -7  -5   1    1.41    2.63
   8  -5  -1   35.16    2.87
  -8   5  -1   38.95    2.97
   8  -5   1   41.99    2.38
  -8  -5   1   33.35    3.17
  -8  -5   1   35.32    3.04
  -8   5   1   42.55    2.50
  -8  -5  -1   45.03    3.12
  -8  -5  -1   45.81    2.98
   0   6  -1 2338.67    7.68
   0  -6   1 2329.27    7.83
   0  -6  -1 2254.15    8.10
   0   6   1 2345.09    7.83
   1   6   1    7.55    1.79
   1  -6  -1    5.55    2.34
  -1   6  -1    8.80    1.85
   1  -6   1    6.04    1.87
   1   6  -1    8.20    1.83
  -1  -6   1    7.26    2.23
  -1  -6  -1    8.54    1.79
  -1   6   1    8.40    1.83
   2  -6   1  164.23    2.64
   2   6  -1  159.74    2.71
   2   6   1  167.92    2.72
  -2   6  -1  157.11    2.58
  -2  -6   1  155.76    2.61
  -2   6   1  171.82    2.63
  -2  -6  -1  153.41    2.97
   2  -6  -1  166.27    2.65
  -3  -6   1    5.65    2.00
   3  -6  -1   10.09    1.90
  -3   6   1    9.66    1.81
  -3  -6  -1    9.63    1.81
  -3  -6   1    8.43    2.19
  -3  -6  -1    9.02    1.96
  -3   6  -1    9.20    1.80
   3  -6   1   11.45    1.87
   4  -6  -1    8.81    2.04
  -4   6   1    9.25    1.92
  -4  -6   1    7.27    2.24
  -4  -6   1    6.89    2.05
  -4  -6  -1    6.12    2.21
  -4  -6  -1    5.86    2.02
  -4   6  -1    7.00    1.93
   4  -6   1    7.70    2.04
   5  -6  -1    5.88    1.96
  -5  -6   1    4.08    1.85
   5  -6   1    4.38    1.96
  -5   6  -1    6.22    1.88
  -5  -6   1    3.70    1.74
  -5   6   1    4.18    2.28
  -5  -6  -1    4.43    1.80
  -5  -6  -1    3.53    2.40
  -6  -6   1    2.55    1.93
   6  -6  -1    4.08    1.99
  -6  -6  -1    1.87    1.91
  -6  -6  -1    2.46    2.49
   6  -6   1    4.50    2.46
  -6   6  -1    5.06    1.98
  -6  -6   1    3.60    2.49
  -6   6   1    2.86    2.41
  -7  -6   1    3.79    2.67
  -7  -6   1    3.37    2.10
   7  -6   1    5.11    2.19
  -7  -6  -1    4.91    2.24
   7  -6  -1    3.88    2.06
  -7   6   1    3.18    2.61
  -7   6  -1    4.51    2.61
  -7  -6  -1    0.66    2.52
  -1  -7   1   35.76    1.98
   1  -7   1   40.47    1.93
   1  -7  -1   36.65    2.39
   1   7   1   38.77    1.92
   1   7  -1   38.88    1.98
  -1   7  -1   40.93    2.27
  -1  -7  -1   36.15    1.96
  -1   7   1   40.36    1.98
  -2  -7   1    0.06    1.72
   2   7  -1    1.72    2.15
  -2   7   1    0.95    1.74
   2  -7   1    1.01    1.84
   2   7   1    0.71    2.20
  -2   7  -1    1.96    1.72
   2  -7  -1    1.31    1.83
  -2  -7  -1    0.06    1.71
  -3   7  -1   15.10    1.87
  -3   7   1   14.79    1.92
   3  -7   1   14.87    1.97
  -3  -7  -1   15.69    1.89
  -3  -7   1   12.43    1.69
   3  -7  -1   15.38    2.01
  -3  -7   1   14.81    2.26
  -3  -7  -1   12.74    1.68
  -4  -7  -1   87.67    2.60
   4  -7   1  107.75    2.50
  -4  -7   1  114.11    2.48
  -4   7   1  111.49    2.39
  -4   7  -1  118.32    2.42
   4  -7  -1  108.43    2.50
  -4  -7   1   92.75    2.25
  -4  -7  -1  113.28    2.54
   5  -7  -1    6.00    2.02
   5  -7   1    5.73    1.96
  -5  -7   1    4.13    2.28
  -5  -7   1    4.01    1.99
  -5  -7  -1    5.75    2.43
  -5  -7  -1    4.82    2.20
  -5   7   1    6.80    1.95
  -5   7  -1    4.31    1.85
  -6  -7   1    3.65    2.09
  -6   7  -1    3.83    2.10
  -6  -7  -1    3.31    2.43
  -6  -7   1    1.97    2.45
  -6  -7  -1    3.72    2.59
   6  -7  -1    5.34    2.10
   6  -7   1    2.96    2.08
  -6   7   1    4.47    2.11
  -7  -7  -1    0.82    2.77
  -7  -7   1    2.93    2.76
  -7  -7   1    5.42    2.10
   7  -7  -1    4.82    2.11
   7  -7   1    2.64    2.12
  -7  -7  -1    4.08    2.65
  -7   7   1    2.41    2.63
  -7   7  -1    3.72    2.67
   0  -8  -1    5.21    1.81
   0  -8   1    8.00    1.79
   0   8  -1    6.46    1.77
   0   8   1    7.61    2.16
   1   8   1   12.07    1.79
  -1   8  -1   12.53    1.83
   1  -8   1    9.90    1.90
   1  -8  -1   10.89    1.84
   1   8  -1    8.89    1.77
  -1   8   1   12.05    2.27
  -1  -8  -1   10.70    1.76
  -1  -8   1    9.49    1.73
   2   8   1   -0.06    1.76
   2  -8   1    0.27    1.88
   2   8  -1    0.77    2.13
  -2   8   1    1.87    1.81
  -2  -8   1    2.68    1.71
  -2  -8  -1    2.18    1.74
   2  -8  -1    2.33    2.32
  -2   8  -1    0.00    1.80
  -3  -8  -1    1.35    1.63
   3  -8  -1    4.07    1.91
  -3  -8   1    1.88    2.23
  -3   8   1    2.85    1.84
   3  -8   1    1.26    2.36
  -3  -8  -1    3.73    2.25
  -3   8  -1    4.28    2.28
  -3  -8   1    0.47    1.66
  -4   8  -1   66.14    2.27
   4  -8   1   70.74    2.30
   4  -8  -1   66.92    2.28
  -4  -8   1   58.79    2.68
  -4  -8  -1   51.03    2.46
  -4  -8   1   54.86    2.01
  -4  -8  -1   62.90    2.64
  -4   8   1   63.68    2.60
   5  -8   1    0.78    1.96
  -5  -8  -1   -0.65    2.26
  -5   8  -1   -2.22    1.96
  -5   8   1    0.26    1.94
   5  -8  -1    0.86    2.42
  -5  -8  -1   -0.46    2.48
  -5  -8   1    0.88    1.97
  -5  -8   1    2.01    2.24
  -6   8  -1    0.15    2.04
   6  -8  -1    2.44    2.06
   6  -8   1    2.75    2.15
  -6   8   1    3.50    2.12
  -6  -8   1    0.96    2.05
  -6  -8  -1    2.94    2.58
  -6  -8   1    0.94    2.18
  -6  -8  -1    1.25    2.45
  -7  -8  -1    0.74    2.71
  -7   8   1    1.13    2.26
  -7  -8   1   -0.18    2.68
  -7  -8  -1    0.75    2.81
  -7  -8   1    1.36    2.90
   7  -8   1   -1.76    2.27
  -7   8  -1   -0.15    2.29
   7  -8  -1    1.66    2.10
  -1  -9  -1    1.51    2.14
   1  -9   1    2.25    1.86
  -1  -9   1   -0.11    1.91
   1  -9  -1    3.21    1.92
  -1   9   1    3.23    1.83
   1   9  -1    2.41    1.78
  -1   9  -1    3.07    1.82
   1   9   1    1.52    1.85
  -2   9  -1    3.73    1.83
   2   9   1    2.30    1.88
  -2  -9  -1    3.56    2.34
  -2   9   1    4.55    1.86
   2  -9   1    3.25    1.91
  -2  -9   1    3.89    2.24
   2   9  -1    4.77    1.85
   2  -9  -1    0.74    2.33
  -3  -9  -1    0.38    1.89
  -3   9  -1   -0.56    1.97
  -3   9   1    0.11    1.91
  -3  -9   1    0.87    1.69
  -3  -9   1    1.32    1.81
   3  -9  -1   -0.69    1.96
   3  -9   1    1.54    1.92
  -4   9  -1    1.53    1.96
  -4  -9  -1    2.40    2.20
  -4  -9  -1    0.89    2.42
  -4   9   1   -0.66    1.95
  -4  -9   1   -1.25    1.74
   4  -9  -1    2.63    1.96
   4  -9   1    1.57    1.98
  -4  -9   1    1.95    2.47
  -5  -9  -1   -0.16    2.50
  -5   9   1   -1.11    2.04
  -5  -9   1    1.90    2.07
   5  -9   1   -1.66    2.11
  -5  -9   1   -1.08    2.32
  -5   9  -1    0.11    2.01
   5  -9  -1   -0.87    2.04
  -5  -9  -1    1.02    1.94
  -6   9  -1    9.99    2.27
  -6  -9  -1   10.08    2.32
  -6  -9   1    9.45    2.70
   6  -9  -1    9.92    2.17
   6  -9   1    6.88    2.17
  -6  -9   1    8.57    2.91
  -6  -9  -1    7.46    2.64
  -6   9   1    9.30    2.72
   0 -10  -1    4.17    1.94
   0 -10   1    3.87    1.89
   0  10   1    5.67    1.86
   0  10  -1    3.27    2.27
   1  10   1    2.09    2.28
   1 -10   1    2.13    2.36
  -1  10   1    4.61    1.95
   1 -10  -1   -0.35    1.91
   1  10  -1    0.85    1.89
  -1 -10  -1    2.10    1.89
  -1 -10   1    5.03    2.26
  -1  10  -1    3.36    1.94
  -2  10   1   14.02    2.03
   2 -10   1   16.67    2.01
  -2 -10   1   15.30    1.97
  -2  10  -1   16.29    2.42
   2  10   1   15.21    2.05
   2  10  -1   13.23    2.00
   2 -10  -1   14.13    2.06
  -2 -10  -1   11.75    2.42
  -3 -10   1   -1.21    1.94
  -3 -10  -1    2.61    2.43
  -3  10   1    1.95    1.98
   3 -10   1   -0.98    2.00
  -3 -10   1    1.40    1.75
  -3  10  -1    0.23    1.96
   3 -10  -1   -2.09    2.06
  -4  10  -1   18.13    2.19
   4 -10   1   16.70    2.24
  -4 -10  -1   14.22    2.04
   4 -10  -1   16.90    2.13
  -4 -10  -1   16.62    2.62
  -4 -10   1   16.56    2.14
  -4 -10   1   14.31    2.37
  -4  10   1   18.14    2.08
  -5  10   1   -0.59    2.20
   5 -10  -1    1.55    2.16
  -5 -10   1    0.34    2.06
  -5 -10  -1    0.60    2.64
   5 -10   1   -2.03    2.19
  -5 -10   1    2.12    2.20
  -5  10  -1    2.10    2.14
  -5 -10  -1    1.96    2.04
  -6 -10   1    1.67    2.84
   1  11   1    3.95    1.99
  -1 -11   1    1.73    1.96
  -1 -11  -1    2.29    2.01
   1  11  -1    1.32    1.97
  -1  11   1    3.57    2.03
   1 -11  -1    4.25    2.03
  -1  11  -1    2.02    2.03
   1 -11   1    3.19    2.06
  -2  11   1   29.92    2.60
  -2 -11   1   28.18    2.26
   2 -11  -1   32.89    2.18
   2 -11   1   37.77    2.15
   2  11   1   32.14    2.24
   2  11  -1   30.55    2.18
  -2 -11  -1   29.22    2.69
  -2  11  -1   30.54    2.23
  -3 -11   1   -0.70    2.05
  -3  11  -1    1.83    2.10
   3 -11  -1    1.08    2.05
  -3 -11   1   -0.78    1.86
  -3 -11  -1    0.01    2.00
  -3  11   1    2.36    2.56
   3 -11   1   -0.05    2.11
  -4 -11  -1    0.85    2.65
  -4 -11  -1    1.33    2.44
  -4 -11   1    0.74    2.08
  -4  11  -1    0.83    2.19
   4 -11  -1   -0.99    2.17
  -4 -11   1   -0.59    2.50
  -4  11   1    0.57    2.17
   4 -11   1   -0.52    2.25
   5 -11   1    0.98    2.82
   5 -11  -1    0.78    2.29
  -5 -11  -1    1.06    2.61
  -5 -11   1   -0.28    2.77
  -5 -11   1   -0.17    2.54
  -5  11   1    1.00    2.29
  -5  11  -1    1.54    2.80
  -5 -11  -1    1.37    2.82
   0 -12  -1    4.56    2.10
   0  12  -1    5.08    2.06
   0  12   1    4.96    2.18
   0 -12   1    4.30    2.09
  -1 -12  -1    0.51    2.11
   1 -12  -1    0.71    2.09
   1 -12   1    0.25    2.60
  -1  12   1    0.19    2.10
   1  12  -1    1.67    2.56
  -1 -12   1    1.73    1.94
   1  12   1    1.79    2.56
  -1  12  -1    1.03    2.14
   2 -12   1    2.53    2.19
   2  12  -1    0.42    2.64
  -2  12  -1    0.32    2.20
  -2 -12  -1    1.10    2.12
   2 -12  -1    3.67    2.66
   2  12   1    1.64    2.21
  -2 -12   1    1.66    2.11
  -2  12   1   -0.26    2.66
  -3 -12   1    0.13    1.97
  -3  12   1    2.64    2.65
  -3 -12   1    1.99    2.66
   3 -12  -1    2.55    2.15
  -3 -12  -1    1.27    2.65
   3 -12   1    2.27    2.17
  -3  12  -1   -1.44    2.17
  -4 -12  -1    1.07    2.32
  -4 -12   1   -0.62    2.23
  -4 -12  -1    0.61    2.09
   4 -12   1   -0.41    2.30
   4 -12  -1    0.60    2.35
  -1 -13   1    0.97    2.24
  -1 -13  -1    1.21    2.29
  -1  13  -1    3.60    2.27
   1  13  -1   -1.17    2.29
   1 -13  -1   -0.12    2.22
   1  13   1    1.37    2.30
  -1  13   1    0.79    2.28
   1 -13   1    1.70    2.24
   2  13  -1   12.34    2.95
   2  13   1   13.37    2.45
  -2  13   1   10.35    2.38
  -2 -13   1   11.93    2.39
  -2 -13  -1   13.93    2.39
  -2  13  -1   13.76    2.40
   2 -13   1   14.01    2.35
   2 -13  -1   10.25    2.89
   0   0  -2 2164.60   23.42
   0   0   2 2451.34   23.05
   1   0   2   74.19    4.75
   1   0  -2   70.42    3.37
  -1   0  -2   85.03    5.10
  -1   0   2   76.89    3.26
  -2   0   2 2877.81   11.36
   2   0  -2 2581.18   11.29
  -2   0  -2 3060.30   14.84
   2   0   2 2734.05   13.92
   3   0  -2   59.54    2.28
  -3   0  -2   65.91    2.85
   3   0   2   62.39    2.71
  -3   0   2   62.90    2.44
  -4   0   2  305.18    3.66
  -4   0  -2  307.57    4.08
   4   0   2  288.73    3.85
   4   0  -2  285.80    3.49
   5   0   2   35.50    2.34
  -5   0   2   37.30    2.09
   5   0  -2   36.12    2.29
  -5   0  -2   37.80    2.57
   6   0   2   12.20    2.28
   6   0  -2   12.65    1.90
  -6   0   2   13.18    2.04
  -6   0  -2   11.85    2.48
  -7   0  -2    2.68    1.96
  -7   0   2   -0.37    1.96
   7   0  -2    1.89    2.24
   7   0   2    2.47    2.33
  -8   0   2   15.36    2.16
   8   0  -2   13.00    2.19
   8   0   2   14.38    2.13
  -8   0  -2   12.64    2.74
  -1  -1   2 2200.74   11.79
   1  -1   2 2968.34   16.21
  -1   1  -2 2940.21   16.23
  -1  -1  -2 3015.17   23.42
   1  -1  -2 2740.93   13.40
   1   1  -2 1916.11   12.06
  -1  -1  -2 2567.15   20.48
  -1   1   2 2870.02   13.45
  -2  -1  -2 1353.21   10.03
   2   1  -2 1169.86    7.50
   2  -1  -2 1346.75    7.85
   2   1   2 1177.93    9.78
  -2  -1   2 1218.63    7.85
   2  -1   2 1476.13    9.10
  -2   1  -2 1475.10    9.35
  -2   1   2 1440.86    8.08
   3  -1   2  543.76    4.99
   3  -1  -2  537.42    4.53
  -3  -1  -2  562.96    5.45
  -3  -1   2  521.26    4.80
   3   1  -2  498.22    4.37
  -3   1  -2  599.15    5.14
  -3   1   2  576.21    4.58
   3   1   2  494.89    5.28
   4  -1   2 1440.59    6.85
  -4  -1   2 1437.56    6.46
  -4   1   2 1481.03    6.69
   4   1  -2 1257.92    6.20
   4  -1  -2 1385.42    6.14
  -4   1  -2 1515.86    7.51
  -4  -1  -2 1459.84    7.74
   4   1   2 1294.87    7.39
  -5   1  -2    1.70    1.89
   5  -1   2    0.70    2.22
   5   1   2    0.65    1.66
  -5  -1   2   -0.41    2.30
   5  -1  -2   -0.05    1.77
   5   1  -2    0.78    1.70
  -5   1   2   -0.08    1.82
  -5  -1  -2   -0.57    1.90
  -6  -1   2   41.86    2.21
  -6   1   2   40.00    2.61
   6   1   2   35.84    2.43
  -6   1  -2   42.05    2.64
   6  -1  -2   38.59    2.07
   6   1  -2   39.99    2.01
   6  -1   2   36.94    2.52
  -6  -1  -2   39.48    2.71
  -7  -1   2    8.17    1.97
  -7  -1  -2    7.13    2.06
   7  -1  -2    4.05    2.32
   7  -1   2    6.45    2.01
  -7   1   2    6.95    2.40
   7   1   2    7.68    1.96
  -7   1  -2    8.23    2.04
   7   1  -2    7.88    2.30
   8   1   2   -1.58    2.39
   8   1  -2    0.90    2.55
  -8  -1  -2    1.64    2.57
  -8  -1   2    0.13    2.17
   8  -1   2   -0.57    2.13
  -8   1   2    0.44    2.09
   8  -1  -2    0.00    1.99
  -8   1  -2    0.54    2.59
   0   2   2 5582.78   19.99
   0   2  -2 5046.93   18.29
   0  -2  -2 5457.60   20.24
   0  -2   2 5179.32   17.95
  -1   2   2  211.95    3.95
  -1   2  -2  199.39    3.97
   1  -2   2  195.20    4.33
   1  -2  -2  201.51    4.00
  -1  -2   2  192.93    4.32
  -1  -2  -2  194.46    4.50
   1   2   2  196.84    4.83
  -1  -2   2  158.47    3.41
   2   2  -2   73.37    2.96
  -2   2  -2   95.09    3.36
   2  -2   2   98.60    3.05
   2  -2  -2   95.67    2.97
  -2   2   2   96.71    3.01
  -2  -2   2   82.51    2.75
  -2  -2  -2   82.25    3.17
  -3  -2   2  241.04    3.53
  -3  -2  -2  258.29    3.91
  -3   2  -2  271.31    3.60
   3   2   2  212.19    3.66
   3  -2  -2  263.09    3.27
   3  -2   2  270.48    3.80
  -3   2   2  269.21    3.37
   3   2  -2  218.81    3.36
   4  -2  -2  113.86    2.44
   4   2   2   99.40    2.79
   4  -2   2  116.71    2.56
  -4  -2  -2  107.48    3.07
  -4  -2   2  114.72    2.43
  -4   2  -2  121.98    2.91
  -4   2   2  120.95    2.87
   4   2  -2   98.37    2.21
  -5   2  -2   19.95    2.39
   5   2   2   15.77    2.14
   5  -2   2   20.80    1.96
   5   2  -2   16.27    1.77
  -5  -2   2   17.13    1.93
  -5   2   2   19.35    1.97
   5  -2  -2   21.15    1.88
  -5  -2  -2   17.63    2.41
  -6  -2   2   10.80    2.00
   6  -2   2   13.62    1.98
   6  -2  -2   11.75    2.38
   6   2   2   10.19    2.24
  -6  -2  -2   12.15    2.50
  -6   2  -2   12.59    2.03
  -6   2   2   14.11    2.05
   6   2  -2   10.18    2.19
   7  -2  -2    4.28    2.34
  -7   2   2    4.58    1.98
  -7  -2   2    5.02    2.39
   7   2  -2    2.83    1.81
   7   2   2    3.36    2.28
  -7   2  -2    2.66    2.39
   7  -2   2    2.37    1.91
  -7  -2  -2    2.67    2.52
  -8  -2  -2    7.18    2.69
   8   2   2    4.79    2.46
   8  -2  -2    5.50    2.58
  -8   2   2    6.08    2.68
   8   2  -2    4.47    1.99
  -8  -2   2    5.35    2.20
   8  -2   2    4.33    2.58
  -8   2  -2    6.05    2.67
   1  -3  -2   24.70    2.41
   1   3   2   22.92    2.22
   1   3  -2   22.12    2.70
  -1  -3  -2   22.39    2.70
  -1   3  -2   21.79    2.18
  -1   3   2   23.64    2.30
   1  -3   2   21.94    2.27
  -1  -3   2   22.09    2.67
   2  -3  -2    3.48    1.95
  -2  -3   2    2.80    1.93
  -2   3   2    3.39    2.31
  -2  -3  -2    2.70    1.97
  -2  -3   2    2.06    1.70
  -2  -3  -2    2.29    1.75
   2  -3   2    3.86    1.96
  -2   3  -2    3.05    1.87
   3  -3   2   50.57    2.52
   3  -3  -2   51.12    2.19
  -3   3   2   56.20    2.49
  -3  -3  -2   47.00    2.50
  -3   3  -2   54.83    2.15
   3   3  -2   39.24    2.13
  -3  -3  -2   54.09    2.72
  -3  -3   2   43.31    2.24
  -4   3  -2  973.34    5.53
  -4  -3  -2  873.60    6.16
   4   3  -2  786.35    5.06
  -4  -3   2  840.64    5.34
   4   3   2  809.47    5.64
   4  -3   2 1004.20    5.40
   4  -3  -2  980.56    5.19
  -4   3   2  982.16    5.47
   5  -3   2    1.56    1.93
   5  -3  -2    1.08    2.24
  -5   3   2   -0.40    1.87
  -5   3  -2   -0.49    1.95
  -5  -3   2   -0.03    2.23
  -5  -3  -2    0.61    2.17
   5   3   2   -0.19    1.93
   5   3  -2    0.13    1.62
   6   3   2    8.86    2.19
   6  -3   2   11.74    2.39
  -6  -3   2   10.08    2.39
   6  -3  -2   11.22    2.31
  -6   3  -2   13.39    2.35
  -6   3   2   12.47    2.06
   6   3  -2    9.20    1.81
  -6  -3  -2   10.64    2.43
  -7  -3  -2    1.67    2.41
   7  -3  -2    1.06    1.85
   7  -3   2    0.19    1.99
  -7   3  -2    0.98    2.45
  -7   3   2    0.13    1.95
   7   3   2    0.62    2.22
  -7  -3   2    1.36    2.40
   7   3  -2    1.38    2.24
  -8   3  -2    8.35    2.24
   8   3   2   11.38    2.57
   8  -3  -2   10.64    2.59
  -8  -3   2   12.70    2.27
  -8  -3  -2   11.36    2.78
  -8   3   2    7.39    2.24
   8  -3   2   10.83    2.16
   8   3  -2   10.27    2.10
   0   4   2  303.58    3.83
   0  -4   2  293.66    3.77
   0   4  -2  306.25    3.72
   0  -4  -2  307.04    4.18
   1  -4  -2  119.20    3.02
  -1  -4   2  117.67    2.67
  -1  -4  -2  112.00    3.11
   1   4   2  117.97    2.84
  -1   4   2  120.39    2.63
  -1   4  -2  116.57    2.92
   1  -4   2  121.19    2.65
   1   4  -2  111.66    2.70
   2  -4   2  150.24    2.76
  -2   4  -2  143.36    2.95
  -2   4   2  151.30    2.69
  -2  -4   2  138.79    3.09
  -2  -4  -2  147.65    2.92
  -2  -4   2  119.08    2.42
   2  -4  -2  150.46    2.74
  -3  -4  -2   16.55    2.36
  -3  -4  -2   13.85    2.12
  -3  -4   2   15.86    2.15
   3  -4   2   16.28    2.00
  -3   4  -2   18.09    1.96
   3  -4  -2   18.16    2.05
  -3  -4   2   15.71    1.64
  -3   4   2   16.65    1.94
   4  -4   2   14.21    2.29
  -4  -4  -2   13.13    2.30
  -4   4  -2   15.29    1.83
   4  -4  -2   15.62    1.96
  -4  -4  -2   12.64    2.14
  -4   4   2   13.74    2.32
  -4  -4   2   12.82    1.75
  -5  -4  -2    0.87    2.13
  -5   4  -2    1.19    2.16
  -5   4   2    1.14    1.86
   5   4  -2   -0.11    1.65
   5  -4   2   -1.54    1.87
  -5  -4   2    1.24    1.74
   5  -4  -2    1.68    1.94
   6  -4  -2   77.79    2.70
   6  -4   2   79.47    2.38
  -6   4  -2   75.54    2.44
  -6  -4   2   73.84    2.38
   6   4  -2   59.33    2.50
  -6   4   2   78.84    2.38
  -6  -4  -2   80.15    2.89
  -7  -4  -2    5.65    2.56
   7   4  -2    3.72    1.92
   7  -4  -2    3.48    2.41
   7  -4   2    5.43    1.96
  -7   4  -2    3.99    2.06
  -7   4   2    2.89    1.97
  -7  -4   2    4.77    2.04
  -8  -4  -2    7.19    2.72
   8   4  -2    9.70    2.10
  -8   4  -2    9.69    2.28
   8  -4  -2   10.84    2.20
  -8  -4   2    7.41    2.75
  -8   4   2    9.68    2.73
   8  -4   2    7.74    2.74
  -1  -5  -2  174.03    2.89
   1   5  -2  164.64    3.04
  -1   5  -2  171.57    3.06
  -1   5   2  172.79    2.78
   1  -5  -2  175.64    2.86
   1   5   2  170.51    2.89
   1  -5   2  176.07    2.82
  -1  -5   2  165.01    2.81
  -2  -5  -2  874.17    5.50
  -2   5  -2  870.88    5.00
  -2   5   2  882.25    5.00
  -2  -5   2  830.18    5.40
   2   5   2  878.40    5.83
   2  -5  -2  877.99    5.04
   2  -5   2  891.45    5.11
  -3   5   2   25.97    1.95
  -3  -5  -2   24.34    2.25
  -3   5  -2   27.61    2.36
  -3  -5   2   24.72    1.85
   3  -5  -2   25.18    1.99
  -3  -5  -2   21.25    1.85
   3  -5   2   29.29    2.05
  -3  -5   2   21.65    1.70
   4  -5  -2   -0.23    1.86
  -4  -5   2    1.72    2.06
  -4   5   2   -0.07    2.20
  -4  -5  -2    1.26    2.01
  -4  -5   2    0.98    1.82
   4  -5   2    1.90    2.22
  -4  -5  -2    1.11    1.81
  -4   5  -2    0.20    1.73
  -5  -5   2    5.43    1.82
   5  -5  -2    5.84    1.90
   5  -5   2    8.12    1.88
  -5   5  -2    7.03    2.27
  -5   5   2    6.05    1.90
  -5  -5  -2    5.93    2.30
  -5  -5   2    4.89    2.29
  -5  -5  -2    5.24    2.18
  -6   5  -2   39.32    2.60
  -6   5   2   40.04    2.10
  -6  -5   2   34.86    2.54
   6  -5  -2   38.49    2.10
  -6  -5  -2   40.73    2.80
   6  -5   2   39.74    2.55
  -6  -5   2   40.87    2.27
  -6  -5  -2   34.24    2.66
  -7  -5   2    0.41    2.02
  -7   5  -2   -0.85    1.97
  -7  -5  -2    0.53    2.60
   7  -5   2    2.49    2.01
   7  -5  -2    3.14    2.04
  -7   5   2    0.25    2.08
  -7  -5  -2   -0.36    2.50
   8  -5   2    2.41    2.72
  -8   5   2    0.33    2.30
  -8  -5   2    1.62    2.25
   8  -5  -2    4.01    2.22
  -8   5  -2    3.16    2.22
  -8  -5  -2    3.03    2.80
  -8  -5  -2    2.37    2.75
   0  -6  -2  401.11    3.80
   0  -6   2  379.50    3.63
   0   6   2  390.47    3.68
   0   6  -2  382.33    3.82
   1   6  -2   90.45    2.36
   1   6   2   87.69    2.63
   1  -6  -2   94.76    2.33
   1  -6   2   98.05    2.41
  -1  -6  -2   92.38    2.27
  -1   6  -2   88.46    2.33
  -1  -6   2   90.68    2.33
  -1   6   2   91.75    2.37
  -2  -6   2    8.12    1.79
   2   6   2    8.56    1.71
  -2   6   2    7.89    1.84
  -2   6  -2    9.01    1.81
   2  -6   2    8.37    1.91
   2   6  -2    9.58    1.82
  -2  -6  -2    7.71    2.04
   2  -6  -2   10.80    1.89
  -3   6  -2    0.34    1.73
  -3   6   2   -0.94    1.77
   3  -6  -2    0.77    1.88
  -3  -6  -2    0.14    1.60
  -3  -6  -2    0.02    2.14
  -3  -6   2    0.69    1.92
  -3  -6   2    2.15    2.13
   3  -6   2    0.64    1.84
  -4  -6  -2   10.84    2.05
  -4   6   2   11.51    1.93
  -4  -6  -2   10.14    2.24
   4  -6   2   11.78    1.99
  -4   6  -2   12.17    1.95
  -4  -6   2   10.25    2.32
  -4  -6   2    9.92    1.70
   4  -6  -2   11.69    1.99
  -5  -6  -2   13.46    2.25
  -5   6  -2   16.12    2.04
   5  -6  -2   12.89    2.02
  -5   6   2   16.34    2.00
  -5  -6   2   15.17    2.39
  -5  -6  -2   14.76    2.37
  -5  -6   2   12.49    1.82
   5  -6   2   16.05    1.98
  -6   6  -2   38.94    2.19
   6  -6   2   40.22    2.21
  -6   6   2   45.22    2.18
  -6  -6  -2   39.28    2.76
  -6  -6   2   35.92    2.49
  -6  -6   2   39.60    2.69
  -6  -6  -2   34.21    2.60
   6  -6  -2   45.32    2.16
  -7   6  -2    6.01    2.16
   7  -6   2    9.54    2.13
  -7  -6   2    6.43    2.50
  -7  -6   2    8.13    2.19
  -7   6   2    7.33    2.15
  -7  -6  -2    7.22    2.71
   7  -6  -2    6.77    2.08
  -7  -6  -2    4.89    2.59
  -1  -7   2   36.60    1.97
   1  -7   2   36.28    1.93
  -1  -7  -2   35.54    1.93
  -1   7   2   35.02    1.93
   1   7  -2   36.73    2.00
   1   7   2   35.65    1.95
  -1   7  -2   35.62    1.90
   1  -7  -2   37.58    2.04
   2   7  -2  157.99    2.54
  -2   7   2  151.57    2.48
  -2  -7   2  146.44    2.55
   2   7   2  161.43    2.71
  -2  -7  -2  146.46    2.95
   2  -7  -2  161.96    2.58
  -2   7  -2  153.95    2.77
   2  -7   2  163.74    2.50
   3  -7   2   12.44    2.37
  -3  -7  -2    9.88    1.75
   3  -7  -2   15.09    2.02
  -3   7  -2   12.39    1.89
  -3   7   2   12.66    1.92
  -3  -7  -2   12.26    2.26
  -3  -7   2   12.63    2.22
  -3  -7   2   10.39    2.02
  -4  -7  -2   13.33    1.76
  -4  -7   2   14.50    2.16
   4  -7   2   17.20    2.07
  -4  -7  -2   16.33    1.97
  -4   7  -2   16.36    1.92
   4  -7  -2   16.21    2.06
  -4  -7   2   14.51    2.00
  -4   7   2   18.42    1.95
  -5   7   2    6.79    2.40
  -5  -7  -2    4.35    2.30
  -5  -7  -2    8.84    2.45
   5  -7  -2    7.60    2.00
  -5  -7   2    7.22    1.85
  -5   7  -2    7.75    1.90
  -5  -7   2    7.67    2.38
   5  -7   2    9.00    2.40
   6  -7   2   -0.42    2.53
  -6   7   2    0.64    1.98
  -6  -7  -2    1.16    2.45
  -6  -7   2    0.35    2.39
   6  -7  -2    1.42    2.02
  -6   7  -2    1.30    2.00
  -6  -7   2   -0.14    2.57
  -6  -7  -2   -0.03    2.59
  -7  -7  -2    1.35    2.76
  -7  -7   2    2.72    2.78
  -7   7  -2    2.30    2.16
  -7   7   2    2.71    2.11
   7  -7  -2    2.34    2.06
  -7  -7   2    3.63    2.66
   7  -7   2    3.23    2.73
  -7  -7  -2    2.24    2.20
   0  -8   2    5.72    1.84
   0  -8  -2    6.13    2.19
   0   8  -2    6.35    1.75
   0   8   2    8.54    1.74
   1   8  -2    9.00    1.79
  -1   8   2   10.41    1.84
   1  -8   2   10.02    1.92
  -1  -8   2    7.83    1.85
  -1  -8  -2    7.89    1.78
   1   8   2    8.07    2.11
   1  -8  -2    8.41    1.88
  -1   8  -2    9.13    1.86
   2   8   2   61.09    2.49
  -2   8  -2   58.82    2.48
  -2   8   2   64.05    2.14
   2   8  -2   63.88    2.13
   2  -8   2   63.98    2.15
  -2  -8  -2   59.47    2.14
   2  -8  -2   61.42    2.20
  -2  -8   2   58.66    2.03
   3  -8  -2    2.53    2.37
  -3   8   2   -1.12    1.86
  -3  -8  -2    1.61    1.83
  -3   8  -2   -0.78    1.82
  -3  -8   2    0.06    1.84
  -3  -8   2    1.08    1.64
   3  -8   2   -1.18    1.90
   4  -8   2    2.25    2.37
  -4  -8   2    0.35    2.11
  -4  -8  -2    1.63    2.32
  -4   8   2    0.24    1.94
  -4  -8   2    1.36    1.90
  -4  -8  -2    1.04    1.66
   4  -8  -2    2.50    1.98
  -4   8  -2    2.42    2.29
   5  -8  -2   -0.29    2.01
  -5   8   2    0.65    1.99
  -5  -8  -2    0.87    2.23
   5  -8   2    0.12    1.91
  -5  -8  -2    1.33    2.43
  -5  -8   2    0.43    1.99
  -5   8  -2    0.08    1.96
  -5  -8   2    0.78    2.25
  -6  -8  -2    0.53    2.48
   6  -8   2    1.95    2.63
  -6   8   2    2.42    2.51
  -6   8  -2    1.59    2.05
  -6  -8   2   -0.09    2.63
  -6  -8  -2    2.15    2.60
  -6  -8   2   -1.16    1.97
   6  -8  -2   -0.13    2.02
  -7  -8   2    0.00    2.21
  -7  -8  -2    0.82    2.24
  -7  -8   2    0.77    2.34
  -7   8  -2    0.09    2.78
   7  -8   2    1.11    2.22
  -7  -8  -2    2.52    2.85
   7  -8  -2    3.67    2.19
  -7   8   2   -0.88    2.29
  -1  -9   2    1.11    1.88
   1   9  -2    1.65    2.28
   1   9   2    2.13    1.76
  -1   9   2    1.68    1.85
   1  -9   2    2.38    2.26
  -1   9  -2    2.58    1.86
   1  -9  -2    3.78    1.94
  -1  -9  -2    2.80    2.25
  -2  -9   2    4.85    1.85
  -2  -9  -2    4.91    2.27
   2   9   2    4.68    2.27
   2  -9  -2    4.92    1.92
   2   9  -2    5.99    2.28
  -2   9   2    4.61    1.86
   2  -9   2    4.46    1.91
  -2   9  -2    5.92    1.87
  -3  -9  -2    9.73    1.93
  -3   9  -2    9.71    2.38
   3  -9   2   10.91    2.03
  -3  -9   2    8.26    2.38
  -3   9   2    8.63    1.95
   3  -9  -2   10.29    1.99
  -3  -9   2    9.39    1.76
  -4  -9   2    2.01    2.20
  -4  -9   2    0.07    1.98
  -4  -9  -2    1.29    2.45
   4  -9   2    2.87    2.03
   4  -9  -2    3.31    2.03
  -4   9   2    1.25    1.99
  -4  -9  -2    0.22    1.78
  -4   9  -2    0.10    1.98
  -5  -9  -2    0.75    1.95
  -5  -9  -2   -0.53    2.56
  -5   9  -2    1.13    2.51
  -5  -9   2    0.59    1.97
  -5   9   2    0.02    2.07
   5  -9  -2    3.22    2.06
   5  -9   2    1.94    2.47
  -5  -9   2    3.01    2.62
  -6  -9  -2   28.85    2.86
  -6  -9   2   20.50    2.31
  -6  -9  -2   19.66    2.79
  -6   9   2   24.27    2.31
  -6  -9   2   19.29    2.69
   6  -9   2   23.13    2.39
   6  -9  -2   21.94    2.35
  -6   9  -2   18.70    2.43
   0  10  -2   13.89    1.99
   0 -10   2   13.24    1.99
   0 -10  -2   11.72    2.32
   0  10   2   11.01    1.91
   1  10  -2    3.30    1.88
  -1 -10   2    3.23    1.86
   1  10   2    1.77    1.89
   1 -10  -2    1.84    2.36
  -1  10  -2    1.37    2.37
   1 -10   2   -0.34    2.02
  -1 -10  -2    1.88    1.89
  -1  10   2    1.95    1.84
   2  10   2    0.86    1.98
  -2 -10  -2    1.96    2.32
  -2 -10   2    2.75    1.84
   2 -10   2    0.18    1.98
  -2  10  -2    2.09    1.92
   2 -10  -2    1.59    2.39
   2  10  -2    0.96    2.34
  -2  10   2    0.95    1.94
   3 -10   2    0.27    2.01
  -3 -10   2    0.83    1.83
  -3  10   2    1.08    1.97
  -3 -10   2    1.41    2.39
  -3  10  -2    0.04    1.92
  -3 -10  -2    1.91    2.44
   3 -10  -2    1.32    1.94
   4 -10   2   12.85    2.15
  -4 -10   2   14.47    2.60
  -4  10   2   14.86    2.14
  -4  10  -2   15.81    2.17
   4 -10  -2   11.67    2.67
  -4 -10   2   11.52    1.92
  -4 -10  -2   11.73    2.59
  -4 -10  -2    8.23    2.39
  -5 -10  -2    0.60    2.04
  -5 -10   2   -0.39    2.02
  -5  10  -2    0.17    2.14
  -5 -10  -2    0.98    2.19
   5 -10   2    0.45    2.12
   5 -10  -2    1.84    2.20
  -5 -10   2    1.09    2.63
  -5  10   2    2.06    2.21
  -1  11   2    0.65    2.49
   1  11  -2    1.68    2.38
   1 -11   2    3.14    2.47
   1  11   2    1.39    2.01
   1 -11  -2    1.21    2.52
  -1  11  -2    0.95    2.07
  -1 -11   2    1.76    2.45
  -1 -11  -2    2.56    1.97
   2 -11   2    9.09    2.07
  -2 -11   2    5.15    2.13
   2  11   2    9.57    2.15
  -2  11  -2    7.27    2.04
  -2 -11  -2   10.35    2.01
   2 -11  -2    6.61    2.08
   2  11  -2    9.61    2.06
  -2  11   2    6.57    2.11
  -3 -11   2    4.54    1.89
  -3  11  -2    6.10    2.62
  -3  11   2    3.21    2.16
   3 -11  -2    4.35    2.16
   3 -11   2    3.31    2.59
  -3 -11  -2    6.96    2.06
  -3 -11   2    4.48    2.48
  -4  11   2    5.39    2.18
  -4  11  -2    2.06    2.18
   4 -11  -2    6.28    2.20
  -4 -11  -2    2.47    2.66
  -4 -11   2    3.32    2.21
  -4 -11   2    2.52    2.50
   4 -11   2    2.46    2.68
  -4 -11  -2    4.71    2.04
  -5  11  -2    1.88    2.26
  -5 -11  -2    1.02    2.59
   5 -11   2   -2.70    2.86
  -5  11   2    2.70    2.35
   5 -11  -2   -1.97    2.27
  -5 -11   2    1.46    2.17
  -5 -11   2    0.70    2.31
  -5 -11  -2    0.92    2.78
   0  12   2   19.62    2.15
   0  12  -2   16.86    2.24
   0 -12  -2   27.64    2.25
   0 -12   2   19.18    2.12
  -1  12  -2    0.50    2.16
   1  12   2    1.47    2.65
  -1  12   2    1.26    2.04
  -1 -12  -2   -1.56    2.19
  -1 -12   2    3.36    2.10
   1  12  -2    1.73    2.15
   1 -12  -2    1.00    2.10
   1 -12   2    1.64    2.15
   2  12  -2    3.69    2.76
  -2  12  -2    4.14    2.20
   2 -12   2    2.14    2.16
   2 -12  -2    3.17    2.15
  -2 -12   2    2.85    2.10
  -2 -12  -2    2.82    2.11
   2  12   2    4.15    2.22
  -2  12   2    3.82    2.18
  -3 -12   2   -0.56    1.99
  -3  12  -2    0.17    2.22
  -3 -12  -2   -0.99    2.25
   3 -12  -2    1.23    2.15
  -3 -12   2    1.11    2.13
  -3  12   2    2.12    2.22
   3 -12   2   -1.35    2.20
   4 -12   2    1.26    2.33
  -4 -12  -2    0.61    2.25
   4 -12  -2    1.51    2.32
  -4 -12   2    2.60    2.83
   1  13   2    1.08    2.26
  -1  13   2    3.77    2.22
  -1  13  -2   -0.73    2.30
   1 -13  -2    1.45    2.26
  -1 -13  -2    1.07    2.31
  -1 -13   2    0.73    2.18
   1 -13   2    0.29    2.20
   1  13  -2    1.34    2.30
   2 -13   2    2.01    2.28
  -2  13  -2    1.42    2.79
  -2 -13  -2    2.23    2.79
   2  13   2    0.59    2.29
   2  13  -2    2.44    2.83
   2 -13  -2    0.90    2.23
  -2  13   2    2.85    2.26
  -2 -13   2    1.26    2.19
  -1  -1  -3   88.87    5.34
  -1  -1  -3   95.35    6.37
   1  -1  -3  101.16    3.45
   1   1  -3   85.28    3.10
  -1   1  -3   99.44    4.05
  -1  -1   3   88.67    3.13
  -1   1   3  105.35    3.88
   1  -1   3   97.27    4.10
   2   1   3 4207.32   19.98
  -2  -1   3 4136.72   12.98
   2  -1  -3 4544.61   13.65
  -2  -1  -3 4635.64   20.35
   2  -1   3 5442.81   18.17
   2   1  -3 3767.80   12.38
  -2   1   3 4880.12   13.60
  -2   1  -3 5521.11   18.42
  -3  -1   3    7.94    2.26
   3   1  -3    5.71    1.79
   3   1   3    5.67    2.12
   3  -1  -3    6.52    1.89
  -3   1  -3    8.07    2.33
   3  -1   3    8.42    2.35
  -3  -1  -3    6.49    2.61
  -3   1   3    7.57    2.01
   4   1   3   19.17    2.47
  -4   1  -3   24.36    2.23
   4  -1   3   21.02    2.64
   4  -1  -3   39.36    2.42
  -4  -1  -3   21.71    2.63
   4   1  -3   24.47    2.24
  -4  -1   3   22.10    2.00
  -4   1   3   23.98    2.50
  -5  -1  -3    7.32    2.33
  -5  -1   3    4.97    1.86
  -5   1  -3    4.94    2.38
   5   1   3    5.60    2.11
   5  -1   3    5.45    2.28
   5   1  -3    6.30    2.06
   5  -1  -3    4.63    1.76
  -5   1   3    5.62    1.86
   6   1  -3   48.00    2.12
   6   1   3   47.71    2.50
  -6  -1  -3   51.65    2.76
  -6   1   3   57.91    2.30
   6  -1   3   51.79    2.17
   6  -1  -3   51.62    2.15
  -6   1  -3   56.34    2.34
  -6  -1   3   53.82    2.67
  -7  -1  -3    5.95    2.45
   7  -1   3    4.80    2.34
  -7   1   3    4.07    2.00
  -7  -1   3    6.46    2.01
   7  -1  -3    5.23    1.92
   7   1   3    3.45    2.26
   7   1  -3    3.28    2.28
  -7   1  -3    5.22    2.43
  -8  -1  -3    0.96    2.60
   8  -1  -3    1.85    2.04
  -8   1   3    0.24    2.70
  -8   1  -3    1.99    2.64
   8   1  -3    1.14    2.38
   8  -1   3    0.28    2.08
  -8  -1   3    5.16    2.58
   8   1   3    2.64    2.50
   0  -2   3  117.71    3.51
   0   2   3  133.49    3.79
   0  -2  -3  128.07    4.20
   0   2  -3  122.77    3.53
  -1  -2   3   71.17    2.92
  -1   2  -3   75.12    3.40
   1  -2  -3   78.16    3.19
  -1  -2  -3   74.34    3.52
   1  -2   3   72.73    3.49
  -1  -2   3   58.85    2.47
  -1   2   3   77.42    3.11
   1   2   3   71.60    3.54
  -2  -2   3  546.96    4.70
  -2   2   3  637.95    5.16
  -2  -2  -3  557.87    6.46
  -2   2  -3  627.74    5.54
   2   2  -3  502.20    4.60
  -2  -2  -3  588.17    7.14
   2  -2   3  618.18    5.97
   2  -2  -3  611.74    5.10
  -3  -2  -3   90.57    3.16
  -3   2  -3  100.66    2.59
   3   2   3   78.89    2.72
   3  -2  -3   95.76    2.46
  -3  -2   3   86.00    2.35
  -3   2   3   95.26    2.47
   3  -2   3   95.90    2.92
   3   2  -3   80.55    2.22
  -4   2   3   35.15    2.49
   4  -2   3   36.99    2.01
   4  -2  -3   34.57    2.02
   4   2   3   29.81    2.30
   4   2  -3   31.05    1.79
  -4  -2   3   33.56    1.89
  -4  -2  -3   34.95    2.49
  -4   2  -3   38.19    2.47
   5   2  -3   39.91    1.88
  -5  -2   3   41.99    2.01
  -5   2   3   42.20    2.46
   5  -2   3   44.18    2.54
  -5  -2  -3   42.99    2.59
   5   2   3   36.10    2.29
   5  -2  -3   45.90    2.01
  -5   2  -3   43.89    2.17
  -6   2  -3   76.76    2.80
   6   2   3   64.35    2.57
  -6  -2   3   70.95    2.32
  -6  -2  -3   72.39    2.87
   6  -2   3   73.05    2.35
   6  -2  -3   68.29    2.62
  -6   2   3   71.36    2.36
   6   2  -3   60.50    2.48
  -7   2  -3    3.53    2.48
  -7  -2  -3    2.36    2.39
   7   2   3    0.77    2.25
   7  -2  -3    1.88    1.92
   7   2  -3    3.05    1.84
   7  -2   3    1.65    2.38
  -7  -2   3    2.73    1.97
  -7   2   3    1.41    2.41
   8  -2   3   -0.85    2.62
  -8   2  -3    2.55    2.60
   8   2   3    1.03    1.94
   8  -2  -3    1.20    1.99
  -8   2   3   -0.29    2.08
  -8  -2   3    0.47    2.15
   8   2  -3    1.23    2.02
  -8  -2  -3    2.32    2.60
  -1  -3   3  254.71    3.82
   1   3   3  253.94    4.53
   1  -3  -3  266.73    3.92
   1  -3   3  263.50    4.14
   1   3  -3  254.29    3.82
  -1  -3  -3  255.86    4.45
  -1   3   3  273.45    3.79
  -1   3  -3  258.14    3.77
  -2   3  -3    6.83    1.89
   2  -3  -3    6.64    1.96
  -2  -3  -3    7.25    1.96
   2  -3   3    7.56    2.35
  -2  -3   3    7.07    1.93
  -2  -3   3    6.26    1.68
  -2   3   3    6.17    1.93
  -2  -3  -3    6.57    2.18
   3  -3   3    6.02    1.88
  -3   3  -3    7.04    2.08
  -3  -3  -3    6.56    2.27
   3  -3  -3   36.48    2.06
  -3  -3  -3    4.92    2.14
   3   3  -3    5.59    1.55
  -3   3   3    5.85    1.84
  -3  -3   3    3.86    1.61
   4   3  -3  234.47    3.17
  -4   3   3  300.92    3.33
   4   3   3  247.28    3.85
   4  -3   3  303.59    3.38
  -4  -3  -3  275.24    4.00
   4  -3  -3  294.69    3.56
  -4   3  -3  303.48    3.42
  -4  -3   3  263.95    3.36
   5  -3   3    3.97    2.40
  -5  -3  -3    5.99    2.18
  -5  -3   3    6.63    2.24
   5  -3  -3    6.42    1.90
  -5   3  -3    5.34    2.34
   5   3   3    6.07    1.99
   5   3  -3    5.69    1.70
  -5   3   3    5.65    1.88
   6  -3  -3   20.42    2.40
  -6   3   3   21.72    2.02
  -6  -3   3   20.95    2.35
  -6   3  -3   18.87    2.06
   6   3   3   18.12    2.23
   6  -3   3   19.98    2.42
  -6  -3  -3   19.30    2.46
   6   3  -3   16.66    2.17
  -7   3   3    1.78    2.01
  -7   3  -3    1.47    2.41
   7   3   3    1.61    2.23
  -7  -3   3   -0.07    2.52
   7  -3   3    2.02    2.43
  -7  -3  -3    2.71    2.35
   7   3  -3    0.66    1.86
   7  -3  -3    0.35    1.91
   8   3   3    3.68    2.47
  -8  -3   3    2.87    2.13
  -8   3   3    4.11    2.15
  -8  -3  -3    5.04    2.67
   8  -3   3    3.34    2.62
   8   3  -3    5.32    2.59
  -8   3  -3    6.01    2.30
   8  -3  -3    4.17    2.10
   0   4  -3  461.90    4.32
   0  -4  -3  487.63    4.56
   0  -4   3  473.91    4.27
   0   4   3  465.30    4.76
   1   4   3    0.81    2.23
  -1   4   3    0.30    1.80
   1  -4   3    0.74    1.80
   1  -4  -3    1.24    1.89
   1   4  -3    1.14    1.80
  -1  -4   3   -0.78    1.79
  -1   4  -3    1.28    1.72
  -1  -4  -3    1.03    2.14
  -2  -4  -3   81.45    2.82
   2  -4  -3   87.49    2.41
   2  -4   3   83.63    2.37
  -2   4  -3   86.95    2.30
  -2   4   3   87.39    2.29
   2   4   3   84.22    2.85
  -2  -4   3   82.50    2.38
  -2  -4   3   76.33    2.06
  -3  -4  -3   76.49    2.66
  -3  -4  -3   84.34    2.94
  -3   4   3   89.70    2.37
  -3   4  -3   86.65    2.68
   3  -4  -3   91.52    2.43
  -3  -4   3   86.27    2.29
   3  -4   3   89.09    2.36
  -3  -4   3   78.53    2.01
   4   4  -3   31.14    1.79
  -4  -4  -3   38.58    2.48
   4  -4  -3   40.74    2.10
   4  -4   3   39.74    2.08
  -4   4  -3   40.95    2.40
  -4  -4   3   38.25    1.92
  -4   4   3   40.58    2.11
  -4  -4  -3   37.65    2.30
   5  -4  -3    4.96    2.29
  -5   4   3    4.63    2.23
  -5  -4  -3    3.89    2.20
  -5  -4   3    5.02    1.76
  -5  -4  -3    5.83    2.25
  -5   4  -3    4.45    1.83
   5   4  -3    3.72    1.64
   5  -4   3    4.57    1.90
  -6   4  -3   68.65    2.31
  -6   4   3   68.28    2.68
  -6  -4   3   59.55    2.60
   6  -4   3   72.53    2.30
  -6  -4  -3   62.41    2.78
   6  -4  -3   63.17    2.69
   6   4  -3   50.90    2.44
   7   4  -3    2.84    2.21
  -7  -4  -3    1.64    2.45
   7  -4   3    1.43    2.05
   7  -4  -3    0.12    2.02
  -7   4   3   -1.08    2.49
  -7   4  -3   -0.30    2.02
  -7  -4   3    1.23    2.39
  -8  -4   3    3.58    2.69
   8  -4   3    3.01    2.18
   8   4  -3    3.43    2.53
   8  -4  -3    4.66    2.58
  -8   4  -3    2.12    2.22
  -8  -4  -3    2.24    2.74
  -8   4   3    2.14    2.20
  -1  -5   3   27.73    1.92
  -1   5   3   30.68    1.97
   1  -5   3   27.15    2.01
  -1   5  -3   30.25    1.94
   1   5  -3   30.28    1.92
   1  -5  -3   28.12    2.36
   1   5   3   28.20    2.28
  -1  -5  -3   29.75    1.96
   2   5   3    3.15    2.16
  -2   5   3    2.20    1.88
  -2   5  -3    3.40    1.78
  -2  -5  -3    5.60    2.19
  -2  -5   3    4.83    2.22
   2  -5   3    4.17    1.95
  -2  -5   3    3.30    1.59
   2  -5  -3    2.74    1.93
  -3  -5  -3  114.02    2.63
  -3   5  -3  114.40    2.43
   3  -5  -3  118.75    2.44
  -3   5   3  113.73    2.39
  -3  -5   3  101.99    2.09
  -3  -5  -3   97.27    2.32
   3  -5   3  119.51    2.49
  -3  -5   3  109.00    2.70
  -4  -5   3    2.70    2.04
  -4  -5  -3    2.60    2.04
  -4  -5   3    3.98    1.80
   4  -5   3    2.98    1.87
  -4  -5  -3    2.40    2.20
  -4   5  -3    4.28    2.19
   4  -5  -3    4.80    1.88
  -4   5   3    3.59    2.24
  -5  -5   3    1.54    1.74
  -5  -5  -3    2.56    2.16
  -5   5  -3    1.68    1.88
  -5   5   3   -1.43    1.93
  -5  -5   3    0.89    1.93
   5  -5   3    2.28    2.32
   5  -5  -3    1.21    1.97
  -5  -5  -3    1.46    2.26
  -6   5   3   22.17    2.00
  -6  -5  -3   20.54    2.42
  -6   5  -3   18.63    2.53
   6  -5   3   22.98    2.47
   6  -5  -3   19.35    2.40
  -6  -5   3   20.44    2.01
  -6  -5  -3   20.32    2.62
  -7   5  -3    2.23    2.03
  -7   5   3    1.01    2.03
   7  -5   3    2.32    2.04
  -7  -5  -3    2.02    2.67
  -7  -5   3   -0.15    2.54
   7  -5  -3    1.07    1.99
  -7  -5  -3    3.16    2.58
  -8  -5   3    2.56    2.23
  -8  -5  -3    1.29    2.73
   8  -5  -3    3.65    2.17
  -8  -5  -3    4.18    2.84
  -8   5  -3    2.61    2.23
   8  -5   3    3.58    2.74
  -8   5   3    3.34    2.70
   0   6  -3   46.96    2.08
   0  -6   3   47.61    2.08
   0  -6  -3   44.49    2.14
   0   6   3   45.99    2.11
   1   6  -3   19.00    2.31
  -1  -6   3   17.93    1.91
  -1  -6  -3   18.32    2.15
  -1   6   3   17.47    1.92
   1  -6  -3   21.18    1.95
   1   6   3   14.67    1.77
   1  -6   3   16.84    2.29
  -1   6  -3   14.55    1.87
   2  -6   3  205.95    2.73
   2   6   3  193.46    3.19
  -2   6  -3  202.58    3.06
  -2   6   3  204.12    3.01
  -2  -6   3  203.07    2.76
   2  -6  -3  203.76    2.84
  -2  -6  -3  194.68    3.23
  -3   6   3   70.07    2.16
  -3  -6  -3   61.46    2.01
  -3   6  -3   65.81    2.12
  -3  -6  -3   63.76    2.59
  -3  -6   3   65.85    2.54
   3  -6   3   68.90    2.17
  -3  -6   3   56.91    2.26
   3  -6  -3   71.64    2.20
  -4   6   3   26.23    2.04
  -4  -6   3   21.90    1.72
  -4  -6   3   24.87    1.93
  -4   6  -3   26.39    1.94
   4  -6   3   27.22    2.03
  -4  -6  -3   21.68    2.08
   4  -6  -3   27.23    2.11
  -4  -6  -3   21.58    2.29
   5  -6   3   34.03    2.49
  -5  -6   3   29.12    2.43
  -5  -6  -3   30.09    2.39
  -5   6  -3   36.53    2.05
   5  -6  -3   33.32    2.21
  -5   6   3   37.13    2.06
  -5  -6   3   31.20    1.93
  -5  -6  -3   35.11    2.55
  -6  -6  -3    7.81    2.49
   6  -6  -3    8.85    2.00
  -6  -6  -3    6.45    2.37
  -6   6  -3    7.93    2.41
   6  -6   3    8.85    2.02
  -6  -6   3    7.24    2.39
  -6  -6   3    7.31    2.04
  -6   6   3    7.77    2.44
  -7  -6   3    1.96    2.11
  -7  -6  -3    3.69    2.48
  -7   6   3    2.43    2.15
   7  -6   3    2.00    2.60
  -7  -6   3    0.65    2.34
   7  -6  -3    0.51    2.12
  -7   6  -3    2.71    2.15
  -7  -6  -3    0.87    2.69
  -1   7   3   22.00    1.86
   1   7  -3   19.11    1.90
  -1  -7  -3   20.60    2.19
  -1   7  -3   20.62    1.85
  -1  -7   3   21.37    1.88
   1  -7   3   23.88    1.88
   1  -7  -3   23.27    1.98
   1   7   3   22.46    2.19
  -2   7  -3    5.27    1.82
   2  -7   3    5.50    1.84
  -2  -7   3    7.74    1.74
   2  -7  -3    7.68    1.80
  -2   7   3    5.52    1.81
   2   7   3    6.83    2.24
   2   7  -3    4.98    2.18
  -2  -7  -3    6.30    2.21
  -3  -7  -3   14.82    1.88
  -3  -7  -3   11.99    1.68
  -3   7  -3   14.96    1.93
   3  -7  -3   17.91    2.02
   3  -7   3   19.01    1.97
  -3  -7   3   15.44    1.83
  -3  -7   3   11.57    1.97
  -3   7   3   14.33    1.96
  -4   7  -3   13.90    1.92
  -4  -7   3   14.97    1.79
  -4  -7   3   15.49    2.38
  -4  -7  -3   14.77    2.33
   4  -7   3   17.04    1.95
  -4   7   3   16.96    1.99
   4  -7  -3   12.25    2.04
  -4  -7  -3   13.76    2.14
  -5   7   3    1.88    1.93
  -5  -7   3    2.43    1.94
  -5  -7   3    0.70    1.88
  -5  -7  -3    3.11    2.43
  -5  -7  -3    1.87    2.29
  -5   7  -3    1.95    1.89
   5  -7   3    3.10    1.94
   5  -7  -3    4.25    1.97
   6  -7   3    2.44    2.50
   6  -7  -3    2.17    2.04
  -6  -7  -3    0.38    2.56
  -6  -7  -3    1.35    2.40
  -6  -7   3    2.05    2.39
  -6  -7   3   -1.56    2.57
  -6   7  -3   -0.49    2.50
  -6   7   3    0.46    1.98
   7  -7   3   -1.32    2.63
  -7  -7   3    0.29    2.14
  -7   7   3   -1.15    2.20
  -7  -7  -3   -0.90    2.69
   7  -7  -3    3.65    2.08
  -7   7  -3   -1.00    2.11
  -7  -7   3    0.52    2.24
  -7  -7  -3    0.33    2.61
   0   8   3    9.45    1.74
   0   8  -3   10.34    1.81
   0  -8  -3   10.64    1.81
   0  -8   3    8.56    1.82
   1   8   3   25.60    1.91
   1   8  -3   23.58    1.90
  -1   8  -3   25.24    1.87
  -1  -8   3   26.91    1.87
  -1  -8  -3   27.38    2.31
   1  -8   3   27.40    1.95
  -1   8   3   26.92    1.93
   1  -8  -3   24.74    2.03
  -2   8  -3   -0.31    1.81
  -2   8   3    0.28    2.22
   2   8   3   -0.52    1.87
  -2  -8  -3    1.03    2.23
  -2  -8   3   -0.98    1.72
   2  -8  -3    1.34    1.93
   2   8  -3    1.22    1.82
   2  -8   3   -0.33    1.87
   3  -8  -3   -1.03    1.94
  -3   8   3    0.21    1.81
  -3  -8   3    1.39    1.75
  -3  -8   3    1.53    1.64
   3  -8   3    0.55    1.95
  -3  -8  -3    1.69    2.25
  -3   8  -3   -1.19    1.89
   4  -8  -3   43.92    2.22
  -4  -8  -3   33.00    2.40
  -4  -8   3   35.43    1.91
  -4   8   3   40.17    2.56
  -4   8  -3   37.57    2.04
   4  -8   3   42.31    2.11
  -4  -8  -3   43.04    2.16
  -4  -8   3   37.66    2.62
  -5  -8  -3    1.97    2.46
  -5  -8   3    1.27    1.78
  -5   8  -3    1.85    1.93
  -5   8   3    0.07    2.02
  -5  -8   3    1.44    2.02
   5  -8   3    3.05    2.42
   5  -8  -3    2.58    2.01
  -5  -8  -3    3.06    2.29
   6  -8   3    2.34    2.57
  -6  -8   3    3.79    2.60
  -6  -8   3    3.12    1.97
  -6  -8  -3    4.27    2.15
  -6  -8  -3    3.31    2.64
   6  -8  -3    3.47    2.12
  -6   8  -3    4.79    2.13
  -6   8   3    4.56    2.10
  -7  -8  -3    3.77    2.73
  -7  -8   3    5.20    2.27
   7  -8   3    1.71    2.28
   7  -8  -3    3.70    2.24
  -7   8   3    5.53    2.33
  -7   8  -3    5.63    2.33
  -7  -8  -3    1.84    2.87
  -7  -8   3    3.45    2.36
  -1   9  -3    2.01    1.81
   1  -9  -3    0.13    2.37
   1   9   3    1.30    1.75
  -1   9   3    0.65    1.84
  -1  -9   3    2.42    1.83
   1   9  -3    1.71    1.87
  -1  -9  -3   -0.05    1.77
   1  -9   3    0.62    1.85
   2  -9  -3    6.53    1.96
  -2  -9   3    4.64    1.87
   2   9  -3    3.74    1.85
  -2   9  -3    2.75    1.85
  -2   9   3    4.34    1.88
   2   9   3    3.95    1.90
   2  -9   3    2.96    1.88
  -2  -9  -3    4.41    2.30
  -3   9   3    1.44    1.96
   3  -9   3    2.13    1.92
  -3  -9   3    0.21    1.75
   3  -9  -3   -0.20    1.96
  -3  -9  -3   -0.74    1.79
  -3  -9   3   -0.52    1.90
  -3   9  -3    0.50    1.92
  -4  -9  -3    2.73    2.23
   4  -9  -3    1.48    2.02
   4  -9   3    2.18    2.48
  -4  -9  -3    1.89    2.42
  -4   9   3    1.29    2.40
  -4  -9   3    2.53    1.82
  -4   9  -3    3.73    2.02
  -4  -9   3    3.82    2.43
  -5   9  -3   -0.62    2.00
  -5  -9  -3    0.86    2.39
  -5  -9  -3    0.63    2.53
  -5  -9   3    0.09    2.33
  -5   9   3    1.39    2.09
  -5  -9   3    1.00    2.07
   5  -9  -3   -0.46    2.03
   5  -9   3    0.68    2.02
  -6  -9   3    1.73    2.26
   6  -9   3    3.53    2.18
  -6   9   3    3.00    2.18
  -6  -9  -3    3.54    2.62
  -6  -9   3    1.56    2.61
  -6  -9  -3    1.20    2.71
   6  -9  -3    1.82    2.61
  -6   9  -3    3.51    2.16
   0 -10   3   18.88    2.04
   0  10   3   17.48    1.96
   0  10  -3   21.07    2.45
   0 -10  -3   16.33    1.96
  -1  10   3    4.54    1.89
   1 -10   3    3.07    2.43
   1  10  -3    4.97    1.97
   1 -10  -3    4.95    1.91
  -1 -10  -3    2.60    1.92
   1  10   3    5.63    1.90
  -1  10  -3    4.95    1.95
  -1 -10   3    4.83    1.88
  -2 -10  -3    2.22    2.40
   2  10  -3    1.79    1.91
   2 -10  -3    1.30    1.93
  -2  10   3    1.13    1.96
   2 -10   3    3.57    1.97
  -2 -10   3    3.10    1.94
   2  10   3    2.95    1.95
  -2  10  -3    2.56    2.41
  -3 -10   3    1.30    1.96
  -3  10   3    4.63    2.41
  -3 -10   3    3.95    1.82
   3 -10  -3    5.27    1.98
  -3 -10  -3    3.24    2.37
   3 -10   3    1.84    2.06
  -3  10  -3    3.57    2.04
   4 -10   3    9.85    2.11
  -4 -10   3    9.19    1.94
  -4 -10   3    9.85    2.13
   4 -10  -3   13.59    2.19
  -4  10  -3   11.21    2.10
  -4  10   3    9.40    2.18
  -4 -10  -3   10.98    1.96
  -4 -10  -3   10.80    2.56
  -5 -10   3    3.16    2.17
   5 -10   3    3.58    2.17
  -5 -10  -3    2.39    2.46
  -5  10   3    1.47    2.26
  -5 -10   3    2.08    2.49
  -5  10  -3    1.55    2.15
   5 -10  -3    1.19    2.20
  -5 -10  -3    1.63    2.24
   1  11   3    2.80    2.43
  -1 -11   3    0.66    1.95
  -1  11   3    1.51    2.00
   1  11  -3    1.12    1.98
  -1 -11  -3    2.45    1.95
  -1  11  -3    0.64    2.03
   1 -11  -3    2.92    1.95
   1 -11   3    0.95    2.01
  -2  11   3    4.18    2.03
   2  11  -3    3.07    2.14
   2  11   3    3.33    2.00
   2 -11  -3    4.66    2.07
  -2 -11  -3    3.11    2.05
   2 -11   3    5.96    2.04
  -2 -11   3    4.51    2.03
  -2  11  -3    4.34    2.06
   3 -11  -3    2.24    2.11
  -3  11  -3    1.62    2.06
  -3 -11   3    2.05    1.92
  -3  11   3    1.36    2.04
  -3 -11   3    1.54    2.04
  -3 -11  -3    0.09    2.06
   3 -11   3    0.52    2.09
  -4 -11   3    3.90    1.98
  -4  11  -3    3.98    2.17
   4 -11  -3    2.65    2.67
  -4 -11   3    2.74    2.58
  -4  11   3    4.52    2.16
   4 -11   3    2.04    2.19
  -4 -11  -3    2.52    2.17
  -4 -11  -3    2.17    2.46
  -5 -11   3    0.08    2.58
  -5  11  -3    2.48    2.26
   5 -11   3    2.43    2.78
  -5 -11  -3    1.16    2.87
  -5 -11   3   -0.59    2.83
  -5  11   3   -0.95    2.33
  -5 -11  -3    1.67    2.67
   5 -11  -3    0.53    2.30
   0  12   3    9.42    2.16
   0  12  -3   14.74    2.72
   0 -12  -3    9.96    2.63
   0 -12   3   14.82    2.09
   1  12   3    1.91    2.59
   1  12  -3    1.01    2.13
  -1  12  -3    0.46    2.16
   1 -12   3   -1.07    2.08
  -1 -12   3    1.01    2.07
  -1 -12  -3    0.80    2.12
  -1  12   3   -0.85    2.08
   1 -12  -3    1.53    2.09
  -2  12   3    5.26    2.14
  -2 -12   3    3.13    2.62
  -2 -12  -3    3.25    2.62
   2 -12   3    3.48    2.16
   2  12  -3    4.09    2.66
  -2  12  -3    4.75    2.17
   2 -12  -3    3.61    2.18
   2  12   3    4.98    2.15
  -3  12   3   -0.35    2.18
  -3  12  -3    0.32    2.66
   3 -12   3   -1.19    2.15
  -3 -12  -3   -0.11    2.19
  -3 -12   3    1.26    1.96
   3 -12  -3    1.67    2.15
  -3 -12   3    1.94    2.67
  -4 -12  -3    2.80    2.89
  -4 -12   3    1.38    2.27
  -1 -13   3    0.08    2.68
  -1  13   3    0.71    2.20
  -1 -13  -3    3.46    2.21
  -1  13  -3    0.92    2.29
   1  13   3    0.22    2.30
   1 -13   3    1.48    2.24
   1 -13  -3    1.43    2.75
   1  13  -3    3.19    2.36
  -2  13  -3    6.68    2.35
  -2 -13   3    6.11    2.74
   2  13   3    5.15    2.37
  -2 -13  -3    6.82    2.29
   2  13  -3    3.77    2.30
  -2  13   3    5.58    2.38
   2 -13   3    2.92    2.37
   2 -13  -3    7.10    2.25
   0   0   4 1018.19   10.86
   0   0  -4  930.25   10.83
   1   0  -4  206.52    4.07
  -1   0  -4  221.44    8.09
   1   0   4  213.30    8.08
  -1   0   4  206.49    4.10
  -2   0  -4  796.73    8.87
   2   0  -4  667.84    5.56
  -2   0   4  721.86    5.64
   2   0   4  726.97    8.56
  -3   0  -4   76.14    2.95
   3   0  -4   67.47    2.22
  -3   0   4   69.87    2.33
   3   0   4   70.50    3.13
   4   0  -4   68.22    2.46
  -4   0  -4   79.57    2.96
   4   0   4   70.16    2.76
  -4   0   4   74.46    2.61
  -5   0  -4   52.81    2.72
  -5   0   4   53.17    2.16
   5   0  -4   52.15    2.00
   5   0   4   47.75    2.49
  -6   0  -4    3.67    2.42
   6   0   4    4.89    2.23
   6   0  -4    2.76    1.78
  -6   0   4    3.46    2.03
  -7   0  -4    7.37    2.51
   7   0   4    8.26    2.35
   7   0  -4    6.92    1.89
  -7   0   4   10.31    2.06
  -8   0  -4    3.26    2.75
   8   0   4    3.81    2.56
  -8   0   4    5.12    2.65
   8   0  -4    6.67    2.46
  -1   1  -4 2658.19   15.54
   1   1  -4 2031.77   10.83
   1  -1  -4 2528.25   11.81
  -1   1   4 2628.66   11.86
   1  -1   4 2622.34   15.45
  -1  -1   4 2291.72   10.74
   2   1   4 1789.17   14.73
  -2  -1   4 1889.59    8.65
  -2   1  -4 2133.83   11.65
   2  -1   4 2148.08   11.84
   2  -1  -4 1980.53    8.98
  -2  -1  -4 2175.93   16.03
   2   1  -4 1679.67    8.62
  -2   1   4 2075.92    9.02
   3   1  -4  228.84    3.05
  -3  -1   4  231.57    3.43
  -3   1   4  253.23    3.57
  -3  -1  -4  253.78    4.65
   3  -1   4  251.12    4.04
   3   1   4  221.92    4.31
   3  -1  -4  246.57    3.17
  -3   1  -4  265.86    3.90
  -4   1  -4  324.72    3.93
  -4  -1   4  307.91    3.26
  -4   1   4  314.49    3.40
   4   1   4  285.11    4.24
   4  -1   4  313.17    4.09
  -4  -1  -4  317.03    4.34
   4   1  -4  284.88    3.09
   4  -1  -4  305.35    3.22
   5   1   4   15.18    2.18
  -5   1   4   17.66    2.28
   5  -1   4   18.40    2.27
  -5  -1  -4   16.67    2.42
   5   1  -4   16.57    1.84
  -5  -1   4   15.89    1.88
  -5   1  -4   18.49    1.99
   5  -1  -4   15.57    1.81
  -6  -1  -4   77.56    2.97
  -6  -1   4   75.70    2.73
   6   1  -4   66.35    2.51
   6  -1  -4   75.28    2.25
  -6   1  -4   76.55    2.90
   6  -1   4   71.67    2.77
   6   1   4   67.82    2.67
  -6   1   4   72.77    2.75
  -7   1  -4    3.35    2.46
   7  -1  -4    1.49    2.33
  -7   1   4    2.68    2.00
  -7  -1  -4    2.29    2.49
   7   1   4    2.83    2.28
   7   1  -4    1.57    1.85
   7  -1   4    2.29    2.39
  -7  -1   4    2.80    2.37
  -8  -1  -4    3.15    2.60
  -8  -1   4    1.42    2.59
  -8   1   4    2.09    2.12
   8  -1  -4    1.47    2.50
   8   1  -4    1.30    2.45
  -8   1  -4    2.55    2.58
   8  -1   4    1.88    2.03
   8   1   4    0.46    2.47
   0  -2  -4  280.30    4.92
   0   2  -4  259.34    4.38
   0  -2   4  262.89    4.31
   0   2   4  281.23    5.24
  -1   2   4  138.54    3.48
   1   2   4  132.03    4.28
  -1  -2   4  109.19    2.83
  -1  -2  -4  127.66    4.35
   1  -2   4  135.67    3.45
   1  -2  -4  135.49    3.98
  -1   2  -4  128.44    3.78
  -2  -2  -4  228.98    4.90
   2   2  -4  209.76    3.18
  -2   2  -4  262.23    3.94
  -2   2   4  267.17    3.58
   2  -2  -4  253.72    3.57
  -2  -2   4  226.55    3.32
  -2  -2  -4  248.54    5.34
   2  -2   4  261.90    4.29
   3  -2  -4   64.58    2.20
   3  -2   4   67.01    2.73
  -3  -2   4   62.23    2.14
  -3  -2  -4   62.52    2.78
  -3   2   4   67.76    2.26
  -3   2  -4   64.04    2.66
   3   2   4   55.54    2.80
   3   2  -4   53.47    2.04
   4   2   4   50.77    2.70
  -4  -2   4   51.33    2.33
  -4  -2  -4   56.34    2.72
   4  -2   4   60.89    2.21
   4   2  -4   49.06    1.90
  -4   2   4   62.14    2.64
  -4   2  -4   59.94    2.73
   4  -2  -4   53.70    2.18
   5  -2   4   29.04    2.42
  -5  -2  -4   28.40    2.61
   5  -2  -4   29.62    2.27
   5   2   4   24.51    2.27
  -5  -2   4   27.86    2.33
  -5   2  -4   29.42    2.42
   5   2  -4   27.91    1.80
  -5   2   4   30.06    2.02
   6   2  -4    5.89    2.16
  -6   2  -4    9.67    1.99
   6   2   4    6.99    2.16
  -6   2   4    9.55    2.02
   6  -2  -4    8.79    1.91
  -6  -2  -4    8.90    2.42
  -6  -2   4    8.27    1.91
   6  -2   4    9.80    2.35
   7  -2  -4    1.23    1.91
  -7  -2  -4    2.20    2.86
   7   2   4    0.34    2.29
   7   2  -4    2.05    2.27
  -7  -2   4    2.20    1.98
  -7   2  -4    0.04    2.02
   7  -2   4    0.91    1.96
  -7   2   4    1.24    1.97
   8   2  -4    0.58    1.98
  -8  -2  -4    1.20    2.54
   8  -2  -4    1.99    2.51
  -8   2   4    1.57    2.16
  -8  -2   4    3.03    2.09
  -8   2  -4    0.18    2.71
   8  -2   4   -0.23    2.62
   8   2   4    0.58    2.80
   1  -3  -4   25.80    2.41
   1   3   4   23.27    2.51
  -1   3  -4   22.92    2.54
   1  -3   4   22.11    2.61
  -1  -3  -4   21.96    2.60
  -1   3   4   23.31    2.32
  -1  -3   4   21.55    2.19
  -2   3  -4    4.38    2.23
   2  -3   4    4.03    1.90
   2  -3  -4    3.87    1.93
  -2  -3   4    3.50    1.62
  -2  -3  -4    3.58    2.15
  -2  -3  -4    3.34    2.22
  -2   3   4    3.25    2.33
  -3   3  -4   39.92    2.38
  -3  -3   4   37.24    2.11
  -3  -3  -4   34.99    2.68
   3   3  -4   30.71    1.78
   3  -3  -4   40.12    2.12
   3  -3   4   39.16    2.11
  -3   3   4   41.16    2.09
  -3  -3  -4   37.32    2.62
  -4   3   4  226.89    3.30
  -4  -3  -4  207.65    3.63
   4  -3   4  227.79    3.35
  -4   3  -4  218.75    3.03
   4  -3  -4  219.01    2.93
  -4  -3   4  203.36    2.78
   4   3  -4  188.38    2.66
  -5  -3   4   27.14    1.84
   5   3  -4   24.44    1.78
   5  -3   4   31.19    2.10
  -5   3  -4   31.14    2.40
   5   3   4   21.90    2.16
  -5  -3  -4   28.45    2.50
   5  -3  -4   29.23    1.97
  -5   3   4   30.67    2.45
   6   3   4   -0.48    2.04
  -6  -3  -4    1.70    2.32
   6  -3   4   -1.97    2.26
  -6  -3   4   -0.12    1.83
  -6   3  -4    0.83    2.33
  -6   3   4   -1.34    2.28
   6   3  -4    0.49    1.71
   6  -3  -4    0.16    2.27
  -7   3   4    1.62    1.97
  -7  -3   4    2.23    2.38
  -7  -3  -4    3.06    2.43
   7   3  -4    2.55    1.85
   7  -3   4    2.02    2.42
   7   3   4    1.60    2.24
  -7   3  -4    3.24    2.40
   7  -3  -4    1.20    1.93
  -8   3   4    1.76    2.60
  -8   3  -4    0.64    2.20
  -8  -3  -4    1.77    3.06
   8  -3  -4    0.35    2.44
  -8  -3   4    0.69    2.08
   8   3  -4   -0.57    1.94
   8   3   4    0.75    2.44
   8  -3   4    2.32    2.63
   0   4  -4    2.25    1.80
   0   4   4    1.31    1.87
   0  -4  -4    2.79    1.92
   0  -4   4    1.58    1.77
   1  -4   4   79.91    2.70
  -1   4   4   92.17    2.75
  -1  -4   4   82.09    2.40
  -1   4  -4   87.62    2.35
   1   4  -4   87.21    2.43
  -1  -4  -4   85.93    2.91
   1   4   4   88.02    2.89
   1  -4  -4   93.44    2.52
   2   4   4   14.61    2.35
   2  -4   4   13.63    2.21
  -2  -4  -4   15.19    2.31
  -2  -4   4   12.39    1.62
  -2   4   4   12.84    1.87
  -2  -4   4   12.69    1.86
  -2   4  -4   13.67    1.79
   2  -4  -4   14.51    1.95
  -3   4  -4    1.98    1.65
  -3  -4   4   -0.05    2.10
  -3  -4   4    1.56    1.52
  -3  -4  -4    0.84    1.96
   3  -4   4    1.75    2.13
   3  -4  -4    1.01    2.36
  -3  -4  -4    0.83    2.18
  -3   4   4    1.44    1.87
  -4  -4  -4   12.68    2.07
  -4  -4   4   13.23    1.70
   4  -4   4   13.43    1.91
  -4  -4  -4   12.34    2.26
  -4   4   4   15.68    2.33
  -4   4  -4   14.81    2.19
   4  -4  -4   13.15    1.93
   4   4  -4   10.74    1.61
  -5  -4  -4    3.38    2.24
  -5  -4   4    3.77    2.14
   5  -4   4    1.21    2.41
   5   4  -4    4.00    2.03
  -5   4   4    3.49    1.98
  -5  -4  -4    3.52    2.17
   5  -4  -4    6.16    1.87
  -5   4  -4    4.82    2.31
   6   4  -4   38.92    1.96
  -6  -4  -4   46.21    2.80
  -6  -4  -4   41.13    2.61
  -6   4   4   45.58    2.21
  -6   4  -4   43.97    2.10
  -6  -4   4   43.55    2.19
   6  -4  -4   43.23    2.10
   6  -4   4   47.04    2.23
  -7  -4  -4    0.93    2.50
   7  -4   4    0.93    2.55
   7  -4  -4    0.74    2.04
   7   4  -4    1.13    1.91
  -7   4  -4    0.92    2.09
  -7  -4   4    2.27    2.44
  -7   4   4    2.52    2.03
  -8  -4   4    3.53    2.66
  -8  -4  -4    1.58    2.68
   8  -4   4    2.90    2.69
  -8   4  -4    1.05    2.24
   8   4  -4    3.48    2.47
   8  -4  -4    0.82    2.12
  -8   4   4    2.26    2.25
   1  -5   4  168.97    2.76
  -1  -5   4  158.30    2.78
   1  -5  -4  161.11    2.79
   1   5   4  167.90    3.14
   1   5  -4  161.05    2.75
  -1  -5  -4  174.26    2.92
  -1   5  -4  160.32    2.73
  -1   5   4  170.88    2.76
   2  -5  -4    6.27    1.93
  -2  -5  -4    6.13    1.82
  -2   5  -4    6.51    1.79
   2   5   4    5.23    2.24
  -2  -5   4    7.65    2.19
  -2   5   4    7.30    2.21
   2  -5   4    6.34    1.85
  -2  -5   4    6.16    1.88
  -3   5   4   36.20    1.95
   3  -5  -4   36.66    2.02
  -3  -5  -4   28.95    2.19
  -3  -5   4   33.11    1.97
  -3  -5  -4   33.24    2.41
   3  -5   4   37.48    2.10
  -3  -5   4   30.79    1.85
  -3   5  -4   33.17    1.97
   4  -5   4   71.13    2.22
  -4  -5  -4   67.75    2.68
  -4  -5   4   65.85    2.50
  -4   5  -4   67.76    2.13
  -4   5   4   69.15    2.15
   4  -5  -4   67.61    2.19
  -4  -5   4   60.66    1.99
  -4  -5  -4   55.70    2.48
  -5   5  -4    0.71    1.77
  -5  -5   4    0.38    1.91
   5  -5   4    1.63    1.94
  -5  -5  -4    0.86    2.25
   5  -5  -4    2.06    1.94
  -5  -5  -4   -0.80    2.47
  -5   5   4    2.76    2.31
  -5  -5   4    0.36    1.77
   6  -5   4    0.63    2.42
  -6  -5  -4    0.63    2.80
   6  -5  -4    0.93    2.27
  -6   5   4    0.25    1.95
  -6  -5  -4    1.16    2.57
  -6   5  -4   -0.16    2.38
  -6  -5   4    1.12    1.92
  -7  -5   4    0.54    1.99
   7  -5  -4   -1.19    2.06
  -7   5   4    0.21    2.07
  -7   5  -4    0.97    2.10
  -7  -5  -4    0.69    2.61
  -7  -5  -4    0.07    2.51
   7  -5   4   -0.96    2.10
  -8  -5  -4    0.74    2.81
  -8  -5  -4    1.82    3.18
  -8   5   4    1.05    2.23
  -8  -5   4   -0.52    2.80
   8  -5   4    1.61    2.21
  -8   5  -4    2.42    2.72
   8  -5  -4    0.82    2.68
   0   6   4    2.21    1.69
   0  -6   4    1.42    1.80
   0   6  -4    2.90    1.80
   0  -6  -4    1.48    2.14
  -1   6   4  108.32    2.42
   1  -6  -4  112.97    2.51
  -1  -6  -4  105.02    2.44
  -1  -6   4  105.89    2.40
  -1   6  -4  106.57    2.37
   1   6   4  115.91    2.42
   1  -6   4  108.77    2.45
   1   6  -4  108.20    2.71
  -2   6  -4    9.55    1.79
   2   6   4    8.92    2.18
  -2   6   4    9.32    1.81
  -2  -6   4    8.78    1.83
   2  -6   4    9.62    1.87
   2  -6  -4    9.48    1.87
  -2  -6  -4    7.41    1.75
   3  -6  -4    4.37    1.90
  -3  -6  -4    0.39    1.61
   3  -6   4    2.78    1.79
  -3   6  -4    1.89    1.75
  -3  -6   4    1.02    1.70
  -3  -6  -4    1.58    1.72
  -3   6   4    0.65    2.16
  -3  -6   4    1.30    1.89
  -4  -6   4   13.61    2.03
   4  -6  -4   11.54    2.05
  -4  -6   4   14.67    1.84
  -4  -6  -4   13.53    2.28
  -4   6   4   12.49    1.95
  -4   6  -4   14.02    1.84
  -4  -6  -4   12.48    2.11
   4  -6   4   15.11    2.42
  -5  -6  -4    4.10    2.20
   5  -6   4    4.49    1.92
  -5  -6   4    3.72    1.79
  -5  -6  -4    4.13    2.40
  -5   6  -4    4.58    1.90
   5  -6  -4    6.31    1.97
  -5   6   4    3.88    1.93
  -5  -6   4    6.46    1.92
   6  -6   4    3.72    1.93
  -6  -6  -4    3.71    2.50
   6  -6  -4    5.40    2.02
  -6   6  -4    3.27    2.40
  -6   6   4    5.44    1.95
  -6  -6  -4    2.99    2.44
  -6  -6   4    3.66    2.00
  -6  -6   4    2.43    2.33
  -7  -6  -4   14.82    2.63
   7  -6   4   15.66    2.64
   7  -6  -4   19.21    2.14
  -7   6  -4   16.42    2.20
  -7  -6  -4   17.51    2.76
  -7  -6   4   14.03    2.26
  -7  -6   4   13.10    2.56
  -7   6   4   13.36    2.21
  -1  -7   4   24.06    1.88
  -1   7  -4   22.13    1.87
   1   7  -4   25.00    2.28
   1  -7  -4   23.97    1.97
  -1  -7  -4   20.86    2.22
  -1   7   4   23.84    1.94
   1   7   4   22.38    2.18
   1  -7   4   24.14    1.87
   2  -7  -4   59.64    2.18
   2  -7   4   58.15    2.13
  -2  -7   4   57.38    2.37
  -2   7   4   60.02    2.44
  -2   7  -4   58.35    2.08
  -2  -7  -4   53.09    2.56
   2   7   4   56.07    2.55
  -3   7   4    6.07    1.90
  -3  -7   4    4.18    1.73
  -3  -7   4    5.60    1.93
  -3   7  -4    6.66    1.87
   3  -7   4    5.23    1.91
   3  -7  -4    6.95    2.43
  -3  -7  -4    6.84    2.20
  -4   7   4    3.60    1.97
  -4  -7   4    4.60    1.89
  -4  -7  -4    3.96    2.40
   4  -7  -4    4.82    2.01
  -4  -7   4    4.50    1.72
  -4   7  -4    6.39    1.81
   4  -7   4    3.93    1.97
  -4  -7  -4    3.65    2.16
   5  -7  -4    1.72    2.43
  -5   7  -4    2.42    1.94
  -5  -7  -4    2.55    2.31
  -5  -7   4    2.78    2.40
  -5  -7   4    2.69    2.21
  -5   7   4    4.01    2.39
  -5  -7  -4    2.29    2.32
   5  -7   4    2.26    1.96
  -6  -7  -4    0.63    2.42
   6  -7  -4    2.40    2.49
  -6  -7   4    0.98    2.37
  -6  -7  -4    0.56    2.60
  -6   7   4   -0.27    2.04
   6  -7   4    0.26    2.48
  -6  -7   4    2.14    2.62
  -6   7  -4    1.13    2.05
  -7  -7   4    0.33    2.19
  -7  -7  -4   -0.02    2.74
  -7  -7   4    0.90    2.09
   7  -7  -4    0.15    2.19
  -7   7  -4    1.30    2.60
  -7  -7  -4    0.97    3.03
  -7   7   4    0.63    2.70
   7  -7   4    0.80    2.14
   0  -8  -4    0.74    1.72
   0   8   4   -0.03    1.72
   0  -8   4    2.16    1.78
   0   8  -4    2.03    1.77
   1  -8  -4    1.74    1.83
  -1  -8   4    4.32    1.78
  -1  -8  -4    3.66    1.88
   1   8  -4    2.59    1.79
  -1   8   4    2.87    1.79
   1   8   4    3.37    1.82
  -1   8  -4    2.06    1.80
   1  -8   4    1.85    1.84
   2  -8  -4    8.26    1.98
  -2   8  -4    7.74    1.82
  -2   8   4    8.66    1.90
   2   8   4    6.47    2.33
  -2  -8   4    8.16    1.83
   2   8  -4    7.43    1.86
  -2  -8  -4    8.28    2.31
   2  -8   4    7.87    1.88
   3  -8  -4   13.12    2.01
  -3   8   4   11.26    1.93
  -3   8  -4   11.50    1.90
  -3  -8  -4   11.66    1.97
  -3  -8   4    9.31    1.67
   3  -8   4   12.19    1.96
  -3  -8   4   13.42    2.28
   4  -8  -4   -1.39    1.99
  -4  -8  -4    0.62    1.71
  -4  -8   4    0.22    1.74
  -4  -8   4   -1.09    1.94
  -4   8   4    1.11    1.91
  -4   8  -4    1.87    1.86
   4  -8   4    0.98    2.00
  -4  -8  -4   -0.21    2.44
  -5  -8   4    7.86    1.85
   5  -8  -4    6.85    2.09
  -5  -8  -4    8.85    2.03
  -5   8   4    6.59    2.06
  -5  -8   4    8.82    2.48
  -5   8  -4    8.23    2.46
  -5  -8  -4    7.05    2.36
   5  -8   4    8.22    2.01
  -6  -8  -4    1.84    2.62
  -6  -8   4    1.69    1.97
   6  -8   4    2.43    2.60
  -6  -8   4    2.13    2.06
   6  -8  -4    2.48    2.08
  -6  -8  -4    2.84    2.49
  -6   8   4    2.07    1.98
  -6   8  -4    2.79    2.54
  -7  -8  -4   -0.57    2.69
  -7  -8  -4    2.98    2.87
  -7  -8   4    0.86    2.38
  -7   8   4    1.35    2.80
   7  -8   4    3.09    2.70
  -7   8  -4   -1.03    2.18
  -7  -8   4    2.35    2.76
   7  -8  -4   -0.57    2.17
   1  -9   4   18.32    1.95
   1   9   4   16.92    1.92
   1   9  -4   17.65    2.42
  -1   9  -4   16.62    1.95
  -1   9   4   15.33    1.93
  -1  -9  -4   20.32    1.97
  -1  -9   4   16.47    2.37
   1  -9  -4   17.69    2.42
  -2  -9   4    6.73    2.24
   2   9   4    5.32    1.89
   2   9  -4    5.13    1.92
  -2   9  -4    5.22    1.88
   2  -9  -4    6.78    1.95
  -2   9   4    6.83    1.88
  -2  -9  -4    6.43    1.87
   2  -9   4    5.39    1.90
   3   9   4    1.47    2.08
  -3   9  -4   -0.09    1.93
   3  -9  -4   -0.07    1.96
  -3   9   4    3.44    1.94
  -3  -9   4    2.51    1.71
  -3  -9  -4    2.18    2.34
   3  -9   4    1.67    1.98
  -3  -9   4    1.70    2.28
  -4  -9  -4    1.38    2.46
  -4   9  -4   -0.90    1.97
   4  -9  -4    5.28    1.99
   4  -9   4    4.33    2.00
  -4  -9   4    2.79    1.96
  -4   9   4    2.18    1.93
  -4  -9  -4    2.68    2.24
  -4  -9   4    3.16    1.79
  -5  -9   4    4.18    2.13
  -5  -9   4    3.64    1.88
  -5   9   4    4.27    2.11
   5  -9  -4    1.81    2.16
  -5   9  -4    3.27    2.05
   5  -9   4    4.53    2.04
  -5  -9  -4    2.84    2.43
  -5  -9  -4    3.97    2.15
  -6  -9   4    1.21    2.59
  -6  -9  -4    2.45    2.77
  -6  -9   4    1.36    2.77
  -6   9  -4    1.72    2.20
  -6  -9  -4    3.41    2.16
   6  -9   4    0.68    2.20
   6  -9  -4    6.37    2.66
  -6   9   4    3.20    2.16
   0 -10   4    1.97    1.87
   0  10  -4   -0.10    1.92
   0 -10  -4    2.03    1.91
   0  10   4   -0.56    1.84
   1 -10  -4    3.43    1.89
  -1 -10  -4    2.06    1.92
   1 -10   4    3.31    1.96
   1  10   4    0.12    1.88
   1  10  -4    1.42    1.95
  -1 -10   4   -1.10    1.94
  -1  10  -4    1.57    2.39
  -1  10   4    1.68    1.88
  -2 -10  -4    3.35    2.34
  -2 -10   4   -0.49    1.87
   2  10   4    0.94    1.95
  -2  10   4    1.53    2.43
   2 -10  -4   -0.33    1.99
  -2  10  -4    1.75    1.94
   2  10  -4    2.08    1.95
   2 -10   4    1.06    1.89
   3 -10  -4    2.73    2.04
  -3 -10   4    0.03    1.81
  -3 -10  -4    1.25    1.98
  -3  10  -4    1.15    1.95
  -3  10   4    0.92    2.00
   3 -10   4    1.08    1.96
  -3 -10   4    0.23    1.98
   3  10   4    1.20    2.10
  -4 -10  -4    0.76    2.54
  -4 -10  -4   -0.94    2.31
   4 -10  -4    1.82    2.04
  -4  10  -4    0.23    2.03
  -4 -10   4    1.97    2.31
   4 -10   4    0.24    2.02
  -4  10   4    3.70    2.05
  -4 -10   4   -0.83    2.09
   5 -10  -4   -0.62    2.18
  -5  10  -4   -0.30    2.16
  -5  10   4    1.61    2.16
   5 -10   4    0.48    2.14
  -5 -10  -4    0.93    2.70
  -5 -10   4    2.42    2.17
  -5 -10   4    0.58    2.04
  -5 -10  -4    0.41    2.52
   1  11   4    5.34    2.51
  -1  11   4    5.77    2.10
  -1  11  -4    6.69    2.51
  -1 -11   4    5.50    2.03
   1 -11   4    7.13    2.08
  -1 -11  -4    5.65    2.04
   1  11  -4    5.92    1.99
   1 -11  -4    6.02    2.04
   2  11   4    1.01    2.05
   2 -11   4    1.28    2.04
  -2  11  -4    0.23    2.45
  -2 -11   4    2.41    2.01
   2  11  -4    1.16    1.99
  -2 -11  -4    1.11    1.95
   2 -11  -4    4.21    2.06
  -2  11   4    0.79    2.06
   3 -11  -4    0.08    2.56
   3  11   4    0.87    2.15
  -3 -11   4    0.57    2.19
  -3 -11   4   -1.15    1.98
  -3 -11  -4    1.01    2.11
  -3  11   4   -2.27    2.09
  -3  11  -4    2.47    2.06
   3 -11   4   -0.45    2.12
  -4 -11  -4    1.23    2.09
   4 -11  -4    3.06    2.17
  -4 -11  -4    0.53    2.66
   4 -11   4    2.25    2.15
  -4 -11   4    0.91    2.00
  -4  11   4   -1.47    2.18
  -4  11  -4    0.02    2.19
  -4 -11   4    0.12    2.16
   5 -11   4   -1.61    2.74
  -5 -11   4    0.77    2.08
  -5  11   4    1.26    2.82
  -5 -11  -4   -0.47    2.83
  -5  11  -4   -0.29    2.76
  -5 -11   4    0.47    2.24
  -5 -11  -4    1.30    2.17
   5 -11  -4   -0.20    2.28
   0 -12   4    7.04    2.58
   0  12  -4    5.93    2.12
   0  12   4    5.14    2.17
   0 -12  -4    6.15    2.12
   1  12  -4    2.26    2.12
  -1  12  -4    1.93    2.17
  -1 -12   4    0.48    2.06
   1  12   4    3.12    2.56
  -1 -12  -4    1.04    2.57
   1 -12  -4    2.49    2.05
   1 -12   4    2.21    2.09
  -1  12   4    1.24    2.14
   2 -12  -4   -0.34    2.18
  -2  12  -4    0.98    2.20
   2  12   4   -0.36    2.23
  -2 -12  -4    3.27    2.61
  -2 -12   4    2.13    2.14
   2  12  -4    1.16    2.70
   2 -12   4    1.04    2.26
  -2  12   4    1.35    2.15
  -3 -12   4    1.99    2.32
   3 -12  -4    2.16    2.16
  -3  12   4    1.89    2.19
  -3  12  -4    0.41    2.23
   3 -12   4    1.81    2.20
  -3 -12   4   -0.02    2.02
  -3 -12  -4    0.82    2.20
   1  13   4    0.64    2.31
  -1 -13  -4   -1.03    2.71
   1 -13  -4    1.57    2.20
   1  13  -4    1.42    2.28
  -1  13  -4    0.82    2.30
   1 -13   4    2.39    2.73
  -1  13   4    1.88    2.35
  -1 -13   4   -0.41    2.19
   2  13  -4    1.57    2.34
  -2  13  -4    0.63    2.36
  -2 -13  -4    1.32    2.21
  -2  13   4    3.27    2.20
  -2 -13   4    2.36    2.30
   2 -13   4    1.51    2.32
   2 -13  -4    0.27    2.85
  -1   1  -5  794.42    8.73
   1  -1   5  830.41    8.57
  -1   1   5  864.84    6.73
   1  -1  -5  805.84    6.75
   1   1  -5  708.55    5.96
  -1  -1   5  726.38    6.41
   2   1  -5  446.47    4.36
  -2  -1  -5  522.80    9.46
  -2  -1   5  444.27    4.48
  -2   1   5  504.26    4.64
  -2   1  -5  493.40    6.17
   2   1   5  410.18    8.51
   2  -1  -5  480.53    4.55
   2  -1   5  518.05    6.17
   3  -1  -5  119.84    2.51
   3   1   5  114.92    3.64
   3   1  -5  110.90    2.45
  -3   1   5  127.09    2.62
   3  -1   5  127.77    3.32
  -3  -1  -5  132.36    3.96
  -3   1  -5  133.42    3.30
  -3  -1   5  124.16    2.56
   4   1   5  478.11    5.20
  -4   1   5  540.21    4.08
   4  -1  -5  504.34    3.95
   4   1  -5  470.25    4.11
  -4  -1  -5  536.06    5.63
   4  -1   5  518.62    4.71
  -4   1  -5  532.52    5.23
  -4  -1   5  518.75    3.92
   5  -1  -5   -0.43    1.64
   5   1   5    0.31    2.33
  -5  -1   5    0.37    1.74
   5   1  -5    0.13    1.61
  -5   1  -5    0.75    2.26
   5  -1   5    1.33    2.26
  -5   1   5    2.27    1.82
  -5  -1  -5    1.49    2.31
  -6  -1   5   33.36    2.48
   6  -1   5   30.02    2.07
   6   1  -5   28.87    1.96
   6  -1  -5   28.51    2.38
  -6   1  -5   30.59    2.57
  -6  -1  -5   29.97    2.60
  -6   1   5   32.07    2.16
   6   1   5   27.87    2.37
   7   1   5    0.89    2.26
  -7  -1   5   -1.48    2.40
  -7  -1  -5    2.20    2.41
   7  -1  -5    1.54    1.90
   7  -1   5    0.75    2.39
   7   1  -5    0.42    1.83
  -7   1   5   -2.57    2.44
  -7   1  -5   -0.07    2.44
  -8  -1  -5    2.06    2.59
   8   1   5    0.48    2.42
  -8   1   5   -2.94    2.14
   8  -1   5    0.72    2.07
   8   1  -5   -0.17    2.53
  -8  -1   5   -0.04    2.65
   8  -1  -5    1.35    2.00
  -8   1  -5    1.85    2.57
   0  -2   5  621.09    5.89
   0   2  -5  617.73    6.12
   0  -2  -5  639.66    7.16
   0   2   5  666.32    6.74
   1   2   5   15.11    2.96
   1  -2  -5   15.15    2.63
  -1   2  -5   15.20    2.24
   1   2  -5   12.40    1.92
  -1  -2  -5   14.42    2.81
  -1  -2   5   13.89    1.90
  -1   2   5   16.65    3.10
   1  -2   5   14.52    2.27
  -2  -2   5   33.11    2.00
  -2  -2  -5   35.64    3.45
   2   2  -5   30.96    2.29
  -2   2   5   38.47    2.25
   2  -2   5   37.96    2.33
  -2   2  -5   37.12    2.25
  -2  -2  -5   32.62    3.18
   2  -2  -5   38.18    2.21
   3   2   5   33.31    2.63
   3   2  -5   35.05    2.12
  -3  -2  -5   39.74    2.93
   3  -2   5   41.44    2.57
  -3  -2   5   37.16    1.91
  -3   2  -5   41.52    2.52
  -3   2   5   41.48    2.12
   3  -2  -5   40.35    2.07
   4   2   5   16.75    2.36
   4  -2  -5   19.89    1.90
  -4  -2   5   19.18    1.78
   4   2  -5   17.90    1.66
  -4   2  -5   19.21    2.42
  -4  -2  -5   19.75    2.63
  -4   2   5   20.55    1.99
   4  -2   5   20.28    2.05
  -5   2  -5   11.62    2.36
  -5   2   5   13.50    1.92
   5  -2  -5    9.80    1.79
   5  -2   5   11.91    2.34
  -5  -2  -5   12.29    2.38
  -5  -2   5   11.45    2.18
   5   2   5   10.01    2.37
   5   2  -5   10.19    1.72
   6  -2  -5    4.86    1.84
  -6  -2  -5    2.55    2.75
  -6   2   5    3.88    2.03
   6   2   5    3.75    2.13
   6   2  -5    3.17    2.15
  -6   2  -5    5.05    2.32
  -6  -2   5    2.93    1.91
   6  -2   5    4.38    2.38
   7   2  -5    2.10    2.26
   7  -2   5    0.50    2.36
  -7  -2   5   -0.11    1.93
  -7  -2  -5    0.57    2.41
  -7   2   5    1.26    1.99
   7   2   5   -0.14    2.23
   7  -2  -5    1.67    2.36
  -7   2  -5    1.20    2.42
   8   2   5    0.43    2.46
  -8  -2   5    2.47    2.14
  -8   2   5   -0.16    2.09
   8  -2   5    1.19    2.10
  -8  -2  -5    1.66    2.67
   8   2  -5    3.21    2.47
  -8   2  -5   -0.55    2.20
   8  -2  -5    2.43    2.08
  -1  -3   5   34.20    1.98
   1   3   5   44.40    2.68
   1  -3  -5   44.17    2.47
  -1  -3   5   43.08    2.63
  -1  -3  -5   41.60    2.75
   1  -3   5   42.43    2.28
  -1   3  -5   40.11    2.26
  -1   3   5   46.70    2.41
   2  -3   5  357.56    4.29
   2  -3  -5  357.91    3.71
  -2   3  -5  366.33    4.01
  -2  -3   5  298.48    3.54
  -2   3   5  387.07    3.75
  -2  -3  -5  359.61    5.45
   3  -3   5   28.79    2.36
  -3   3   5   26.25    2.02
  -3  -3  -5   23.87    2.46
   3   3  -5   20.44    2.00
  -3  -3   5   25.05    1.75
  -3   3  -5   29.05    2.24
  -3  -3  -5   24.81    2.54
   3  -3  -5   26.98    1.99
  -4   3   5   93.43    2.45
  -4  -3  -5   83.56    2.87
  -4   3  -5   90.45    2.73
   4  -3   5   93.34    2.82
  -4  -3   5   85.63    2.19
   4   3  -5   74.06    2.37
   4  -3  -5   90.15    2.35
  -4  -3  -5   91.35    3.25
  -5  -3   5    2.79    1.75
   5   3  -5    3.20    2.03
   5   3   5    1.34    2.32
   5  -3   5    1.24    2.39
  -5   3  -5    0.60    2.27
  -5   3   5    0.69    1.91
  -5  -3  -5    1.17    2.63
   5  -3  -5    3.26    2.22
  -6   3   5   22.84    2.08
   6   3  -5   19.16    1.84
   6   3   5   18.66    2.22
   6  -3   5   19.05    2.43
  -6  -3   5   20.65    2.02
  -6  -3  -5   21.69    2.48
   6  -3  -5   20.46    1.93
  -6   3  -5   23.80    2.05
   7  -3  -5   -1.66    2.38
   7   3   5    0.89    2.58
  -7  -3  -5    0.55    2.42
  -7   3   5    0.93    2.03
   7  -3   5    1.12    1.96
  -7  -3   5    1.91    1.97
  -7   3  -5   -0.59    1.99
   7   3  -5    1.45    2.15
   8  -3  -5    3.09    2.15
   8   3   5    1.81    2.83
  -8  -3  -5    1.65    2.68
  -8   3   5    2.09    2.12
   8   3  -5    2.90    2.06
  -8   3  -5    1.69    2.18
  -8  -3   5    3.26    2.19
   8  -3   5    2.24    2.16
   0   4  -5   22.74    1.94
   0   4   5   25.52    2.06
   0  -4   5   23.97    1.94
   0  -4  -5   23.78    2.57
  -1   4  -5  257.90    3.38
  -1   4   5  273.99    3.62
   1   4   5  275.06    3.79
  -1  -4  -5  265.80    4.12
  -1  -4   5  256.65    3.55
   1  -4   5  252.40    3.60
   1   4  -5  266.92    3.41
   1  -4  -5  284.74    3.40
   2  -4  -5   84.28    2.36
  -2  -4   5   77.10    2.30
   2   4   5   82.74    2.97
  -2   4   5   88.20    2.31
  -2  -4  -5   83.78    2.91
  -2   4  -5   74.66    2.53
  -2  -4   5   62.71    1.98
   2  -4   5   77.67    2.32
  -3  -4  -5   53.62    2.65
  -3  -4   5   46.59    1.93
  -3   4  -5   53.35    2.04
  -3  -4  -5   44.25    2.40
   3  -4  -5   54.87    2.19
   3  -4   5   55.05    2.12
  -3   4   5   55.70    2.17
  -4  -4  -5   59.31    2.54
  -4  -4  -5   66.73    2.95
   4  -4  -5   64.35    2.57
  -4  -4   5   56.37    2.01
  -4   4  -5   64.03    2.54
   4  -4   5   64.33    2.23
   4   4  -5   51.21    2.25
  -4   4   5   66.41    2.21
  -5   4   5    8.45    1.97
  -5  -4  -5    6.08    2.62
  -5   4  -5    7.92    2.30
   5   4  -5    5.38    1.97
   5  -4   5    7.80    2.06
   5  -4  -5    5.79    1.88
  -5  -4   5    5.38    2.19
  -5  -4  -5    5.96    2.24
  -6  -4   5    4.79    2.32
   6   4  -5    3.67    2.12
  -6  -4  -5    5.16    2.45
   6  -4  -5    4.13    1.92
  -6   4  -5    6.55    2.46
   6  -4   5    5.76    1.96
  -6  -4  -5    6.69    2.33
  -6   4   5    6.78    1.95
  -7   4   5    0.60    2.02
  -7   4  -5    1.52    2.51
   7  -4   5   -0.18    2.50
  -7  -4  -5    1.96    2.56
  -7  -4   5    0.15    1.95
   7  -4  -5    0.40    1.98
  -7  -4  -5    0.71    2.50
   7   4  -5    0.32    2.31
   8  -4   5    3.26    2.23
  -8  -4  -5    5.39    2.81
   8   4  -5    3.18    2.05
  -8  -4   5    5.62    2.22
  -8   4  -5    3.61    2.22
  -8  -4  -5    5.56    2.71
  -8   4   5    5.54    2.18
   8  -4  -5    3.72    2.15
   1   5  -5    2.63    1.72
  -1   5   5    0.88    1.71
  -1  -5  -5    0.17    2.08
   1  -5   5    2.17    1.72
   1   5   5    2.60    1.70
  -1  -5   5    1.51    1.75
  -1   5  -5    3.09    1.70
   1  -5  -5    2.25    1.79
   2   5   5   14.05    2.32
  -2   5  -5   15.46    1.81
  -2  -5   5   14.72    1.85
   2  -5   5   15.01    1.87
  -2  -5   5   13.33    1.67
   2  -5  -5   14.74    2.00
  -2  -5  -5   13.39    2.31
  -2   5   5   14.38    1.92
  -3  -5   5   68.08    2.53
  -3  -5  -5   71.25    2.78
  -3   5  -5   71.58    2.11
  -3   5   5   73.80    2.17
  -3  -5   5   62.08    1.98
   3  -5   5   70.60    2.20
   3  -5  -5   67.81    2.21
  -3  -5  -5   59.09    2.40
  -4  -5  -5   10.15    2.26
   4  -5   5   14.52    1.98
  -4   5   5   12.66    1.95
  -4  -5   5   10.61    2.19
   4  -5  -5   11.08    1.92
  -4   5  -5   10.60    1.89
  -4  -5   5   10.59    2.12
  -4  -5  -5   10.95    2.10
  -5  -5   5    5.88    1.78
  -5  -5  -5    5.42    2.54
   5  -5  -5    5.20    1.96
  -5   5  -5    6.52    2.30
  -5   5   5    6.42    1.97
  -5  -5  -5    4.12    2.31
   5  -5   5    6.14    1.97
   6  -5   5    1.30    2.41
  -6   5  -5    0.55    1.92
  -6   5   5    0.46    1.94
   6  -5  -5    2.22    1.95
  -6  -5   5    1.48    2.27
  -6  -5  -5    1.10    2.44
  -6  -5  -5    3.17    2.34
   7  -5  -5    1.32    2.01
   7  -5   5   -0.67    2.05
  -7   5  -5    0.20    2.06
  -7  -5  -5    0.58    2.87
  -7   5   5    2.21    2.13
  -7  -5  -5   -0.03    2.54
  -7  -5   5    1.48    2.52
  -8  -5  -5    2.21    2.77
  -8   5  -5    4.73    2.82
   8  -5  -5    3.44    2.72
  -8  -5  -5    4.90    3.33
   8  -5   5    4.12    2.77
  -8  -5   5    4.59    2.75
  -8   5   5    6.47    2.29
   0  -6  -5   94.08    2.38
   0  -6   5   90.88    2.29
   0   6  -5   95.15    2.32
   0   6   5   92.78    2.67
  -1   6   5   11.04    2.20
  -1   6  -5   10.43    1.84
   1   6   5   11.08    1.68
   1  -6  -5    9.83    2.29
  -1  -6   5    9.60    1.85
   1  -6   5   10.16    1.82
  -1  -6  -5   11.18    2.10
   1   6  -5    9.05    2.27
  -2   6   5   10.96    2.17
  -2   6  -5   11.58    1.76
   2  -6  -5   10.69    1.88
  -2  -6  -5   11.34    2.14
   2  -6   5   10.62    1.90
   2   6   5   10.62    2.26
  -2  -6   5    9.82    1.67
  -2  -6   5   10.21    2.22
  -3  -6  -5   15.62    2.28
  -3   6  -5   15.06    1.81
   3  -6  -5   17.16    1.82
  -3  -6   5   11.66    1.63
  -3  -6  -5   11.69    1.71
  -3   6   5   15.46    1.85
  -3  -6   5   13.49    1.79
   3  -6   5   14.99    1.84
   4  -6   5    1.94    1.91
  -4  -6   5    2.44    1.63
  -4   6  -5    0.50    2.09
  -4  -6   5   -1.13    1.70
   4  -6  -5    1.46    2.37
  -4   6   5    0.98    1.85
  -4  -6  -5    2.30    2.00
  -4  -6  -5    2.97    2.21
   5  -6  -5    2.30    1.94
  -5  -6  -5    1.08    2.26
  -5  -6  -5    1.59    2.15
  -5   6   5    1.12    1.98
  -5   6  -5    1.79    2.40
  -5  -6   5    2.08    2.18
   5  -6   5   -0.25    2.03
  -5  -6   5    1.79    1.90
  -6  -6  -5    2.07    2.38
  -6  -6   5    3.59    2.08
  -6   6  -5    4.72    2.38
  -6  -6  -5    3.92    2.49
  -6  -6   5    2.40    1.89
  -6   6   5    3.92    2.01
   6  -6  -5    5.06    1.97
   6  -6   5    4.69    1.97
  -7  -6   5    0.91    2.48
  -7  -6   5   -0.29    2.18
   7  -6   5    2.60    2.55
  -7   6   5    1.04    2.12
   7  -6  -5   -1.87    2.08
  -7  -6  -5    0.01    2.52
  -7   6  -5   -1.68    2.18
  -7  -6  -5    0.08    2.65
   1  -7  -5   10.42    1.89
  -1  -7   5   11.27    2.20
   1   7  -5   12.21    2.23
   1  -7   5    9.97    1.77
   1   7   5    9.99    2.16
  -1   7  -5    9.15    1.75
  -1   7   5   10.29    1.83
  -1  -7  -5   13.37    2.22
  -2  -7   5   34.95    1.93
   2  -7   5   34.81    1.98
  -2   7   5   36.23    1.93
  -2  -7  -5   36.27    2.41
  -2   7  -5   35.98    1.93
   2   7   5   36.22    2.06
   2  -7  -5   37.54    2.04
   3  -7  -5   28.48    2.09
  -3  -7   5   19.35    2.02
  -3  -7  -5   23.15    1.89
  -3   7  -5   23.80    1.96
  -3   7   5   22.74    1.99
   3  -7   5   22.98    2.48
  -3  -7   5   25.28    1.90
  -4  -7  -5   17.80    2.23
  -4   7  -5   21.07    1.94
  -4  -7   5   22.74    1.98
  -4   7   5   22.43    2.02
   4  -7   5   21.89    2.03
   4  -7  -5   22.54    2.09
  -4  -7  -5   20.62    2.42
  -4  -7   5   18.76    2.23
  -5  -7   5    2.19    2.46
  -5  -7   5    1.75    1.86
   5  -7   5    3.44    2.34
   5  -7  -5    2.64    2.04
  -5   7  -5    5.05    1.90
  -5  -7  -5    2.55    2.41
  -5   7   5    2.82    1.97
  -5  -7  -5    0.44    2.26
   6  -7  -5   11.92    2.08
  -6  -7  -5    8.97    2.53
  -6   7  -5   13.99    2.08
  -6  -7  -5    8.76    2.67
  -6  -7   5    9.82    2.48
   6  -7   5    8.62    2.57
  -6  -7   5    7.40    2.59
  -6   7   5   12.70    2.11
  -7  -7  -5   -0.02    2.75
  -7  -7   5    3.04    2.28
   7  -7  -5    2.18    2.21
  -7   7  -5    3.11    2.18
  -7   7   5    1.50    2.13
  -7  -7   5    0.95    2.19
   7  -7   5   -1.83    2.21
  -7  -7  -5    0.75    2.67
   0   8  -5   14.25    2.27
   0   8   5   18.41    2.17
   0  -8   5   18.11    1.90
   0  -8  -5   14.72    1.85
  -1  -8   5    2.37    2.21
  -1  -8  -5    1.21    1.77
  -1   8  -5    1.59    1.82
   1   8  -5    2.07    1.82
   1  -8   5   -0.28    1.89
  -1   8   5   -0.11    2.21
   1  -8  -5    2.25    1.85
   1   8   5    1.57    2.20
  -2   8  -5    3.98    1.85
   2   8   5    3.93    2.28
   2  -8  -5    6.45    1.99
  -2   8   5    4.54    1.90
  -2  -8   5    3.20    1.77
  -2  -8  -5    2.98    1.83
   2  -8   5    3.31    1.90
   3  -8  -5   43.50    2.12
  -3   8   5   39.47    2.04
   3  -8   5   41.29    2.15
  -3   8  -5   42.48    2.11
  -3  -8   5   39.53    2.14
   3   8   5   41.30    2.17
  -3  -8   5   33.15    2.20
  -3  -8  -5   41.29    2.52
   4  -8   5    1.31    2.32
   4  -8  -5    4.08    2.00
  -4  -8  -5    0.84    2.41
  -4  -8   5    1.70    1.92
  -4   8  -5    1.46    1.84
  -4  -8   5    0.75    1.76
  -4  -8  -5    2.19    2.19
  -4   8   5    2.32    1.96
  -5  -8  -5   22.80    2.64
   5  -8   5   19.44    2.12
  -5  -8  -5   17.93    2.48
  -5   8   5   17.41    2.17
  -5   8  -5   18.02    2.08
  -5  -8   5   17.58    2.52
   5  -8  -5   23.72    2.14
  -5  -8   5   17.94    1.93
  -6   8  -5    6.44    2.58
  -6  -8  -5    7.39    2.67
  -6  -8   5    7.05    2.52
   6  -8   5    6.58    2.61
   6  -8  -5    7.01    2.20
  -6   8   5    7.29    2.09
  -6  -8  -5    7.05    2.52
  -6  -8   5    7.01    2.19
  -7  -8  -5    1.72    2.88
  -7  -8  -5    1.94    2.77
  -7  -8   5    2.24    2.36
  -7   8   5    1.31    2.75
  -7  -8   5    1.37    2.66
   7  -8   5    0.35    2.30
   7  -8  -5    3.40    2.25
  -7   8  -5    1.61    2.82
   1   9  -5    2.40    1.89
   1  -9   5    0.67    1.86
  -1  -9  -5    2.53    1.84
  -1   9   5    0.71    1.83
  -1  -9   5    0.12    1.88
   1  -9  -5   -0.10    2.34
  -1   9  -5    2.25    2.26
   1   9   5    1.88    2.27
   2  -9  -5    0.86    1.92
  -2   9  -5    4.25    2.28
  -2  -9  -5    0.07    2.27
   2   9  -5    2.59    1.88
  -2  -9   5    2.12    1.85
  -2   9   5    3.77    2.34
   2   9   5    1.18    1.90
   2  -9   5    3.79    1.92
   3  -9  -5   -1.70    1.94
  -3  -9  -5    1.95    1.86
  -3  -9   5    0.84    1.70
  -3   9   5    1.76    1.91
  -3  -9   5   -0.75    1.82
  -3   9  -5    0.89    1.91
   3  -9   5    1.43    1.95
   3   9   5   -0.30    2.40
   4  -9   5    9.75    2.06
   4  -9  -5    7.40    2.50
  -4  -9   5    9.39    2.01
  -4  -9   5    6.04    1.83
  -4  -9  -5    8.64    2.47
  -4   9   5    8.74    2.02
  -4  -9  -5    8.41    2.27
  -4   9  -5    9.49    2.03
  -5  -9  -5    0.14    2.59
  -5   9  -5    2.50    2.07
  -5  -9   5   -0.30    2.31
   5  -9   5    1.67    2.06
  -5   9   5   -0.16    2.11
   5  -9  -5    2.13    2.10
  -5  -9   5    0.57    2.10
  -5  -9  -5    0.12    2.41
   6  -9   5   -0.66    2.23
  -6  -9   5    1.85    2.75
  -6   9   5    0.50    2.20
  -6  -9  -5    1.89    2.73
  -6   9  -5    1.59    2.78
  -6  -9   5    2.75    2.10
  -6  -9  -5    1.40    2.58
   6  -9  -5    2.64    2.14
   0  10  -5    2.34    1.98
   0  10   5    3.29    2.27
   0 -10  -5    2.87    1.90
   0 -10   5    2.59    1.96
  -1  10  -5    3.12    1.96
  -1 -10   5    4.80    1.96
   1 -10  -5    5.78    1.92
  -1  10   5    3.15    1.93
   1  10  -5    3.96    1.95
  -1 -10  -5    5.39    1.95
   1 -10   5    5.53    1.99
   1  10   5    3.02    2.38
   2 -10  -5    3.15    2.43
  -2  10  -5    1.91    1.96
  -2 -10  -5   -0.65    1.90
   2  10  -5   -0.52    1.91
  -2  10   5    0.91    1.96
   2 -10   5    1.24    1.95
  -2 -10   5    0.86    1.96
   2  10   5    0.17    1.91
  -3 -10   5   -1.83    2.45
  -3  10  -5   -0.30    2.04
   3 -10  -5    2.10    2.00
  -3 -10  -5   -1.35    2.09
  -3  10   5    1.40    2.04
   3 -10   5    0.98    2.07
  -3 -10   5    1.17    1.79
   3  10   5    0.64    1.95
  -4  10   5    7.50    2.06
  -4 -10  -5    3.35    1.90
   4 -10  -5    5.33    2.12
  -4 -10  -5    3.34    2.13
   4 -10   5    6.13    2.10
  -4  10  -5    3.15    1.97
  -4 -10   5    3.02    1.89
  -4 -10   5    4.18    2.51
   5 -10   5    0.50    2.15
  -5  10  -5    1.68    2.18
   5 -10  -5   -0.37    2.18
  -5 -10   5    1.39    2.67
  -5 -10  -5    1.21    2.50
  -5 -10  -5    2.12    2.71
  -5 -10   5    0.43    2.47
  -5  10   5   -0.90    2.15
   1 -11   5    1.46    2.01
   1 -11  -5    2.59    2.47
  -1  11  -5    1.72    2.04
  -1 -11   5    3.01    2.43
   1  11   5    0.89    2.42
   1  11  -5    0.15    2.00
  -1 -11  -5    0.38    2.43
  -1  11   5    2.72    2.01
   2 -11  -5    3.05    2.05
   2  11  -5    2.24    2.10
  -2 -11   5    3.32    2.02
  -2  11   5    3.98    2.01
  -2  11  -5    3.84    2.04
   2  11   5    2.46    2.08
  -2 -11  -5    2.55    2.12
   2 -11   5    2.32    1.99
   3 -11  -5    2.54    2.12
   3  11   5    0.96    2.62
  -3  11  -5    1.60    2.16
  -3 -11  -5    1.32    2.06
  -3 -11   5    0.60    1.83
  -3  11   5   -0.02    2.10
   3 -11   5    4.18    2.16
  -3 -11   5    0.52    2.56
  -4  11  -5    2.57    2.64
   4 -11  -5    2.27    2.13
  -4 -11   5    4.29    2.23
  -4 -11  -5    3.13    2.73
  -4 -11  -5    2.86    2.49
  -4 -11   5    1.20    2.43
  -4  11   5    4.36    2.22
   4 -11   5    1.03    2.18
   5 -11   5    4.35    2.83
   5 -11  -5   -2.14    2.29
  -5 -11  -5    1.68    2.80
  -5 -11   5    1.83    2.27
   0 -12  -5    0.17    2.15
   0  12  -5    2.60    2.20
   0  12   5    2.52    2.60
   0 -12   5    1.87    2.14
  -1  12   5    2.34    2.11
  -1 -12   5    1.51    2.10
  -1  12  -5    2.41    2.14
   1 -12   5    2.75    2.56
  -1 -12  -5    2.42    2.10
   1 -12  -5    1.92    2.00
   1  12   5    1.99    2.61
   1  12  -5    2.69    2.11
   2 -12  -5    0.11    2.18
   2 -12   5    1.79    2.13
  -2  12   5    0.44    2.14
  -2 -12   5   -0.46    2.04
   2  12   5    1.60    2.18
  -2 -12  -5    0.74    2.18
  -2  12  -5    1.20    2.23
  -3 -12   5    3.95    2.49
  -3  12  -5    2.57    2.22
   3 -12  -5    2.86    2.23
  -3 -12  -5    4.21    2.73
  -3 -12   5    3.03    2.23
  -3  12   5    1.80    2.23
   3  12   5    2.86    2.32
   3 -12   5    1.67    2.21
   1  13   5    2.05    2.75
   1 -13   5    1.48    2.82
  -1 -13  -5    3.32    2.21
   1  13  -5    2.69    2.29
  -1  13   5    2.43    2.22
  -1  13  -5    3.71    2.81
  -1 -13   5    2.40    2.27
   1 -13  -5    4.31    2.82
  -2 -13   5    2.86    2.28
   2 -13  -5    1.31    2.26
  -2 -13  -5    1.45    2.73
   0   0  -6   52.95    3.28
   0   0   6   56.36    3.28
   1   0   6  148.32    5.29
   1   0   6  161.83    6.08
   1   0  -6  153.33    3.42
  -1   0   6  158.09    3.50
  -2   0  -6  209.48    5.84
   2   0   6  200.70    5.64
  -2   0   6  199.89    3.30
   2   0  -6  185.26    3.13
  -3   0   6  786.85    4.93
  -3   0  -6  838.38    7.86
   3   0   6  798.34    7.51
   3   0  -6  739.61    4.81
  -4   0  -6  144.62    3.56
  -4   0   6  145.03    2.54
   4   0  -6  133.02    2.78
   4   0   6  138.86    3.54
  -5   0  -6  202.31    3.72
   5   0   6  184.82    3.48
   5   0  -6  189.65    2.89
  -5   0   6  194.67    3.04
  -6   0  -6   22.87    2.56
  -6   0   6   21.83    2.02
   6   0  -6   22.41    1.92
   6   0   6   20.96    2.36
  -7   0  -6    8.42    2.52
  -7   0   6    7.60    1.97
   7   0   6    7.40    2.37
   7   0  -6    8.04    1.93
   8   0  -6    1.83    2.01
   8   0   6    0.81    2.49
  -8   0   6   -0.97    2.11
  -8   0  -6   -0.70    2.57
   1  -1  -6  101.19    3.14
  -1   1   6  105.57    3.34
   1  -1   6  105.22    3.85
   1   1  -6   89.71    2.78
   1   1   6  122.98    7.08
  -1  -1   6   96.89    2.80
  -1  -1  -6   93.07    6.49
  -1   1  -6  101.57    3.80
  -2   1  -6  295.13    5.10
  -2  -1   6  271.71    3.55
  -2   1   6  302.94    3.71
   2   1  -6  262.39    3.49
   2  -1  -6  282.91    3.64
   2  -1   6  313.05    4.98
   3   1  -6  138.78    2.48
   3  -1   6  151.86    3.69
  -3   1   6  150.49    2.68
  -3  -1  -6  157.75    4.65
  -3   1  -6  147.04    3.52
   3   1   6  136.51    4.20
  -3  -1   6  135.74    2.61
   3  -1  -6  136.40    2.88
   4  -1  -6   65.37    2.17
  -4   1   6   70.35    2.30
  -4  -1   6   67.35    2.18
  -4   1  -6   70.36    2.88
   4   1  -6   64.67    2.07
  -4  -1  -6   73.99    3.21
   4  -1   6   68.10    2.85
   4   1   6   64.81    2.72
   5  -1  -6   12.83    1.78
  -5  -1  -6   11.39    2.45
   5  -1   6   12.15    2.31
   5   1   6   10.85    2.20
   5   1  -6    9.45    2.08
  -5   1   6    9.18    1.92
  -5  -1   6   11.08    1.84
  -5   1  -6   10.80    2.38
  -6  -1   6    7.70    2.37
  -6   1   6    7.40    1.93
  -6  -1  -6    6.44    2.80
   6  -1   6    6.77    2.32
   6   1  -6    7.44    1.81
   6  -1  -6    7.15    1.85
   6   1   6    5.99    2.27
  -6   1  -6    7.61    2.38
   7  -1  -6    0.75    1.91
  -7  -1  -6    0.13    2.43
  -7   1  -6    0.50    2.41
   7  -1   6    1.17    2.34
  -7  -1   6    1.54    2.41
  -7   1   6    1.35    2.42
   7   1   6    0.67    2.21
   7   1  -6    2.74    1.84
  -8  -1  -6   -0.07    2.62
   8   1   6    0.11    2.83
  -8   1   6    0.99    2.15
   8  -1   6    1.13    2.54
   8  -1  -6    1.16    2.50
  -8  -1   6    1.40    2.58
   8   1  -6    1.99    2.42
  -8   1  -6    1.27    2.64
   0   2   6  335.49    5.29
   0  -2  -6  325.99    4.99
   0   2  -6  310.45    4.51
   0  -2   6  304.35    4.41
   1   2   6   34.45    3.21
  -1  -2  -6   35.99    3.53
  -1   2  -6   32.05    2.36
   1  -2  -6   34.22    2.61
  -1   2   6   34.17    2.62
   1  -2   6   33.42    2.42
  -1  -2   6   29.38    2.04
   1   2  -6   27.72    2.02
  -2   2   6  124.21    2.68
   2  -2   6  123.36    3.26
  -2  -2  -6  109.22    4.67
   2  -2  -6  117.49    2.66
  -2  -2  -6  119.51    5.14
  -2   2  -6  120.80    3.19
  -2  -2   6  105.86    2.76
   2   2  -6  102.48    2.37
   3  -2   6   47.31    2.67
  -3   2  -6   45.71    2.62
  -3   2   6   49.90    2.55
   3   2  -6   38.09    1.86
  -3  -2  -6   46.40    3.32
  -3  -2   6   42.15    1.96
   3  -2  -6   47.97    2.09
  -4  -2   6    4.59    1.67
   4   2  -6    4.66    1.62
   4   2   6    3.07    2.20
  -4   2  -6    4.23    2.29
   4  -2   6    6.02    1.99
  -4  -2  -6    4.66    2.56
   4  -2  -6    3.34    1.80
  -4   2   6    4.60    1.92
   5   2  -6   23.52    1.72
  -5   2  -6   26.05    2.02
  -5   2   6   28.89    1.99
  -5  -2  -6   26.58    2.57
   5  -2   6   26.90    2.42
   5  -2  -6   28.27    1.90
   5   2   6   22.72    2.58
  -5  -2   6   24.91    1.88
   6  -2  -6    0.61    1.80
   6   2   6    0.91    2.45
  -6   2   6   -0.12    1.93
   6   2  -6    1.22    2.13
  -6  -2   6    0.28    2.35
   6  -2   6    2.28    2.38
  -6   2  -6    0.64    2.38
  -6  -2  -6    1.70    2.39
  -7  -2   6    4.14    2.40
   7  -2  -6    1.32    1.87
   7   2  -6    1.28    2.26
  -7   2  -6    4.05    2.49
  -7   2   6    2.27    1.97
   7  -2   6    1.65    2.45
  -7  -2  -6    3.38    2.87
   7   2   6    2.66    2.62
  -8  -2  -6    2.35    3.02
   8  -2   6   -0.28    2.52
  -8  -2   6    0.89    2.08
   8  -2  -6   -1.61    2.40
   8   2  -6    0.67    2.42
   8   2   6    0.76    2.48
  -8   2   6    3.81    2.61
  -8   2  -6    1.33    2.61
   1  -3  -6   39.12    2.37
  -1   3   6   39.63    2.71
  -1  -3   6   31.95    1.89
  -1  -3   6   35.22    2.14
   1  -3   6   37.97    2.21
  -1  -3  -6   40.17    2.65
  -1   3  -6   37.21    2.21
   1   3   6   37.86    2.62
   2  -3  -6   83.98    2.43
   2   3   6   82.91    3.53
  -2  -3  -6   84.45    3.44
  -2   3  -6   80.50    2.43
   2  -3   6   87.33    2.81
  -2   3   6   88.86    2.73
   2   3  -6   67.37    2.09
  -2  -3   6   76.31    2.09
  -3  -3  -6    5.12    2.41
  -3  -3  -6    5.54    2.28
  -3   3   6    5.73    1.93
   3  -3  -6    7.68    1.88
  -3   3  -6    6.14    2.07
   3   3  -6    4.49    1.57
  -3  -3   6    5.58    1.96
   3  -3   6    5.60    1.79
   4   3  -6  110.50    2.19
  -4   3   6  126.26    2.51
  -4  -3   6  117.52    2.30
   4  -3  -6  130.18    2.49
  -4  -3  -6  122.08    3.59
  -4   3  -6  123.01    2.64
   4  -3   6  130.82    2.95
  -4  -3  -6  120.70    3.44
  -5   3   6    5.36    2.34
   5   3  -6    2.96    1.66
  -5   3  -6    4.17    2.26
   5  -3   6    4.47    2.32
  -5  -3  -6    4.45    2.69
  -5  -3   6    2.85    2.11
   5  -3  -6    2.12    1.78
  -6   3  -6   18.29    2.09
  -6   3   6   21.32    2.05
  -6  -3  -6   20.81    2.65
   6  -3  -6   20.84    1.92
   6   3   6   16.76    2.22
   6  -3   6   20.33    2.44
   6   3  -6   19.65    1.86
  -6  -3   6   17.77    1.90
   7  -3  -6    0.81    2.34
  -7   3   6   -0.42    1.99
  -7  -3  -6   -0.10    2.45
   7   3   6    0.23    2.57
  -7   3  -6   -0.18    2.36
  -7  -3   6   -0.17    1.90
   7  -3   6    0.28    2.36
   7   3  -6   -0.36    2.17
   8   3  -6   -0.28    2.50
  -8  -3  -6    0.86    2.69
   8  -3  -6    2.48    2.12
  -8  -3   6    1.54    2.61
  -8   3   6   -1.37    2.13
  -8   3  -6    1.64    2.70
   8   3   6    0.64    2.85
   8  -3   6    1.13    2.67
   0   4  -6  202.21    3.06
   0  -4   6  189.78    3.02
   0   4   6  216.78    3.26
   0  -4  -6  200.83    3.60
   1  -4  -6   14.71    1.98
  -1   4   6   13.41    2.27
  -1   4  -6   14.05    2.16
   1   4   6   13.42    2.17
  -1  -4  -6   13.98    2.26
  -1  -4   6   12.46    2.19
   1  -4   6   13.49    1.85
  -2  -4   6    2.44    1.77
   2  -4  -6    2.73    1.87
   2  -4   6    3.47    1.71
  -2  -4   6    1.45    1.55
  -2  -4  -6    2.69    2.18
  -2   4  -6    2.65    1.63
   2   4   6    2.71    2.16
  -2   4   6    2.22    1.82
  -3  -4   6    2.32    1.97
  -3   4   6    2.29    1.84
   3  -4  -6    1.87    1.89
  -3   4  -6    1.35    1.94
  -3  -4  -6    2.41    1.91
  -3  -4  -6    2.08    2.42
   3  -4   6    2.82    1.69
  -4   4   6   76.52    2.21
   4  -4   6   71.31    2.27
  -4   4  -6   67.27    2.57
  -4  -4   6   58.40    2.31
  -4  -4  -6   64.46    2.92
  -4  -4  -6   66.88    2.84
   4   4  -6   56.25    1.90
   4  -4  -6   72.34    2.22
  -5   4   6    1.05    1.94
  -5  -4   6    1.05    2.08
  -5  -4  -6    0.63    2.24
   5  -4   6    2.83    2.40
  -5  -4  -6    0.79    2.24
   5   4  -6    0.23    1.56
   5  -4  -6    2.63    1.87
  -5   4  -6    2.42    1.85
  -6  -4   6   22.82    2.34
  -6   4   6   26.15    2.46
  -6  -4  -6   25.28    2.85
   6  -4   6   27.28    2.60
   6  -4  -6   25.84    2.00
  -6   4  -6   27.24    2.64
  -6  -4  -6   25.65    3.04
   6   4  -6   21.17    1.84
  -7  -4  -6    1.92    2.99
   7  -4  -6   -0.13    2.02
  -7  -4  -6    0.27    2.54
   7   4  -6    0.76    1.87
   7  -4   6    1.65    2.02
  -7  -4   6    0.97    2.39
  -7   4  -6   -1.04    2.57
  -7   4   6   -0.64    2.07
   8  -4  -6   -0.30    2.13
   8   4  -6    0.84    2.05
  -8   4  -6    2.89    2.74
   8  -4   6    0.99    2.65
  -8  -4  -6    2.28    2.74
  -8  -4   6    1.78    2.17
  -8  -4  -6    1.39    3.26
  -8   4   6    1.85    2.70
   1  -5  -6   30.73    1.99
   1   5  -6   31.08    1.99
  -1  -5   6   29.22    2.34
  -1   5  -6   27.92    1.88
   1  -5   6   29.65    1.93
   1   5   6   29.65    1.95
  -1   5   6   30.05    1.91
  -1  -5  -6   31.16    2.09
   2  -5   6    2.22    1.78
  -2  -5   6    2.40    1.74
   2   5   6    2.05    2.21
  -2  -5  -6    2.10    2.22
  -2   5   6    2.80    1.84
  -2  -5   6    1.77    1.60
   2  -5  -6    1.11    1.89
  -2   5  -6    2.64    1.75
  -3   5  -6    1.28    1.72
   3  -5  -6    1.45    1.83
  -3  -5  -6    1.67    2.08
   3  -5   6    1.68    1.80
  -3  -5   6    1.95    2.16
  -3  -5   6    2.68    1.59
  -3   5   6    2.12    1.79
  -3  -5  -6    1.68    1.91
   4  -5   6    1.05    2.31
  -4  -5  -6    1.85    2.38
  -4  -5  -6    2.05    2.23
   4  -5  -6    2.46    1.91
  -4   5   6    4.25    2.28
  -4   5  -6    2.80    2.17
  -4  -5   6    1.67    2.18
  -4  -5   6    1.14    1.61
   5  -5   6    6.15    2.39
  -5  -5  -6    5.37    2.23
  -5   5  -6    4.98    1.88
  -5  -5  -6    7.64    2.31
   5  -5  -6    8.13    2.37
  -5   5   6    5.69    1.99
  -5  -5   6    5.98    1.78
  -6  -5  -6   -1.01    2.40
   6  -5  -6    0.22    1.98
  -6  -5  -6    0.42    2.34
   6  -5   6   -1.32    2.38
  -6   5  -6    1.09    1.93
  -6  -5   6   -1.45    2.30
  -6   5   6    0.84    1.91
  -7  -5  -6    2.90    3.04
   7  -5  -6    2.91    1.96
  -7  -5  -6    4.35    2.59
  -7   5  -6    3.35    2.51
  -7  -5   6    1.49    2.01
   7  -5   6    0.87    2.56
  -7   5   6    2.38    2.52
  -8   5  -6    2.21    2.81
  -8  -5  -6    0.99    2.80
   8  -5   6    1.06    2.29
  -8  -5  -6    1.26    2.86
  -8   5   6    2.31    2.20
  -8  -5   6    3.43    2.27
   8  -5  -6    1.17    2.13
   0   6  -6    2.62    1.79
   0  -6   6    2.55    1.78
   0   6   6    2.79    1.71
   0  -6  -6    2.62    1.70
   1  -6  -6    8.22    2.27
   1   6   6    7.73    2.13
  -1   6  -6    9.29    2.18
   1   6  -6    8.59    2.16
   1  -6   6    9.18    1.86
  -1   6   6   11.10    2.18
  -1  -6  -6    8.37    1.74
  -1  -6   6    9.18    1.76
   2  -6  -6    3.50    1.92
   2  -6   6    1.53    1.78
  -2  -6   6    1.46    1.57
  -2   6  -6    1.89    1.73
  -2  -6  -6    2.71    2.15
  -2   6   6    2.25    2.21
   2   6   6    2.56    1.81
  -2  -6   6    2.06    1.76
  -3  -6   6   24.08    2.26
   3  -6  -6   28.37    2.00
  -3  -6  -6   24.16    2.38
  -3   6  -6   27.31    1.81
  -3   6   6   30.35    1.96
   3  -6   6   28.36    2.31
  -3  -6   6   23.09    1.71
   4  -6   6    0.52    2.18
  -4  -6   6    1.29    1.93
  -4  -6   6   -0.06    1.75
   4  -6  -6   -0.90    1.97
  -4   6   6    1.47    1.86
  -4  -6  -6    1.70    2.02
  -4  -6  -6    0.63    2.15
  -4   6  -6    0.30    1.72
  -5  -6  -6    8.42    2.67
  -5  -6   6    7.69    2.31
  -5  -6  -6    6.38    2.19
   5  -6  -6    8.39    1.97
  -5   6  -6    6.04    1.92
  -5  -6   6    5.76    1.84
  -5   6   6    7.17    1.95
   5  -6   6    9.45    2.42
  -6  -6  -6    0.12    2.42
  -6  -6   6   -1.19    2.46
  -6   6  -6    0.58    1.97
  -6  -6   6    0.80    1.93
  -6  -6  -6   -0.21    2.68
   6  -6  -6    1.26    2.02
   6  -6   6    0.72    1.94
  -6   6   6    2.57    2.39
  -7  -6   6   -0.39    2.09
   7  -6   6    1.64    2.09
  -7  -6  -6    0.54    2.56
  -7  -6  -6    0.71    3.08
  -7   6  -6   -0.43    2.17
   7  -6  -6    0.93    1.95
  -7   6   6    0.43    2.08
  -7  -6   6    0.91    2.75
   1   7   6    7.49    1.74
  -1   7  -6    7.45    2.11
  -1  -7   6    8.12    1.76
   1  -7   6    8.75    1.74
   1   7  -6    6.21    1.83
  -1   7   6    7.30    2.18
  -1  -7  -6    7.78    2.18
   1  -7  -6    5.84    1.84
   2   7   6   46.86    2.52
   2  -7  -6   54.77    2.14
  -2   7   6   54.68    2.02
  -2   7  -6   46.72    2.03
  -2  -7   6   44.21    1.80
  -2  -7   6   45.79    2.38
   2  -7   6   49.77    2.09
  -2  -7  -6   51.07    2.19
  -3   7   6    6.73    2.29
  -3  -7   6    4.89    1.56
   3  -7  -6    8.94    2.00
  -3  -7   6    7.42    2.19
  -3  -7  -6    7.92    2.22
  -3   7  -6    8.23    2.31
   3  -7   6    8.28    1.98
  -4  -7  -6   69.20    2.67
  -4   7  -6   78.70    2.31
  -4   7   6   78.60    2.62
  -4  -7   6   74.33    2.10
  -4  -7   6   83.34    2.31
  -4  -7  -6   83.08    2.90
   4  -7   6   84.70    2.30
   4  -7  -6   83.24    2.69
  -5   7  -6    1.84    1.90
   5  -7   6    4.07    2.43
  -5  -7  -6    2.75    2.41
   5  -7  -6   -0.64    1.95
  -5   7   6    3.62    1.91
  -5  -7   6    3.36    2.39
  -5  -7  -6    2.17    2.19
  -5  -7   6    1.25    1.86
  -6  -7   6   14.93    2.58
   6  -7   6   13.56    2.60
  -6   7   6   17.15    2.12
  -6  -7  -6   13.38    2.57
  -6   7  -6   14.94    2.18
  -6  -7  -6   11.78    2.63
  -6  -7   6   11.78    2.45
   6  -7  -6   16.41    2.11
  -7  -7  -6    3.61    3.17
   7  -7   6    5.89    2.25
  -7  -7   6    1.01    2.61
  -7   7  -6    3.68    2.20
  -7  -7  -6    2.56    3.13
   7  -7  -6    4.61    2.18
  -7  -7   6    4.29    2.79
  -7   7   6    1.12    2.21
   0  -8   6    5.40    1.88
   0   8  -6    8.30    1.88
   0   8   6    7.80    1.78
   0  -8  -6    8.67    1.85
   1  -8  -6    5.27    1.83
  -1   8  -6    6.68    1.90
   1  -8   6    4.41    1.87
  -1   8   6    7.58    1.85
  -1  -8  -6    5.96    2.27
   1   8   6    8.45    1.77
   1   8  -6    7.47    1.91
  -1  -8   6    6.82    1.89
  -2   8  -6    5.19    1.89
   2  -8  -6    5.82    1.96
  -2  -8  -6    6.68    1.90
   2  -8   6    3.50    1.93
  -2   8   6    5.62    1.82
   2   8   6    5.95    1.90
  -2  -8   6    6.36    2.30
  -3   8  -6   11.28    1.91
   3  -8  -6   13.19    2.44
  -3  -8   6   13.55    1.89
  -3  -8  -6   10.76    2.41
  -3   8   6   12.16    1.98
  -3  -8   6    9.66    2.09
   3   8   6   13.04    2.41
   3  -8   6   11.56    1.93
   4  -8   6    2.75    1.89
  -4  -8   6    1.99    2.17
   4  -8  -6    0.62    2.50
  -4   8  -6    4.71    1.91
  -4  -8  -6    1.39    2.47
  -4   8   6    0.73    1.97
  -4  -8   6    2.31    2.31
  -4  -8  -6    1.91    2.24
  -5  -8  -6    4.70    2.54
  -5  -8   6    6.40    2.02
   5  -8  -6    4.18    2.08
  -5  -8  -6    5.27    2.42
  -5   8  -6    4.47    1.95
  -5   8   6    6.97    2.09
   5  -8   6    3.42    2.05
  -5  -8   6    5.85    1.83
  -6  -8   6    1.92    2.13
   6  -8   6    1.18    2.65
  -6  -8  -6    0.55    2.56
  -6  -8   6    2.56    2.44
   6  -8  -6    1.56    2.11
  -6   8   6    1.60    2.63
  -6   8  -6    3.18    2.14
  -6  -8  -6    1.37    2.66
   7  -8  -6    3.31    2.24
  -7  -8  -6   -1.56    3.24
  -7  -8   6   -1.50    2.32
  -1   9   6    2.72    1.82
   1   9  -6    2.45    2.34
  -1   9  -6    1.91    1.87
  -1  -9  -6    2.76    1.92
  -1  -9   6    3.58    1.90
   1  -9   6    3.52    1.86
   1  -9  -6    2.40    1.98
   1   9   6    3.69    1.86
  -2  -9   6    1.89    1.86
   2   9   6    1.12    2.28
  -2   9  -6    0.66    1.86
  -2   9   6    2.07    1.92
  -2  -9  -6    2.93    1.89
   2  -9   6    0.04    1.89
   2  -9  -6    1.67    1.95
  -3   9   6    1.22    1.93
   3  -9  -6   -0.59    2.05
  -3  -9  -6   -1.06    2.45
   3  -9   6    0.60    1.96
   3   9   6    1.08    2.45
  -3  -9   6    0.58    1.86
  -3  -9   6    0.56    1.71
  -3   9  -6    0.24    2.38
  -4  -9   6    9.79    2.02
  -4   9  -6    7.09    1.97
  -4  -9  -6    9.60    2.03
  -4   9   6   10.08    2.11
   4  -9  -6    5.75    2.14
  -4  -9   6    5.97    2.26
   4  -9   6   12.34    2.10
  -4  -9  -6    8.35    2.26
  -5  -9   6   -0.18    1.94
   5  -9  -6    0.34    2.56
  -5  -9  -6    2.54    2.58
  -5  -9   6    2.40    2.58
  -5   9  -6    0.02    2.04
   5  -9   6   -0.27    2.15
  -5   9   6    2.07    2.05
  -5  -9  -6    0.47    2.43
   6  -9   6    1.32    2.24
  -6  -9   6    0.57    2.82
  -6  -9  -6    1.99    2.62
  -6  -9  -6    2.01    2.79
   6  -9  -6    3.60    2.21
  -6  -9   6    2.54    2.12
  -6   9   6   -0.06    2.70
  -6   9  -6    3.06    2.13
   0  10   6    6.21    1.93
   0 -10   6    2.63    1.93
   0  10  -6    4.92    1.99
   0 -10  -6    3.42    2.34
  -1 -10   6    2.35    1.93
   1  10  -6    0.45    1.95
  -1 -10  -6    0.11    1.96
   1  10   6    0.58    2.00
  -1  10  -6    1.28    1.96
  -1  10   6    1.57    1.94
   1 -10   6   -2.00    1.94
   1 -10  -6    1.46    1.98
   2 -10  -6    1.06    2.00
  -2 -10   6   -0.81    1.94
  -2  10  -6   -0.37    1.97
  -2  10   6    0.95    1.97
   2 -10   6    0.52    2.00
   2  10   6    0.97    2.40
  -2 -10  -6    1.39    1.90
   3 -10   6    1.89    2.06
   3 -10  -6    1.51    2.07
   3  10   6    2.47    2.52
  -3 -10   6    0.09    1.82
  -3 -10  -6    1.37    2.48
  -3 -10   6    3.89    2.00
  -3  10  -6    2.51    1.96
  -3  10   6    3.73    2.01
  -4 -10  -6    0.60    2.38
  -4  10   6    0.99    2.12
  -4 -10   6    1.39    2.60
  -4  10  -6   -1.17    2.07
  -4 -10  -6    1.17    2.58
   4 -10  -6   -0.05    2.10
  -4 -10   6    1.26    1.99
   4 -10   6    0.83    2.03
  -5 -10   6   -2.01    2.62
   5 -10   6   -0.55    2.23
  -5  10   6    0.04    2.16
  -5 -10   6    1.49    2.06
  -5 -10  -6    0.30    2.54
  -5 -10  -6    1.45    2.70
  -5  10  -6    0.28    2.22
   5 -10  -6    0.68    2.16
  -1  11   6    6.22    1.99
  -1  11  -6    5.42    2.03
   1  11   6    5.44    2.44
  -1 -11   6    7.07    1.99
   1 -11   6    4.50    2.04
  -1 -11  -6    5.41    2.46
   1  11  -6    4.49    2.07
   1 -11  -6    5.70    1.99
   2 -11  -6    0.05    2.04
  -2  11  -6    3.54    2.10
  -2  11   6    0.58    2.54
   2  11   6    2.80    2.11
  -2 -11   6    2.10    2.48
   2 -11   6    2.24    2.57
  -2 -11  -6    1.67    2.08
   3 -11  -6    1.71    2.16
  -3 -11  -6   -0.89    2.07
  -3 -11   6    1.20    2.08
   3  11   6   -0.66    2.65
  -3 -11   6    0.68    2.31
  -3  11  -6    0.71    2.12
  -3  11   6    1.62    2.61
   3 -11   6    0.32    2.11
  -4 -11   6    2.10    2.00
  -4  11  -6    1.72    2.19
  -4 -11  -6    1.80    2.05
  -4 -11   6    3.10    2.15
  -4  11   6   -0.29    2.17
  -4 -11  -6    0.83    2.70
   4 -11  -6    1.91    2.65
   4 -11   6    1.00    2.21
   0  12   6    1.03    2.61
   0  12  -6    2.19    2.16
   0 -12   6    1.80    2.13
   0 -12  -6    2.02    2.58
   1  12   6    0.30    2.53
  -1  12  -6    1.51    2.15
  -1  12   6   -0.89    2.03
   1  12  -6    2.20    2.07
  -1 -12   6    1.27    2.17
   1 -12   6    1.86    2.15
  -1 -12  -6    0.57    2.06
   1 -12  -6   -0.01    2.09
  -2  12  -6    1.85    2.18
   2  12   6    1.24    2.68
   2 -12   6    0.94    2.11
  -2 -12  -6   -0.95    2.13
  -2 -12   6    1.78    2.18
  -2  12   6    2.40    2.07
   2 -12  -6    1.70    2.22
   3  12   6    0.12    2.22
   3 -12  -6    1.46    2.72
  -3 -12  -6   -0.56    2.63
  -3  12   6   -1.37    2.23
  -3 -12   6    1.66    2.17
  -3 -12   6    0.51    2.47
  -3  12  -6    2.08    2.68
   3 -12   6    1.39    2.21
  -1  13   6    0.72    2.25
  -1 -13  -6    1.30    2.25
   1 -13  -6    2.15    2.17
   1  13  -6    2.00    2.27
  -1 -13   6    0.51    2.27
   1 -13   6    0.62    2.26
  -1  13  -6    3.06    2.32
   1  13   6    3.74    2.82
  -1  -1   7  579.62    5.03
   1   1   7  694.87   11.55
  -1   1  -7  611.60    7.22
   1  -1  -7  607.50    5.40
   1   1  -7  518.38    4.94
   1  -1   7  617.58    7.01
  -1   1   7  620.64    5.58
  -1  -1  -7  539.87   10.71
  -2  -1   7   64.16    2.22
  -2   1  -7   66.27    3.18
  -2   1   7   70.45    2.45
   2  -1  -7   68.35    2.29
   2  -1   7   71.36    3.29
   2   1  -7   62.69    2.12
  -3  -1  -7    7.65    3.31
  -3   1   7    7.97    1.87
  -3  -1   7    6.41    1.71
  -3   1  -7    7.41    2.30
   3   1  -7    7.20    1.64
   3   1   7    6.50    2.93
   3  -1   7    8.63    2.69
   3  -1  -7    7.38    1.78
   4  -1  -7   25.47    1.87
  -4  -1  -7   28.28    2.81
  -4   1   7   26.15    2.02
  -4  -1   7   24.18    1.93
   4  -1   7   26.15    2.45
  -4   1  -7   26.85    2.50
   4   1  -7   23.37    1.80
   4   1   7   23.04    2.48
  -5  -1  -7    3.30    2.73
   5  -1  -7    2.53    1.72
   5   1   7    2.39    2.43
  -5  -1   7    5.18    2.14
  -5   1   7    3.05    1.87
   5   1  -7    2.26    1.63
   5  -1   7    1.98    2.54
  -5   1  -7    2.06    2.29
  -6   1   7    1.77    2.00
  -6  -1  -7    1.99    2.74
   6  -1  -7    0.19    1.75
   6   1   7    0.16    2.48
   6  -1   7   -0.40    2.26
  -6   1  -7    1.58    2.32
  -6  -1   7    1.38    1.93
   6   1  -7    1.33    2.15
   7   1   7    2.15    2.30
   7  -1  -7    4.26    2.31
  -7   1  -7    2.98    2.48
   7  -1   7    4.24    2.72
  -7  -1   7    4.12    1.96
  -7  -1  -7    3.56    2.96
  -7   1   7    2.89    2.40
   7   1  -7    1.54    2.28
   8   1  -7    0.00    2.03
  -8   1   7    1.38    2.16
  -8  -1   7    0.50    2.16
   8  -1   7    1.44    2.49
  -8   1  -7    1.44    2.58
   8  -1  -7    1.05    2.01
  -8  -1  -7    0.74    2.68
   8   1   7    0.44    2.50
   0   2   7  276.23    4.74
   0  -2   7  249.08    4.04
   0  -2  -7  266.03    4.44
  -1   2   7  158.33    3.28
   1  -2   7  150.30    3.33
  -1  -2   7  127.27    3.00
   1   2  -7  118.07    2.70
   1  -2  -7  154.12    3.23
  -1   2  -7  151.21    3.34
   1   2   7  161.22    4.89
  -1  -2  -7  155.00    4.96
   2   2  -7   90.70    2.27
  -2  -2   7   96.56    2.34
  -2  -2  -7  106.97    5.35
  -2   2  -7  108.28    3.08
   2  -2  -7  109.73    2.58
   2  -2   7  112.49    3.16
  -2  -2  -7  114.60    6.12
  -2   2   7  114.68    2.64
   3  -2   7  327.83    4.39
  -3  -2  -7  325.90    6.76
  -3   2   7  347.72    3.45
  -3  -2  -7  334.36    6.52
  -3  -2   7  288.44    3.45
   3  -2  -7  315.01    3.30
  -3   2  -7  329.10    4.17
   3   2  -7  266.18    3.27
  -4  -2   7   38.88    2.00
   4  -2   7   44.48    2.26
  -4  -2  -7   42.38    3.24
   4   2  -7   36.70    1.88
  -4   2  -7   42.41    2.52
  -4   2   7   45.73    2.12
   4  -2  -7   39.75    2.04
   4   2   7   36.00    2.80
  -5   2   7   86.87    2.34
  -5   2  -7   85.92    2.80
   5   2  -7   76.13    2.05
   5   2   7   70.01    3.06
  -5  -2  -7   88.24    3.45
   5  -2   7   89.03    2.79
  -5  -2   7   79.92    2.23
   5  -2  -7   81.25    2.19
   6  -2  -7   51.01    2.13
   6   2   7   45.86    2.83
  -6   2   7   60.42    2.20
   6   2  -7   44.82    2.27
  -6  -2  -7   55.39    3.21
  -6   2  -7   50.54    2.63
   6  -2   7   55.66    2.72
  -6  -2   7   53.52    2.12
   7  -2  -7    9.75    1.93
  -7  -2  -7    9.71    2.61
   7   2  -7    6.77    1.83
   7   2   7    6.86    2.66
   7  -2   7    7.99    2.50
  -7  -2   7    8.28    1.97
  -7   2  -7    8.31    2.54
  -7   2   7    9.84    2.06
   8  -2   7    5.43    2.71
  -8   2   7    3.49    2.67
   8  -2  -7    3.76    2.09
  -8  -2   7    3.23    2.23
  -8  -2  -7    3.59    2.76
   8   2   7    2.98    2.88
   8   2  -7    2.06    2.45
  -8   2  -7    4.09    2.69
  -1   3   7   32.92    2.21
  -1  -3   7   32.30    2.03
  -1   3  -7   30.38    2.47
   1   3   7   31.55    2.53
   1  -3  -7   33.03    2.25
  -1  -3  -7   32.67    2.62
   1  -3   7   32.95    2.16
  -1  -3   7   25.86    1.80
   2   3  -7  122.55    2.31
  -2   3   7  152.04    2.70
   2   3   7  143.73    4.31
   2  -3   7  141.88    2.88
  -2  -3   7  124.78    2.40
  -2  -3  -7  146.31    4.28
  -2   3  -7  140.41    3.12
   2  -3  -7  141.61    2.71
  -3  -3  -7    4.98    2.69
  -3   3  -7    6.18    1.76
  -3   3   7    5.28    1.91
   3   3  -7    3.99    1.97
   3  -3  -7    4.40    2.31
  -3  -3   7    5.66    1.70
  -3  -3  -7    4.97    2.51
   3  -3   7    5.91    2.15
   4   3  -7   20.53    1.70
   4  -3   7   23.92    2.47
  -4   3  -7   24.79    1.97
  -4  -3  -7   22.51    2.71
   4  -3  -7   21.59    2.30
  -4  -3   7   19.03    1.80
  -4   3   7   25.26    2.09
  -4  -3  -7   23.52    2.67
  -5  -3   7    1.05    1.72
  -5   3   7    0.75    1.89
  -5  -3  -7    0.49    2.66
  -5  -3  -7    1.31    2.62
  -5   3  -7    1.56    2.14
   5  -3  -7    0.05    1.92
   5  -3   7   -1.23    1.91
   5   3  -7    1.48    1.59
   6  -3   7    5.79    2.60
  -6   3   7    5.47    1.96
  -6  -3  -7    4.34    2.98
  -6  -3   7    5.80    1.83
   6  -3  -7    6.30    1.84
  -6   3  -7    6.91    2.32
   6   3  -7    4.80    2.04
   7  -3  -7    1.47    1.90
  -7   3   7    0.48    2.08
   7   3  -7    0.68    1.80
  -7  -3   7    0.15    1.92
  -7  -3  -7    0.94    2.82
  -7   3  -7    0.26    2.41
   7  -3   7    0.96    2.54
   8   3  -7    1.22    2.46
  -8   3   7    1.21    2.14
  -8  -3  -7    0.95    3.09
   8  -3  -7    2.27    2.52
  -8  -3   7    1.27    2.18
  -8   3  -7   -0.55    2.21
   8  -3   7    0.09    2.67
   0  -4  -7  109.42    2.72
   0   4  -7  105.48    2.45
   0  -4   7   98.74    2.47
   0   4   7  106.03    2.89
  -1  -4   7    0.85    1.71
  -1   4  -7    0.12    1.70
   1  -4   7    1.08    1.71
   1  -4  -7    1.89    2.24
  -1  -4  -7    0.85    2.09
  -1   4   7    0.29    1.81
   1   4   7    1.10    2.08
  -1  -4   7    1.19    1.47
   2   4   7   34.59    2.87
   2  -4  -7   35.89    2.08
  -2  -4   7   35.97    2.01
   2  -4   7   33.87    2.27
  -2   4   7   35.73    2.39
  -2  -4  -7   33.44    2.58
  -2   4  -7   33.75    1.94
  -2  -4   7   27.98    1.75
  -3   4   7   10.12    1.91
   3  -4   7   12.31    1.79
  -3  -4   7   10.27    1.67
  -3  -4  -7   11.75    2.23
  -3  -4  -7    9.38    2.27
   3  -4  -7    9.63    1.92
  -3   4  -7   10.68    1.74
  -4   4   7   18.19    1.95
   4  -4   7   16.10    2.43
  -4  -4  -7   16.30    2.56
  -4  -4  -7   14.58    2.71
   4  -4  -7   17.21    1.96
  -4  -4   7   16.44    1.70
   4   4  -7   13.63    1.63
  -4   4  -7   16.28    1.90
  -5   4   7    7.57    2.40
  -5  -4  -7    4.85    2.29
   5  -4   7    6.71    2.41
   5  -4  -7    6.62    1.92
   5   4  -7    4.69    1.58
  -5  -4   7    4.58    2.08
  -5   4  -7    5.03    1.88
  -5  -4  -7    5.51    2.61
  -6  -4   7    6.41    1.84
  -6   4   7    4.47    2.03
  -6  -4  -7    5.96    2.89
   6  -4   7    5.94    2.48
   6   4  -7    5.27    2.16
  -6  -4  -7    6.11    2.85
  -6   4  -7    5.63    2.03
   6  -4  -7    5.54    1.95
  -7  -4  -7    1.27    2.93
  -7   4   7    2.17    2.05
   7  -4   7    1.48    2.56
   7  -4  -7   -0.45    1.95
  -7   4  -7    0.95    2.07
   7   4  -7   -0.34    2.26
  -7  -4   7    1.64    1.96
  -7  -4  -7    0.55    2.53
   8  -4  -7    0.15    2.67
   8   4  -7    2.33    2.56
  -8  -4  -7    0.61    3.17
   8  -4   7    0.92    2.21
  -8  -4   7    1.51    2.64
  -8   4  -7    0.64    2.81
  -8  -4  -7    1.35    2.82
  -8   4   7    2.56    2.83
   1  -5  -7   18.76    2.26
  -1  -5   7   18.19    1.84
  -1   5  -7   13.99    1.83
   1   5  -7   16.42    1.91
  -1  -5  -7   16.09    1.97
   1  -5   7   14.19    1.79
   1   5   7   16.23    2.19
  -1   5   7   16.32    1.87
  -2  -5   7    4.36    1.81
   2  -5   7    3.34    2.18
   2   5   7    3.49    2.23
  -2  -5  -7    4.27    2.23
  -2  -5   7    3.09    1.57
  -2   5  -7    4.07    1.71
  -2   5   7    4.20    1.85
   2  -5  -7    2.69    1.90
  -3  -5   7   17.93    2.24
  -3   5   7   18.04    1.88
   3  -5  -7   19.50    2.31
  -3   5  -7   18.73    1.79
  -3  -5  -7   16.68    2.56
  -3  -5   7   13.97    1.72
  -3  -5  -7   14.82    2.00
   3  -5   7   19.97    1.92
  -4   5   7    0.93    1.89
  -4  -5   7    2.27    1.73
   4  -5  -7    1.00    2.36
   4  -5   7    4.56    1.86
  -4   5  -7    2.16    2.19
  -4  -5   7    1.07    1.63
  -4  -5  -7    1.99    2.26
  -4  -5  -7    1.75    2.45
  -5   5  -7   25.36    2.42
  -5   5   7   29.68    2.08
  -5  -5  -7   26.58    2.55
  -5  -5   7   24.27    2.32
   5  -5   7   27.57    2.11
  -5  -5  -7   25.54    2.72
   5  -5  -7   26.25    2.06
  -6  -5   7    0.90    2.35
   6  -5   7    1.15    2.47
  -6  -5  -7    0.36    2.88
  -6   5  -7   -0.22    2.36
   6  -5  -7    3.22    1.91
  -6  -5  -7    0.80    2.79
  -6   5   7   -0.67    2.38
  -7  -5  -7    4.16    3.06
  -7  -5  -7    3.48    2.99
  -7  -5   7    4.54    2.02
  -7   5  -7    3.31    2.60
   7  -5  -7    1.80    2.04
   7   5  -7    2.10    1.89
   7  -5   7    3.39    2.61
  -7   5   7    2.14    2.08
  -8  -5   7    0.25    2.73
  -8  -5  -7    0.86    2.77
  -8   5  -7    2.24    2.79
  -8   5   7   -0.97    2.24
   8  -5   7   -0.15    2.83
   8  -5  -7    1.11    2.07
  -8  -5  -7   -0.04    3.28
   0  -6  -7   -0.70    2.04
   0   6   7    0.85    1.61
   0  -6   7    1.11    1.70
   0   6  -7    0.59    1.70
   1  -6  -7   20.06    1.98
   1   6  -7   20.43    2.22
   1   6   7   21.38    2.17
  -1   6   7   21.14    2.28
  -1  -6  -7   20.94    1.96
   1  -6   7   23.16    1.86
  -1  -6   7   19.03    2.22
  -1   6  -7   18.53    1.82
   2  -6  -7   -1.75    2.28
   2   6   7   -0.54    1.80
  -2  -6   7    0.34    1.57
  -2   6  -7    0.37    1.74
  -2  -6  -7    1.17    2.19
  -2  -6   7    1.75    2.14
   2  -6   7    1.63    1.74
  -2   6   7    0.43    1.76
  -3  -6   7   37.54    1.97
  -3  -6   7   32.61    1.72
  -3   6  -7   36.13    2.29
   3  -6  -7   39.24    2.08
  -3  -6  -7   38.24    2.45
  -3   6   7   39.34    2.38
   3  -6   7   40.00    2.01
   4  -6  -7    5.53    1.97
  -4  -6   7    1.44    1.75
  -4  -6  -7    2.62    2.29
  -4   6  -7    1.28    2.11
  -4  -6  -7    1.90    2.08
  -4   6   7    2.98    1.91
  -4  -6   7    1.91    1.59
   4  -6   7    2.63    1.86
   5  -6   7   21.12    2.13
  -5   6   7   18.16    2.01
  -5  -6   7   17.08    1.90
  -5  -6   7   18.14    2.42
  -5  -6  -7   15.72    2.83
   5  -6  -7   14.98    2.43
  -5  -6  -7   14.30    2.46
  -5   6  -7   17.90    1.90
   6  -6   7    1.48    2.05
  -6   6  -7   -0.37    2.02
  -6  -6   7   -0.87    1.85
  -6  -6  -7   -0.18    2.84
   6  -6  -7    0.59    2.01
  -6  -6  -7    0.29    2.73
  -6   6   7    1.47    2.06
  -6  -6   7    0.14    1.98
  -7  -6   7    2.97    2.03
   7  -6   7    2.62    2.15
  -7   6  -7    1.29    2.14
  -7  -6  -7    1.56    3.01
   7  -6  -7    2.35    2.12
  -7  -6  -7    1.90    3.17
  -7  -6   7    3.71    2.18
  -7   6   7    1.19    2.08
   1  -7  -7    2.22    2.20
   1   7   7    2.43    1.78
   1  -7   7    2.51    1.72
   1   7  -7    2.20    1.79
  -1   7  -7    1.10    1.74
  -1   7   7    2.27    1.69
  -1  -7   7    1.92    1.76
  -1  -7  -7    2.01    1.80
   2  -7   7   79.53    2.20
   2  -7  -7   82.53    2.29
   2   7   7   79.34    2.34
  -2  -7   7   68.01    2.30
  -2  -7   7   74.17    2.21
  -2   7   7   76.03    2.23
  -2  -7  -7   76.97    2.74
  -2   7  -7   74.56    2.19
  -3  -7   7   10.50    1.60
  -3  -7   7   11.92    2.38
   3   7   7   13.31    2.31
   3  -7   7   14.58    2.47
   3  -7  -7   13.35    2.02
  -3   7  -7   11.79    1.98
  -3  -7  -7   12.67    1.88
  -3   7   7   14.39    1.92
  -4  -7  -7   42.47    2.40
   4  -7  -7   47.75    2.15
  -4   7  -7   47.56    2.18
  -4   7   7   49.68    2.16
  -4  -7  -7   48.27    2.72
  -4  -7   7   45.87    1.89
  -4  -7   7   48.55    2.17
   4  -7   7   48.42    2.63
   5  -7   7    3.68    1.98
  -5  -7   7    3.17    1.93
  -5  -7   7    2.75    2.28
  -5  -7  -7    3.17    2.84
  -5   7  -7    2.56    1.97
   5  -7  -7    1.61    2.01
  -5   7   7    0.09    2.00
  -5  -7  -7    2.56    2.67
  -6  -7   7   15.86    2.09
  -6  -7   7   13.78    2.19
  -6   7  -7   17.05    2.14
  -6  -7  -7   16.11    3.08
   6  -7   7   16.50    2.60
   6  -7  -7   13.04    2.07
  -6  -7  -7   17.46    2.97
  -6   7   7   18.76    2.13
  -7  -7   7    0.76    2.63
  -7   7  -7    0.15    2.23
  -7  -7   7   -0.43    2.82
   7  -7   7    0.61    2.18
  -7  -7  -7    0.83    3.17
   7  -7  -7    3.60    2.14
  -7   7   7    1.88    2.21
  -7  -7  -7    0.12    3.12
   0   8   7    5.40    2.15
   0  -8   7    5.69    1.83
   0   8  -7    5.10    1.86
   0  -8  -7    5.82    1.84
   1   8  -7    9.46    1.89
  -1  -8   7    8.13    1.88
  -1   8  -7    6.86    1.89
   1   8   7    9.84    2.31
   1  -8  -7    7.96    1.88
  -1   8   7    7.70    1.77
  -1  -8  -7    6.72    2.39
   1  -8   7    7.23    1.86
  -2  -8  -7    2.79    1.89
   2   8   7    2.27    2.28
  -2   8  -7    2.94    1.83
  -2  -8   7    2.57    1.86
   2  -8  -7    2.05    2.45
  -2   8   7    2.01    1.95
   2  -8   7    2.18    1.84
  -2  -8   7    2.19    1.68
   3  -8   7    8.09    2.37
  -3  -8   7    9.70    1.87
  -3  -8   7    7.10    2.07
   3  -8  -7    8.16    1.98
  -3   8  -7    9.51    1.87
  -3  -8  -7    8.12    2.41
  -3   8   7    8.36    1.99
   3   8   7    7.33    2.46
   4  -8  -7   -0.26    1.99
  -4  -8  -7    0.29    2.15
  -4   8  -7    0.89    1.90
  -4  -8  -7    0.94    2.43
  -4  -8   7    0.06    1.78
  -4   8   7    0.08    1.96
   4  -8   7    1.94    1.94
  -4  -8   7    1.27    2.30
  -5   8   7    8.70    2.11
  -5  -8  -7    6.68    2.73
  -5  -8   7    7.34    2.54
   5  -8  -7    5.40    2.50
  -5  -8   7    5.70    1.91
  -5   8  -7    8.25    2.00
   5  -8   7    9.82    2.08
  -5  -8  -7    7.03    2.55
  -6  -8  -7    0.74    2.66
   6  -8   7    3.65    2.20
  -6  -8  -7    1.46    2.50
   6  -8  -7    3.07    2.12
  -6  -8   7    0.77    2.03
  -6   8  -7   -0.12    2.10
  -6   8   7    1.07    2.17
  -6  -8   7    3.15    2.15
  -1  -9   7    2.08    1.87
   1   9  -7    1.09    1.90
  -1   9  -7   -0.20    1.83
  -1   9   7    1.81    2.24
   1   9   7    0.81    1.83
   1  -9   7   -0.53    1.83
  -1  -9  -7    1.51    1.90
   1  -9  -7    2.07    1.83
   2  -9  -7   49.36    2.61
   2   9   7   44.83    2.58
  -2   9  -7   48.78    2.12
   2  -9   7   43.37    2.58
  -2  -9   7   44.33    2.49
  -2  -9  -7   50.39    2.66
  -2   9   7   47.42    2.10
  -3   9  -7    0.40    2.00
  -3  -9   7    0.19    1.88
  -3  -9  -7    0.90    2.48
  -3   9   7    1.54    2.38
   3  -9  -7    0.48    1.99
  -3  -9   7    2.79    1.74
   3  -9   7    1.02    1.95
   3   9   7    0.96    2.44
   4  -9  -7   30.07    2.62
  -4   9  -7   26.80    2.52
  -4  -9  -7   31.49    2.63
  -4  -9   7   24.51    1.91
  -4   9   7   28.14    2.59
   4  -9   7   28.82    2.18
  -4  -9   7   25.48    2.12
  -4  -9  -7   20.84    2.36
   5  -9   7    4.78    2.14
  -5  -9   7    6.92    2.37
  -5  -9   7    4.49    2.55
  -5  -9  -7    4.74    2.47
  -5   9  -7    4.47    2.07
  -5  -9  -7    6.95    2.67
  -5   9   7    6.92    2.15
   5  -9  -7    7.65    2.15
  -6   9  -7    4.32    2.29
   6  -9   7    6.71    2.73
  -6  -9   7    4.78    2.79
   6  -9  -7    3.26    2.19
  -6  -9  -7    4.97    2.81
  -6  -9  -7    4.83    2.71
  -6  -9   7    4.42    2.61
  -6   9   7    7.18    2.73
   0  10  -7   11.16    2.04
   0  10   7   13.50    1.95
   0 -10   7   12.00    2.02
   0 -10  -7   12.32    2.47
  -1  10  -7    0.39    1.97
  -1 -10   7    0.74    1.97
   1  10   7    0.84    1.91
   1  10  -7    1.34    2.03
  -1  10   7    1.10    1.91
   1 -10   7    0.20    1.94
  -1 -10  -7    0.62    2.35
   1 -10  -7    1.20    1.89
  -2  10  -7    0.06    1.97
  -2 -10  -7    2.45    2.45
   2 -10  -7    0.21    2.01
  -2  10   7    1.27    1.97
  -2 -10   7    0.10    1.96
   2 -10   7    0.29    1.97
   2  10   7    0.05    2.47
   3 -10  -7    1.05    2.04
  -3  10  -7   -0.93    2.52
  -3 -10   7    1.52    1.98
   3  10   7   -0.10    2.59
  -3  10   7    0.70    2.04
  -3 -10  -7    0.55    2.06
   3 -10   7    0.14    2.03
  -3 -10   7   -1.67    1.76
  -4 -10   7    1.75    2.08
  -4 -10  -7    0.96    2.38
  -4  10  -7    0.93    2.01
  -4  10   7    1.74    2.08
  -4 -10   7    0.63    1.89
  -4 -10  -7    0.95    2.07
   4 -10  -7    0.62    2.63
   4 -10   7    2.55    2.13
   5 -10   7   -1.15    2.24
   5 -10  -7    2.20    2.16
  -5 -10   7    4.43    2.74
  -5  10  -7    1.75    2.68
  -5 -10  -7    2.55    2.73
  -5 -10  -7    2.08    2.53
  -5  10   7    2.16    2.17
  -5 -10   7    2.25    2.51
   1  11  -7    0.09    2.07
   1  11   7    0.43    2.44
  -1 -11   7    0.72    2.03
  -1  11   7    2.04    2.44
   1 -11   7    0.03    2.02
  -1  11  -7    0.30    2.05
  -1 -11  -7   -0.13    2.36
   1 -11  -7    0.35    2.03
   2 -11  -7   -0.62    2.09
   2  11   7   -0.37    2.16
  -2  11  -7    0.04    2.03
  -2  11   7    2.10    2.47
  -2 -11   7   -1.28    2.05
   2 -11   7    1.42    2.00
  -2 -11  -7    0.59    2.55
  -3  11   7   -0.94    2.59
   3  11   7    1.52    2.21
  -3 -11   7    1.06    2.03
  -3 -11  -7   -0.36    2.57
   3 -11  -7    2.89    2.16
   3 -11   7    0.85    2.13
  -3 -11   7    2.00    2.32
  -3  11  -7    0.09    2.15
  -4 -11   7    3.18    1.97
  -4  11  -7    2.91    2.73
  -4 -11  -7    5.54    2.54
  -4 -11  -7    4.51    2.23
  -4  11   7    4.17    2.69
   4 -11  -7    5.11    2.25
  -4 -11   7    3.64    2.34
   4 -11   7    4.09    2.20
   0 -12   7    2.17    2.16
   0  12   7   -1.29    2.67
   0  12  -7    3.21    2.67
   0 -12  -7    1.49    2.08
   1 -12  -7    4.57    2.13
  -1 -12   7    0.27    2.14
   1  12  -7    1.62    2.23
   1  12   7    3.30    2.65
  -1  12   7    3.94    2.13
   1 -12   7    3.78    2.20
  -1 -12  -7    4.71    2.22
  -1  12  -7    2.12    2.15
   2  12   7    0.71    2.77
   2 -12  -7   -1.46    2.18
  -2  12  -7    0.83    2.15
  -2 -12   7    0.87    2.18
  -2  12   7   -0.36    2.21
   2 -12   7   -0.20    2.13
  -2 -12  -7    0.95    2.12
   3 -12  -7    0.96    2.26
  -3  12  -7    2.07    2.32
   3  12   7    2.60    2.87
  -3  12   7    0.91    2.23
  -3 -12   7    0.46    2.19
  -3 -12  -7    0.49    2.28
   3 -12   7    1.72    2.25
  -3 -12   7   -0.52    2.04
   1  13  -7    0.04    2.37
  -1  13  -7    0.28    2.39
  -1 -13   7   -1.90    2.35
  -1  13   7    0.66    2.25
   1 -13  -7    0.83    2.77
   1  13   7    1.36    2.35
   1 -13   7   -0.29    2.88
  -1 -13  -7    0.39    2.79
   0   0   8  632.99    6.39
   0   0  -8  578.45    6.41
   1   0   8   25.88    3.06
   1   0  -8   23.31    2.12
   1   0   8   23.58    2.76
  -1   0   8   24.44    2.26
  -2   0  -8   -0.29    3.14
   2   0  -8    1.21    1.68
  -2   0   8    0.30    2.17
   2   0   8    0.14    3.29
   3   0   8  198.90    4.90
   3   0  -8  189.66    2.72
  -3   0  -8  194.10    4.98
  -3   0   8  187.52    2.85
   4   0   8   17.86    2.62
   4   0  -8   18.66    2.14
  -4   0   8   18.16    2.29
  -4   0  -8   19.37    2.64
   5   0  -8    7.47    1.66
   5   0   8    8.93    2.29
  -5   0   8   10.19    1.83
  -5   0  -8    8.61    2.42
  -6   0   8   25.17    2.02
  -6   0  -8   22.67    2.89
   6   0  -8   21.44    1.86
   6   0   8   22.20    2.44
  -7   0   8   -0.64    2.02
   7   0   8    1.24    2.33
   7   0  -8    1.67    1.86
  -7   0  -8    1.72    2.51
   8   0   8    1.53    2.53
  -8   0   8    0.89    2.57
   8   0  -8    0.13    2.48
  -8   0  -8    0.56    3.08
   1   1   8   33.76    3.88
   1   1  -8   27.38    2.04
  -1   1   8   32.34    2.88
  -1   1  -8   31.10    2.70
  -1  -1   8   28.39    2.07
   1  -1   8   29.20    2.64
  -1  -1  -8   26.99    3.29
   1  -1  -8   29.12    2.32
  -2   1  -8   26.13    2.75
  -2  -1   8   24.67    1.88
  -2   1   8   26.60    2.07
   2  -1   8   25.20    2.77
   2  -1  -8   23.45    1.96
   2   1  -8   21.93    1.80
   3  -1  -8    0.10    1.70
  -3  -1   8   -0.47    1.68
   3   1  -8    0.24    1.59
   3   1   8    0.76    3.10
  -3   1   8    0.09    1.87
  -3  -1  -8    0.89    3.49
   3  -1   8    0.69    2.25
  -3   1  -8    0.10    2.07
   4  -1  -8    1.61    1.76
  -4   1   8    2.70    1.86
   4  -1   8    1.83    2.23
   4   1  -8    2.19    1.70
  -4   1  -8    1.67    2.17
  -4  -1   8    1.74    1.76
   4   1   8    2.16    2.57
  -4  -1  -8    1.59    2.80
  -5  -1  -8    1.55    2.67
  -5   1   8    0.57    1.91
  -5  -1   8    0.89    1.77
   5   1   8    1.46    2.38
   5   1  -8    2.85    2.03
   5  -1   8    1.38    2.67
  -5   1  -8    1.78    2.22
   5  -1  -8    0.99    1.75
   6  -1  -8    5.14    1.80
  -6   1   8    4.97    1.98
  -6  -1   8    4.44    1.88
  -6   1  -8    3.69    2.32
   6   1  -8    5.45    1.73
   6  -1   8    4.97    2.31
   6   1   8    3.73    2.17
  -6  -1  -8    4.88    2.78
   7   1   8    0.29    2.62
   7  -1   8    1.21    2.74
  -7  -1   8   -1.54    1.99
   7  -1  -8    1.80    1.90
   7   1  -8    0.88    1.88
  -7   1   8    1.56    2.46
  -7   1  -8   -0.86    2.47
  -7  -1  -8    1.22    2.86
   8   1  -8    1.17    1.98
   8  -1  -8    2.77    2.50
   8  -1   8    1.37    2.59
  -8  -1   8    1.21    2.08
  -8   1   8    1.68    2.13
   8   1   8    1.01    2.53
  -8   1  -8    1.53    2.66
  -8  -1  -8    1.39    3.06
   0  -2   8 1356.78    7.49
   0  -2   8 1657.36    8.56
   0   2   8 1743.84    9.78
   0  -2  -8 1689.49    9.54
  -1   2  -8   70.01    2.99
  -1   2   8   75.81    2.58
  -1  -2   8   61.35    2.49
   1  -2  -8   68.98    2.58
   1   2   8   77.40    3.72
   1   2  -8   57.49    2.17
  -1  -2  -8   70.00    3.74
   1  -2   8   67.88    2.92
  -2   2  -8   25.38    2.32
  -2   2   8   30.14    2.48
   2  -2   8   28.64    2.40
   2  -2  -8   26.53    2.34
  -2  -2   8   24.70    1.78
   2   2  -8   22.41    1.75
  -3  -2  -8  271.14    7.79
  -3   2  -8  265.01    4.12
  -3  -2  -8  300.30    7.77
  -3   2   8  281.21    3.52
   3  -2  -8  269.01    3.12
   3   2  -8  227.51    3.08
  -3  -2   8  244.30    3.00
   3  -2   8  279.79    4.22
   4   2  -8    8.64    1.74
  -4  -2   8    7.88    2.16
   4  -2   8   10.46    1.90
  -4   2   8    9.36    1.93
   4  -2  -8    9.35    1.90
  -4  -2  -8   10.30    2.97
  -4   2  -8    9.12    2.27
  -5   2   8  175.32    2.74
  -5  -2  -8  168.36    4.45
   5   2  -8  140.34    2.33
   5  -2   8  165.05    3.30
  -5   2  -8  169.28    3.34
   5   2   8  138.76    3.86
  -5  -2   8  154.43    2.50
   5  -2  -8  166.04    2.90
   6  -2  -8    0.43    1.84
  -6  -2  -8    0.50    2.92
  -6   2   8    4.01    1.97
   6   2  -8    1.18    1.71
   6  -2   8    1.52    2.33
  -6  -2   8    0.71    2.32
   6   2   8    1.23    2.80
  -6   2  -8    1.25    2.37
  -7  -2  -8   12.64    2.66
   7  -2  -8   10.47    1.95
  -7  -2   8   12.52    2.01
   7   2  -8    8.75    1.89
  -7   2   8   10.26    2.07
   7   2   8   10.49    2.76
  -7   2  -8   11.83    2.47
   7  -2   8   11.58    2.59
   8  -2   8    0.76    2.64
  -8   2   8    0.58    2.09
   8  -2  -8    1.34    2.05
   8   2  -8    2.10    2.51
  -8  -2   8    3.47    2.58
  -8   2  -8    0.41    2.68
   8   2   8    1.93    2.85
  -8  -2  -8    1.57    3.15
   1   3   8   20.09    2.66
  -1   3   8   17.89    2.08
  -1  -3  -8   19.07    2.50
  -1   3  -8   17.04    1.97
   1  -3  -8   20.11    2.06
  -1  -3   8   14.36    1.98
  -1  -3   8   18.21    1.93
   1  -3   8   18.86    1.98
  -2  -3   8    2.05    1.90
   2   3   8    2.30    2.84
   2   3  -8    1.04    1.54
  -2   3  -8    2.05    1.69
  -2   3   8    2.00    1.80
   2  -3   8    1.99    1.71
   2  -3  -8    4.05    1.81
  -2  -3  -8    2.39    2.50
  -3   3   8   11.64    2.37
  -3  -3  -8   11.61    2.86
   3   3  -8    9.43    1.69
  -3   3  -8   12.39    2.26
  -3  -3  -8   12.01    3.07
  -3  -3   8   11.21    1.76
   3  -3  -8   11.18    1.94
   3  -3   8   12.05    2.42
   4  -3   8   32.94    2.55
  -4   3   8   35.84    2.03
  -4  -3  -8   31.51    3.19
  -4  -3   8   28.14    2.17
  -4  -3  -8   32.27    3.22
  -4   3  -8   30.75    2.07
   4  -3  -8   32.65    2.01
   4   3  -8   24.84    1.72
  -5  -3   8   40.30    1.97
   5   3  -8   39.81    1.85
  -5  -3  -8   47.06    3.39
  -5   3   8   48.13    2.19
   5  -3  -8   40.43    2.08
  -5   3  -8   42.97    2.45
  -5  -3  -8   44.05    3.16
   5  -3   8   45.62    2.62
  -6  -3  -8    7.58    2.90
  -6   3  -8    7.17    1.98
  -6  -3  -8    7.93    2.87
   6  -3   8    5.83    2.47
   6   3  -8    4.91    2.20
  -6   3   8    7.25    2.01
  -6  -3   8   10.49    1.96
   6  -3  -8    7.59    1.85
   7  -3  -8   -0.30    1.99
  -7   3   8    4.88    2.06
   7  -3   8    4.65    2.59
  -7  -3   8    3.39    1.94
  -7   3  -8    3.68    2.53
   7   3  -8    3.13    1.82
  -7  -3  -8    2.90    3.01
   8   3  -8    1.39    2.57
  -8   3   8    2.63    2.13
  -8  -3  -8    3.05    3.22
   8  -3  -8    1.76    2.23
  -8   3  -8    3.24    2.73
  -8  -3   8    2.93    2.17
   8  -3   8    3.99    2.73
   0  -4  -8    4.90    1.86
   0  -4   8    3.04    1.72
   0   4  -8    4.43    1.75
   0   4   8    4.02    2.17
   1  -4   8   65.56    2.17
   1  -4  -8   69.47    2.26
   1   4   8   69.22    2.75
  -1   4  -8   61.45    2.47
  -1  -4   8   52.73    1.90
  -1  -4   8   64.21    2.19
  -1   4   8   70.52    2.58
  -1  -4  -8   68.28    2.86
   2   4   8   11.59    2.54
   2  -4   8   12.44    1.77
  -2  -4   8   11.58    1.86
   2  -4  -8   12.37    1.91
  -2   4  -8    9.95    2.08
  -2  -4  -8   11.80    2.32
  -2  -4   8   10.22    1.62
  -2   4   8   11.82    1.92
  -3  -4   8   30.23    1.82
  -3   4   8   37.03    2.41
  -3  -4  -8   30.39    2.49
   3  -4  -8   32.66    2.39
  -3   4  -8   33.46    2.25
  -3  -4  -8   35.26    2.74
   3  -4   8   38.58    2.31
   4  -4   8   15.31    2.41
  -4   4   8   15.22    1.95
  -4   4  -8   14.84    2.30
  -4  -4  -8   13.89    2.61
  -4  -4  -8   12.61    2.69
  -4  -4   8   11.76    2.04
   4   4  -8   11.95    1.56
   4  -4  -8   14.72    1.84
  -5  -4   8    2.77    2.10
  -5   4   8    1.79    1.97
   5  -4  -8    1.65    1.88
  -5  -4  -8    1.99    2.88
  -5   4  -8    2.69    1.90
  -5  -4  -8    3.05    2.89
   5   4  -8    1.78    1.99
   5  -4   8    3.31    2.02
  -6   4   8    2.87    2.02
  -6  -4  -8    1.08    2.83
   6  -4   8   -0.34    2.49
  -6  -4  -8    1.20    2.83
  -6   4  -8    1.56    2.31
   6  -4  -8   -0.16    1.89
   6   4  -8   -0.17    2.09
  -6  -4   8   -0.27    1.86
  -7   4   8    3.46    2.06
  -7   4  -8    7.21    2.57
  -7  -4   8    4.18    2.06
  -7  -4  -8    5.20    3.07
   7  -4   8    5.15    2.54
  -7  -4  -8    4.59    2.99
   7   4  -8    4.00    2.34
   7  -4  -8    5.31    2.01
  -8   4   8    0.92    2.75
   8  -4  -8   -0.37    2.18
  -8  -4  -8    0.33    3.33
   8   4  -8    1.22    2.05
  -8  -4  -8   -0.73    3.24
  -8   4  -8   -0.21    2.26
  -8  -4   8    0.52    2.16
   8  -4   8   -1.83    2.73
   1   5   8   36.34    2.43
   1  -5  -8   37.69    2.11
  -1  -5   8   36.41    1.96
  -1   5   8   41.09    2.03
  -1  -5  -8   35.79    2.55
   1  -5   8   37.27    2.02
  -1   5  -8   35.20    2.00
  -2  -5   8   14.86    1.88
   2   5   8   15.28    2.29
   2  -5  -8   16.24    1.92
  -2   5  -8   15.34    2.22
  -2  -5   8   12.93    1.66
   2  -5   8   14.83    2.28
  -2  -5  -8   16.65    2.42
  -2   5   8   16.55    2.32
   3  -5  -8   34.12    2.03
  -3   5  -8   30.92    1.92
  -3  -5  -8   30.04    2.70
   3  -5   8   32.62    2.02
  -3  -5   8   27.11    1.75
  -3   5   8   32.79    2.00
  -3  -5   8   27.47    2.34
  -3  -5  -8   24.34    2.11
  -4  -5   8    0.93    1.83
   4  -5  -8    2.01    1.94
  -4  -5  -8    1.91    2.55
  -4  -5   8    1.47    1.65
  -4   5   8    2.10    1.88
  -4  -5  -8    2.70    2.40
  -4   5  -8    1.42    1.81
   4  -5   8    3.26    2.26
  -5  -5  -8    9.65    2.74
  -5  -5  -8   10.02    2.79
  -5  -5   8    7.85    1.81
  -5   5  -8    9.52    2.34
   5  -5   8   10.67    2.02
   5  -5  -8    9.20    2.40
  -5   5   8   11.14    1.99
  -6  -5   8    1.01    2.33
  -6  -5  -8    0.48    2.79
  -6   5  -8    1.21    1.93
   6  -5   8   -0.34    2.46
   6  -5  -8    1.39    1.95
  -6  -5  -8    0.38    2.73
   6   5  -8    0.83    1.76
  -6   5   8    1.00    2.02
  -7  -5  -8    7.57    3.12
  -7   5  -8   10.30    2.20
   7  -5   8    9.71    2.16
   7  -5  -8    6.86    1.98
   7   5  -8    5.60    2.37
  -7  -5  -8    7.87    3.21
  -7  -5   8    7.30    2.47
  -7   5   8    7.26    2.22
  -8  -5  -8   -0.59    3.28
  -8   5  -8    0.42    2.36
  -8  -5  -8    0.61    3.38
   8  -5  -8    2.29    2.22
   0   6  -8   53.69    2.07
   0  -6   8   54.98    2.08
   0   6   8   58.16    2.06
   0  -6  -8   57.65    2.05
   1  -6  -8   15.74    1.97
   1   6  -8   13.74    2.22
  -1   6  -8   15.45    2.18
   1  -6   8   14.91    2.22
  -1  -6   8   14.55    1.80
  -1   6   8   16.64    2.19
   1   6   8   13.99    1.85
  -1  -6  -8   16.27    1.86
  -2  -6   8    2.82    1.78
   2  -6   8    3.23    2.18
   2  -6  -8    3.55    1.87
  -2   6   8    3.22    1.83
   2   6   8    3.35    2.18
  -2   6  -8    3.53    2.19
  -2  -6   8    3.21    1.63
  -2  -6  -8    4.32    2.21
  -3   6  -8    1.76    1.73
  -3  -6  -8    2.10    2.29
  -3  -6   8    2.08    1.61
   3  -6  -8    2.98    1.88
  -3  -6   8    1.76    1.80
   3  -6   8    2.98    1.82
  -3   6   8    3.46    1.88
  -4  -6   8    1.29    1.66
  -4  -6   8    1.55    1.93
  -4   6  -8    2.58    1.76
  -4  -6  -8    2.16    2.40
   4  -6  -8    3.57    1.92
  -4  -6  -8    2.06    2.62
  -4   6   8    2.83    1.91
   4  -6   8    3.45    2.28
   5  -6   8   -0.01    1.97
  -5  -6   8   -0.35    1.91
  -5  -6  -8   -0.45    2.69
  -5  -6  -8    0.88    2.72
  -5   6  -8    0.51    2.34
  -5  -6   8    1.91    2.21
   5  -6  -8    0.94    2.00
  -5   6   8   -0.51    2.39
  -6  -6   8    0.99    2.07
   6  -6   8    3.24    1.99
  -6  -6   8    1.64    2.38
  -6  -6  -8    0.73    2.91
  -6   6  -8    2.04    2.00
   6  -6  -8   -0.66    2.00
  -6   6   8    1.05    2.07
  -6  -6  -8    0.48    2.81
  -7  -6   8    7.11    2.13
  -7  -6   8    7.36    2.75
  -7  -6  -8    8.08    3.19
  -7  -6  -8    6.45    3.12
  -7   6  -8    5.33    2.22
   7  -6  -8    7.97    2.16
   7  -6   8    6.22    2.69
  -7   6   8    9.96    2.18
   1  -7  -8    2.70    1.82
  -1  -7   8    1.25    1.74
   1   7   8    0.69    1.80
   1   7  -8    0.80    1.72
   1  -7   8    0.71    1.75
  -1   7   8    0.41    1.74
  -1   7  -8    1.70    1.74
  -1  -7  -8    1.06    2.23
  -2  -7   8   24.76    1.91
   2  -7  -8   27.17    2.06
   2   7   8   25.75    2.33
  -2   7  -8   28.41    1.92
   2  -7   8   24.57    2.34
  -2   7   8   26.10    1.94
  -2  -7  -8   25.29    2.00
  -2  -7   8   23.61    1.74
   3   7   8    8.58    2.47
  -3   7  -8    6.42    1.89
   3  -7  -8    6.97    1.94
  -3  -7  -8    7.81    2.34
  -3   7   8    9.67    1.89
   3  -7   8    7.03    1.82
  -3  -7   8    6.71    1.84
  -3  -7   8    6.50    1.70
  -4  -7  -8   10.88    2.17
   4  -7   8   12.81    2.00
  -4  -7  -8   11.45    2.36
  -4  -7   8   12.70    1.97
  -4  -7   8   11.80    1.77
   4  -7  -8   15.29    2.03
  -4   7  -8   11.80    2.32
  -4   7   8   14.47    2.00
   5  -7   8    1.46    2.01
   5  -7  -8    2.52    1.99
  -5   7   8    3.52    2.43
  -5   7  -8    1.31    1.93
  -5  -7   8    2.87    1.98
  -5  -7   8    2.37    1.82
  -5  -7  -8    0.75    2.31
  -5  -7  -8    0.01    2.76
  -6  -7  -8    5.69    2.67
  -6  -7   8    7.01    2.03
  -6  -7  -8    5.14    2.50
   6  -7  -8    7.69    2.11
  -6   7  -8    6.09    2.03
   6  -7   8    7.17    2.52
  -6   7   8    7.19    2.12
  -6  -7   8    6.86    2.10
  -7   7   8    0.86    2.20
  -7  -7  -8    0.90    3.20
   7  -7   8    0.74    2.72
  -7  -7   8    2.13    2.58
   7  -7  -8    0.51    2.14
  -7  -7  -8    0.08    3.11
  -7   7  -8    1.04    2.30
  -7  -7   8    0.43    2.28
   0   8   8   -0.66    1.72
   0  -8   8    1.39    2.23
   0   8  -8    1.27    1.80
   0  -8  -8    1.12    2.21
   1  -8  -8    7.60    2.00
   1   8   8    5.89    1.86
   1   8  -8    7.97    1.86
   1  -8   8    6.00    2.28
  -1   8  -8    6.66    1.86
  -1   8   8    6.40    1.82
  -1  -8   8    5.70    1.85
  -1  -8  -8    6.09    2.35
  -2   8  -8    1.71    2.32
   2  -8  -8    1.69    2.47
  -2  -8   8    0.66    1.83
  -2  -8   8    1.37    1.72
  -2   8   8    1.35    1.91
   2   8   8    2.91    2.31
  -2  -8  -8    2.13    1.83
   2  -8   8    1.82    1.91
   3   8   8    2.93    2.44
  -3   8  -8    3.40    1.90
   3  -8  -8    6.13    1.98
  -3  -8   8    2.43    1.70
  -3   8   8    4.95    1.92
   3  -8   8    3.55    1.90
  -3  -8  -8    2.50    2.49
  -3  -8   8    3.56    1.88
  -4   8   8    1.75    1.94
   4  -8   8    4.90    1.93
  -4  -8   8    5.24    2.33
  -4   8  -8    3.38    1.91
  -4  -8   8    2.41    1.73
  -4  -8  -8    2.20    2.24
   4  -8  -8    1.23    1.93
  -4  -8  -8    2.33    2.45
   5  -8   8    4.05    2.12
  -5  -8  -8    3.75    2.35
  -5   8  -8    5.02    1.97
   5  -8  -8    3.28    2.05
  -5  -8  -8    5.36    2.56
  -5   8   8    4.39    2.08
  -5  -8   8    7.22    2.53
  -5  -8   8    3.86    1.91
   6  -8   8   -1.30    2.02
  -6   8  -8    1.25    2.17
  -6  -8   8    0.74    2.57
  -6  -8  -8   -0.71    2.95
  -6  -8   8   -1.04    1.93
   6  -8  -8    1.32    2.16
  -6  -8  -8    0.56    3.11
  -6   8   8   -0.20    2.22
   1  -9  -8   54.53    2.25
   1   9  -8   47.31    2.55
  -1  -9   8   48.31    2.14
  -1   9   8   54.18    2.17
   1  -9   8   53.86    2.14
  -1   9  -8   47.23    2.12
   1   9   8   50.46    2.56
  -1  -9  -8   54.67    2.12
   2  -9  -8    6.02    2.40
   2   9   8    4.96    2.39
  -2   9  -8    6.19    1.90
   2  -9   8    3.06    1.97
  -2  -9   8    5.67    1.73
  -2  -9  -8    3.74    2.47
  -2  -9   8    3.39    2.37
  -2   9   8    4.38    2.34
  -3  -9  -8    1.62    2.43
   3  -9  -8    0.10    2.05
  -3  -9   8    1.38    2.33
  -3   9  -8    0.95    1.93
  -3  -9   8    1.95    1.71
  -3   9   8    0.71    1.98
   3  -9   8    1.36    2.03
   3   9   8    2.21    2.51
  -4  -9  -8    0.36    2.29
  -4   9  -8    2.45    2.40
   4  -9  -8   -1.15    2.05
  -4  -9   8    1.43    2.03
  -4  -9   8    0.32    1.89
  -4   9   8    1.35    2.05
  -4  -9  -8    1.32    1.98
   4  -9   8    2.19    2.40
  -5  -9   8    1.79    1.96
   5  -9   8    2.23    2.20
  -5  -9   8   -0.33    2.19
  -5   9  -8    2.23    2.58
   5  -9  -8    2.19    2.20
  -5  -9  -8    2.01    2.58
  -5  -9  -8    2.10    2.39
  -5   9   8    1.76    2.61
   6  -9   8    0.33    2.75
  -6  -9  -8    0.83    2.81
  -6   9  -8    1.82    2.76
  -6  -9   8   -1.14    2.14
   6  -9  -8   -0.51    2.24
  -6  -9  -8    1.73    2.60
  -6   9   8    2.63    2.78
  -6  -9   8    1.13    2.73
   0  10  -8   11.48    1.99
   0  10   8    8.51    1.99
   0 -10   8    9.57    1.99
   0 -10  -8   11.84    1.95
  -1  10   8    3.29    1.91
   1  10  -8    0.29    2.45
  -1  10  -8    0.45    1.92
   1  10   8    1.52    1.97
  -1 -10  -8    0.37    1.98
  -1 -10   8    1.53    1.88
   1 -10  -8    1.85    1.92
   1 -10   8   -0.66    1.94
   2  10   8    1.57    2.49
   2 -10  -8    1.80    2.02
   2 -10   8    0.42    2.01
  -2 -10   8   -1.13    2.44
  -2  10   8    2.03    2.48
  -2 -10  -8    0.52    2.00
  -2  10  -8    1.05    2.01
   3 -10  -8    1.49    2.03
   3  10   8    0.27    2.59
  -3  10  -8    1.79    2.06
  -3  10   8   -0.67    2.50
  -3 -10   8    1.02    2.06
  -3 -10   8    1.23    1.81
  -3 -10  -8    0.79    2.53
   3 -10   8    1.70    2.06
  -4 -10   8    2.25    2.15
  -4  10  -8    0.33    2.07
   4 -10  -8    0.78    2.11
  -4  10   8   -1.77    2.15
  -4 -10  -8   -0.08    2.54
  -4 -10   8   -1.42    2.40
   4 -10   8    1.85    2.12
  -4 -10  -8    0.26    2.37
   5 -10   8    0.51    2.17
  -5 -10  -8    2.17    2.73
  -5 -10   8    0.97    2.03
  -5 -10  -8    1.05    2.59
  -5  10  -8    3.29    2.15
   5 -10  -8   -0.52    2.15
  -5 -10   8    2.91    2.71
  -5  10   8    4.17    2.19
   1 -11  -8    8.58    2.12
   1  11  -8    8.84    2.12
  -1  11   8    8.04    2.53
  -1  11  -8    8.02    2.07
  -1 -11   8    7.98    2.09
   1 -11   8    5.57    2.04
  -1 -11  -8    6.27    2.19
   1  11   8    8.01    2.57
   2 -11  -8    0.16    2.01
   2  11   8    1.30    2.10
  -2  11   8    0.63    2.47
  -2 -11   8   -0.42    2.07
  -2 -11  -8    1.55    2.51
  -2  11  -8    0.62    2.05
   2 -11   8    1.10    2.09
   3  11   8    4.36    2.67
   3 -11  -8    5.25    2.60
  -3 -11   8    4.34    2.22
  -3  11   8    6.07    2.67
  -3  11  -8    4.06    2.21
  -3 -11  -8    3.43    2.14
   3 -11   8    6.91    2.10
  -3 -11   8    4.20    2.31
  -4 -11   8   -0.78    2.27
   4 -11  -8    0.35    2.14
  -4  11   8    0.00    2.21
  -4  11  -8   -0.18    2.18
  -4 -11  -8    0.29    2.74
  -4 -11   8   -0.10    2.09
  -4 -11  -8    1.43    2.52
   4 -11   8    0.43    2.18
   0 -12   8    6.84    2.24
   0  12  -8    5.78    2.23
   0  12   8    6.15    2.19
   0 -12  -8    6.60    2.13
   1 -12  -8    1.23    2.15
  -1  12  -8    0.58    2.27
   1  12  -8    2.88    2.68
  -1  12   8    0.25    2.16
   1  12   8   -0.24    2.19
  -1 -12   8    1.14    2.15
   1 -12   8    0.46    2.19
  -1 -12  -8   -2.39    2.17
   2 -12  -8    0.62    2.14
  -2 -12  -8    2.53    2.69
  -2  12  -8    1.24    2.18
  -2  12   8    0.64    2.17
  -2 -12   8    1.62    2.19
   2 -12   8    1.83    2.14
   2  12   8    1.05    2.29
   3 -12  -8    2.88    2.22
   3  12   8    2.33    2.40
  -3  12  -8    3.43    2.26
  -3 -12   8    2.00    2.26
  -3  12   8    3.93    2.26
  -3 -12  -8    0.92    2.26
   3 -12   8    0.44    2.29
  -3 -12   8    0.65    2.10
   1 -13  -8   -1.80    2.25
  -1  13  -8    0.92    2.37
  -1 -13   8    2.09    2.26
  -1 -13  -8    1.69    2.76
   1 -13   8   -0.18    2.85
  -1  -1  -9   19.68    2.94
   1  -1   9   20.24    2.47
   1   1  -9   17.84    1.89
   1  -1   9   16.77    2.18
   1   1   9   23.05    3.46
  -1  -1   9   20.41    1.95
  -1   1   9   22.70    2.61
   1  -1  -9   20.19    2.07
  -2  -1   9   20.32    1.81
   2  -1  -9   21.12    2.24
  -2   1   9   21.65    2.03
   2  -1   9   22.54    2.46
  -2   1  -9   21.07    2.38
   2   1  -9   19.91    1.75
  -3  -1   9   16.00    1.82
   3  -1  -9   15.03    1.84
   3  -1   9   18.78    2.46
   3   1  -9   15.20    1.72
  -3   1  -9   16.20    2.59
  -3   1   9   16.05    1.99
   4   1   9  176.71    4.81
   4  -1  -9  189.57    2.95
  -4   1   9  197.14    2.87
   4  -1   9  197.05    3.72
  -4  -1   9  196.66    2.69
  -4   1  -9  194.23    3.95
   4   1  -9  190.79    2.59
  -4  -1  -9  205.83    5.41
  -5  -1  -9    4.81    2.94
   5   1   9    4.77    2.65
  -5  -1   9    6.20    2.21
  -5   1  -9    5.45    2.32
   5  -1   9    4.66    2.42
   5   1  -9    4.79    1.68
  -5   1   9    6.94    1.91
   5  -1  -9    6.43    1.82
   6   1   9    9.59    2.61
   6  -1  -9   10.73    1.78
  -6   1   9    9.95    1.97
  -6  -1   9    8.88    2.36
  -6   1  -9   11.55    2.74
   6   1  -9   10.13    1.78
  -6  -1  -9   10.25    2.95
   6  -1   9   12.20    2.38
   7  -1   9   17.34    2.63
   7   1   9   16.67    2.82
   7  -1  -9   17.76    1.97
   7   1  -9   15.44    1.90
  -7  -1   9   17.31    2.57
  -7   1  -9   16.18    2.64
  -7   1   9   16.85    2.14
  -7  -1  -9   17.29    2.64
   8   1  -9    0.70    2.04
  -8   1   9    1.63    2.11
   8  -1   9    0.96    3.02
  -8  -1   9    1.67    2.17
   8  -1  -9    1.46    2.03
   8   1   9    2.17    2.89
  -8   1  -9   -0.08    2.65
  -8  -1  -9    2.08    3.07
   0  -2   9 1728.69    8.29
   0   2   9 2202.08   10.24
   0  -2  -9 2106.56   10.36
   0  -2   9 2045.91    9.69
   1  -2   9  242.12    4.07
   1   2  -9  204.87    2.99
  -1  -2   9  212.98    3.09
  -1   2   9  260.94    3.58
  -1  -2  -9  241.05    5.36
   1  -2  -9  239.40    3.50
   1   2   9  266.32    5.45
  -1   2  -9  242.23    4.10
   2  -2   9   59.06    2.36
  -2   2   9   62.46    2.22
   2  -2  -9   59.71    2.14
  -2   2  -9   56.64    2.62
   2   2  -9   49.75    2.20
  -2  -2   9   53.50    1.97
  -3   2   9   71.39    2.29
  -3  -2   9   68.00    2.20
   3   2  -9   60.42    2.00
  -3   2  -9   69.33    2.86
   3  -2  -9   69.14    2.20
   3  -2   9   70.86    2.90
  -4  -2   9   12.58    2.19
  -4  -2  -9   13.09    3.69
  -4   2   9   13.33    1.91
   4  -2   9   11.78    2.37
  -4   2  -9   12.30    2.29
  -4  -2  -9   12.41    3.78
   4   2  -9   10.10    1.71
   4  -2  -9   11.28    1.78
   5  -2  -9   32.00    2.03
  -5  -2  -9   35.39    3.35
   5   2  -9   29.48    2.08
   5  -2   9   37.54    2.56
  -5   2   9   37.92    2.18
  -5   2  -9   33.85    2.56
   5   2   9   28.81    3.08
  -5  -2   9   34.05    1.90
  -6  -2  -9   14.15    3.19
   6   2   9   11.17    2.91
   6  -2  -9   12.95    1.86
   6   2  -9   14.52    1.82
  -6   2  -9   13.56    2.37
  -6   2   9   15.79    2.03
   6  -2   9   11.96    2.41
  -6  -2   9   14.10    1.94
   7   2   9    1.77    3.02
   7   2  -9    2.72    1.97
  -7   2   9    5.00    2.05
   7  -2   9    3.89    2.47
  -7  -2   9    4.48    2.44
  -7   2  -9    3.10    2.38
   7  -2  -9    2.63    1.90
  -7  -2  -9    3.28    2.89
  -8   2  -9    8.13    2.81
   8  -2   9    7.59    2.77
   8  -2  -9    7.57    2.07
   8   2   9    6.72    3.32
   8   2  -9    8.20    2.06
  -8   2   9    7.22    2.26
  -8  -2   9    7.77    2.18
  -8  -2  -9    7.86    3.30
   1   3   9   95.11    3.21
  -1   3   9   96.58    2.53
   1  -3   9   86.48    2.81
  -1  -3   9   72.24    2.38
  -1   3  -9   84.30    2.49
  -1  -3   9   84.59    2.41
   1  -3  -9   88.82    2.80
  -1  -3  -9   89.06    3.24
  -2  -3  -9   17.10    3.13
  -2   3   9   17.31    1.96
  -2  -3   9   14.77    1.71
   2   3  -9   14.01    1.66
   2   3   9   17.55    3.25
  -2   3  -9   15.01    2.19
   2  -3  -9   15.38    1.96
   2  -3   9   16.57    2.24
  -3  -3   9   71.88    2.43
  -3  -3  -9   78.56    4.43
   3   3  -9   72.12    2.02
   3  -3  -9   79.38    2.28
  -3  -3  -9   83.69    4.50
  -3   3   9   81.54    2.31
   3  -3   9   79.87    2.83
  -3   3  -9   74.78    2.80
   4   3  -9   15.47    2.02
   4  -3   9   20.71    2.46
  -4  -3   9   19.72    1.78
  -4   3   9   17.88    1.97
  -4  -3  -9   19.09    3.40
  -4   3  -9   20.13    1.94
  -4  -3  -9   21.31    3.69
   4  -3  -9   19.35    1.87
  -5  -3   9   22.32    1.83
  -5   3   9   22.24    2.14
  -5  -3  -9   22.23    3.17
  -5   3  -9   22.13    1.99
   5   3  -9   22.30    1.76
   5  -3  -9   23.94    2.00
  -5  -3  -9   23.97    3.51
   5  -3   9   24.25    2.56
  -6   3   9   -2.30    2.03
  -6  -3  -9    0.93    3.17
   6  -3  -9    3.40    1.86
  -6   3  -9    0.54    2.37
   6   3  -9    1.07    2.10
  -6  -3  -9   -0.41    3.11
  -6  -3   9    3.34    1.84
   6  -3   9    1.43    2.38
   7  -3  -9    0.97    2.01
  -7  -3  -9    1.87    2.97
  -7   3   9    1.19    2.04
  -7  -3  -9    0.72    3.39
  -7   3  -9    1.70    2.54
  -7  -3   9    1.81    2.02
   7  -3   9    1.88    2.49
   7   3  -9    0.51    1.90
  -8  -3  -9    3.23    3.21
   8   3  -9    1.80    2.51
   8  -3  -9    3.44    2.17
  -8   3   9    2.99    2.18
  -8  -3  -9    4.19    3.37
  -8  -3   9    1.55    2.22
  -8   3  -9    2.24    2.74
   8  -3   9    4.33    2.71
   0   4  -9    0.82    1.68
   0  -4  -9    0.45    2.23
   0  -4   9    0.81    1.66
   0   4   9    1.02    2.12
  -1  -4  -9   23.41    2.51
  -1  -4   9   21.64    2.00
   1  -4   9   21.54    1.83
   1  -4  -9   22.79    2.40
  -1  -4   9   17.81    1.70
   1   4   9   22.85    2.42
  -1   4   9   22.68    2.30
  -1   4  -9   20.31    1.86
  -2   4   9  145.00    2.63
  -2  -4  -9  135.13    3.62
  -2   4  -9  127.35    2.54
   2  -4  -9  136.58    2.91
  -2  -4   9  135.34    2.63
   2   4   9  134.68    3.75
  -2  -4   9  108.23    2.28
   2  -4   9  133.29    2.59
  -3   4   9    7.17    1.85
   3   4  -9    5.86    1.63
  -3  -4   9    7.06    1.70
  -3   4  -9    7.84    2.04
   3  -4  -9    9.63    1.84
  -3  -4  -9    7.81    2.72
   3  -4   9    8.66    2.16
  -3  -4  -9    6.92    2.26
   4  -4   9   -0.31    1.93
  -4  -4  -9    0.56    2.69
  -4   4   9    2.11    1.84
   4  -4  -9   -0.13    2.23
  -4   4  -9   -0.97    2.23
  -4  -4  -9    0.74    2.72
  -4  -4   9    1.31    1.62
   4   4  -9    0.51    1.92
  -5   4   9    0.46    1.97
  -5  -4   9    3.44    1.80
  -5  -4  -9    2.85    2.94
  -5  -4  -9    2.22    2.93
   5  -4   9    3.95    2.42
  -5   4  -9    3.17    2.32
   5  -4  -9    3.11    1.90
   5   4  -9    1.42    1.70
  -6  -4  -9    4.23    3.28
   6  -4   9    3.80    2.48
  -6  -4  -9    5.21    3.21
   6   4  -9    3.54    1.78
  -6   4   9    4.35    2.03
  -6   4  -9    5.33    2.46
   6  -4  -9    5.56    2.41
  -6  -4   9    5.07    1.87
  -7   4   9    1.27    2.14
  -7  -4  -9   -0.08    3.43
   7  -4   9    2.21    2.11
   7   4  -9    0.86    1.88
  -7   4  -9    1.65    2.55
   7  -4  -9    1.63    2.04
  -7  -4   9    1.99    2.43
  -7  -4  -9    1.54    3.40
  -8   4   9    1.30    2.17
   8  -4  -9    1.65    2.12
  -8  -4  -9    0.81    3.67
  -8   4  -9    0.49    2.75
  -8  -4   9   -0.19    2.18
   8   4  -9    1.44    2.05
   8  -4   9    0.16    2.76
  -8  -4  -9    1.29    3.76
   1  -5  -9   21.08    2.01
  -1  -5   9   18.34    1.68
  -1   5  -9   21.91    2.21
  -1  -5   9   24.62    1.92
   1  -5   9   22.43    1.90
   1   5   9   21.62    2.36
  -1   5   9   23.03    1.97
  -1  -5  -9   23.64    2.46
  -2  -5   9    2.97    1.75
  -2  -5  -9    3.36    2.53
  -2  -5   9    3.27    1.57
   2  -5  -9    3.69    1.89
  -2   5  -9    3.17    2.12
   2  -5   9    2.80    2.09
  -2   5   9    3.13    1.81
   2   5   9    1.93    2.08
  -3  -5   9    6.71    1.63
   3  -5  -9    8.74    1.78
   3  -5   9    9.77    1.79
  -3   5  -9    6.46    1.73
  -3  -5   9    8.62    1.82
  -3  -5  -9   10.37    2.53
  -3  -5  -9    7.57    2.28
  -3   5   9    9.37    1.85
  -4  -5   9    5.77    1.91
   4  -5  -9    7.95    1.99
  -4  -5  -9    6.41    2.49
  -4   5  -9    7.30    1.92
  -4  -5  -9    7.12    2.57
  -4  -5   9    4.18    1.70
   4  -5   9    6.62    1.95
  -4   5   9    7.24    2.38
  -5  -5  -9   53.06    3.11
  -5  -5   9   51.67    2.03
  -5  -5  -9   55.29    3.30
   5  -5   9   56.89    2.64
   5  -5  -9   58.02    2.16
  -5   5  -9   51.92    2.63
  -5   5   9   56.49    2.25
  -6  -5   9    0.08    2.35
  -6  -5  -9   -0.15    3.18
   6  -5   9    0.77    2.44
  -6  -5  -9    1.21    3.21
  -6   5  -9    2.76    2.38
   6  -5  -9    1.52    1.98
   6   5  -9    0.13    2.22
  -6   5   9    0.84    2.06
  -7  -5  -9    8.75    3.52
  -7  -5  -9    7.93    3.13
   7  -5   9    9.48    2.59
  -7   5  -9    6.47    2.56
   7   5  -9    6.91    2.01
   7  -5  -9    8.67    2.11
  -7  -5   9    6.88    2.49
  -7   5   9    9.75    2.57
   0  -6  -9    6.69    2.10
   0   6  -9    6.71    1.72
   0   6   9    6.65    1.72
   0  -6   9    4.77    1.72
  -1   6  -9    9.19    1.80
   1  -6  -9    9.71    1.89
  -1  -6   9   10.03    1.77
  -1   6   9    8.08    1.79
   1  -6   9    9.11    1.84
  -1  -6  -9    9.98    1.79
   1   6   9   10.07    1.84
   2  -6  -9    1.56    1.87
  -2  -6   9    1.15    1.73
  -2   6  -9    1.45    1.72
   2  -6   9    0.28    1.72
  -2  -6  -9    0.60    2.18
  -2  -6   9    0.12    1.57
  -2   6   9    1.50    2.16
   2   6   9    0.70    2.14
  -3  -6   9   20.04    2.30
   3  -6  -9   21.30    2.00
  -3  -6  -9   17.98    2.44
  -3  -6   9   17.06    1.73
  -3   6   9   17.43    1.97
   3  -6   9   21.09    2.31
  -3   6  -9   18.00    1.89
  -4  -6   9    1.16    1.90
   4  -6  -9   -0.11    1.92
  -4  -6  -9    0.36    2.23
  -4   6  -9    1.90    2.14
  -4  -6  -9    1.20    2.41
  -4   6   9    0.57    1.90
   4  -6   9    0.70    1.84
  -4  -6   9    0.80    1.74
   5  -6   9    0.47    2.00
  -5  -6   9    0.56    1.89
  -5  -6  -9   -0.09    2.74
  -5   6  -9   -1.17    1.93
  -5  -6  -9   -0.16    2.83
   5  -6  -9    1.67    1.93
  -5  -6   9    1.23    1.81
  -5   6   9    1.36    1.99
  -6  -6   9    1.03    2.57
  -6  -6  -9    0.20    2.89
  -6   6  -9   -0.86    2.53
   6  -6  -9   -1.34    2.04
  -6  -6   9    0.58    2.41
  -6  -6  -9    0.82    3.23
  -6   6   9    1.53    2.02
   6  -6   9   -1.55    2.11
  -7  -6   9    2.04    2.04
   7  -6   9    1.76    2.62
  -7   6  -9    0.77    2.65
  -7  -6  -9    0.40    3.06
  -7  -6  -9    1.22    3.57
   7  -6  -9    0.53    2.13
  -7   6   9    0.48    2.22
  -7  -6   9   -0.29    2.14
   1  -7  -9    5.47    1.87
  -1   7  -9    5.97    1.82
  -1  -7   9    7.01    1.79
   1   7   9    6.45    2.25
   1  -7   9    5.01    1.82
  -1   7   9    7.06    2.17
   1   7  -9    6.89    2.22
  -1  -7  -9    7.29    1.91
   2  -7  -9    7.49    1.99
  -2  -7   9    4.40    1.87
  -2  -7   9    4.64    1.63
   2   7   9    6.92    1.84
   2  -7   9    6.99    1.79
  -2   7   9    7.00    1.86
  -2  -7  -9    7.00    1.79
  -2   7  -9    5.51    1.84
   3   7   9   23.65    2.50
  -3   7  -9   23.22    2.33
   3  -7  -9   22.12    2.11
   3  -7   9   22.85    2.38
  -3  -7   9   21.52    2.44
  -3  -7  -9   26.42    2.46
  -3   7   9   21.63    2.03
  -3  -7   9   22.20    1.78
  -4  -7   9   29.30    2.08
  -4  -7   9   24.96    2.18
  -4   7  -9   28.55    2.03
   4  -7   9   30.11    2.11
  -4  -7  -9   26.67    2.71
   4  -7  -9   29.80    2.55
  -4  -7  -9   28.80    2.53
  -4   7   9   32.89    2.01
   5  -7   9   23.79    2.11
  -5  -7   9   21.63    2.09
  -5  -7  -9   17.94    2.47
  -5   7  -9   22.29    2.52
   5  -7  -9   21.06    2.52
  -5  -7  -9   22.82    3.02
  -5  -7   9   18.39    2.36
  -5   7   9   20.21    2.11
  -6  -7  -9    2.39    3.00
  -6  -7  -9    2.18    2.89
   6  -7  -9    5.66    2.57
  -6  -7   9    2.26    2.52
  -6  -7   9    2.10    1.98
  -6   7  -9    1.85    2.54
   6  -7   9    1.61    2.59
  -6   7   9    5.44    2.16
  -7  -7   9    3.21    2.79
  -7  -7   9    2.39    2.65
  -7   7  -9    3.07    2.26
  -7  -7  -9    3.27    3.35
   7  -7  -9    2.53    2.22
  -7  -7  -9    2.11    3.60
  -7   7   9    1.78    2.28
   7  -7   9    4.02    2.24
   0   8  -9   56.69    2.18
   0  -8   9   52.35    2.14
   0   8   9   54.12    2.14
   0  -8  -9   51.88    2.24
   1  -8  -9    9.11    1.92
  -1  -8   9    8.25    1.92
   1   8   9   11.51    2.33
   1  -8   9   10.08    1.94
  -1   8   9   10.46    2.26
  -1   8  -9   11.10    1.91
   1   8  -9   13.21    2.39
  -1  -8  -9   10.40    2.40
   2  -8  -9   91.44    2.47
  -2   8  -9   91.09    2.70
   2   8   9   95.20    2.47
  -2  -8   9   79.52    2.40
   2  -8   9   91.19    2.76
  -2  -8   9   98.76    2.34
  -2  -8  -9   91.89    2.88
  -2   8   9   94.42    2.71
  -3  -8   9    2.29    1.74
   3  -8  -9   -0.01    2.00
  -3   8  -9    2.01    1.87
  -3  -8  -9    1.98    2.48
  -3   8   9    4.39    2.37
   3  -8   9    3.65    1.91
  -3  -8   9    1.31    1.94
   3   8   9    3.42    2.48
   4  -8  -9   10.33    1.98
  -4  -8   9    6.19    1.82
  -4   8  -9    9.58    2.00
  -4  -8  -9    6.96    2.47
  -4  -8  -9    6.99    2.30
  -4   8   9    9.91    2.04
  -4  -8   9    8.25    1.97
   4  -8   9    8.66    2.40
   5  -8   9   13.90    2.20
  -5  -8  -9   12.45    2.84
  -5  -8   9   15.24    2.20
   5  -8  -9   14.44    2.08
  -5  -8  -9   14.73    3.06
  -5   8   9   13.46    2.10
  -5  -8   9   12.36    2.03
  -5   8  -9   14.85    2.10
   6  -8   9   -0.98    2.19
  -6  -8   9    0.96    2.21
  -6  -8  -9    0.87    3.10
  -6  -8  -9    1.21    2.96
  -6  -8   9   -0.04    2.53
   6  -8  -9    2.09    2.22
  -6   8  -9   -0.85    2.16
  -6   8   9    2.50    2.17
   1  -9  -9   12.75    1.98
   1   9  -9   11.52    2.02
  -1   9  -9   10.08    2.40
   1  -9   9   10.43    2.38
  -1  -9   9   12.46    1.98
  -1   9   9   12.11    1.96
   1   9   9   10.69    2.40
  -1  -9  -9   14.43    2.42
  -2  -9   9    6.57    2.01
  -2   9  -9    4.46    1.94
   2   9   9    5.66    2.48
   2  -9  -9    6.00    2.44
   2  -9   9    5.64    1.97
  -2  -9   9    3.81    2.16
  -2   9   9    7.93    1.91
  -2  -9  -9    4.88    2.43
  -3  -9   9   31.38    2.11
   3   9   9   39.02    2.34
   3  -9  -9   33.33    2.67
  -3   9  -9   37.45    2.21
  -3  -9   9   32.50    1.90
  -3   9   9   39.42    2.19
  -3  -9  -9   34.79    2.73
   3  -9   9   38.35    2.26
   4  -9  -9   14.37    2.12
  -4  -9   9   15.00    2.10
  -4   9  -9   14.16    2.14
   4  -9   9   13.42    2.54
  -4  -9   9   12.05    1.94
  -4  -9  -9   14.49    2.35
  -4   9   9   14.86    2.09
  -4  -9  -9   15.09    2.66
  -5  -9   9   -1.90    2.47
  -5  -9   9    0.15    2.20
  -5  -9  -9   -1.06    2.81
   5  -9  -9    0.39    2.60
  -5   9  -9    0.33    2.60
   5  -9   9   -0.67    2.18
  -5  -9  -9    0.58    2.59
  -5   9   9    2.09    2.64
  -6   9  -9    4.20    2.75
   6  -9  -9    2.26    2.23
  -6  -9  -9    2.36    2.61
   6  -9   9    2.03    2.27
  -6  -9   9    2.10    2.23
  -6  -9  -9    3.11    3.22
  -6   9   9    0.89    2.28
  -6  -9   9    2.64    2.25
   0  10  -9    5.37    2.05
   0 -10   9    5.93    2.46
   0  10   9    8.41    2.45
   0 -10  -9    7.88    2.00
   1  10  -9   59.30    2.31
   1  10   9   58.71    2.31
  -1 -10   9   53.74    2.26
  -1  10  -9   47.52    2.70
   1 -10   9   61.47    2.28
  -1  10   9   55.87    2.24
   1 -10  -9   58.47    2.33
  -1 -10  -9   54.62    2.38
  -2 -10  -9   -3.28    2.48
  -2 -10   9   -0.07    1.82
  -2  10  -9    2.91    2.00
  -2 -10   9    1.46    2.50
  -2  10   9    0.24    2.35
   2 -10  -9    0.99    1.97
   2  10   9   -0.12    2.46
   2 -10   9   -0.68    2.06
   3  10   9   22.90    2.26
   3 -10  -9   26.69    2.62
  -3 -10   9   23.68    2.17
  -3  10   9   22.97    2.58
  -3 -10   9   20.28    1.92
  -3 -10  -9   20.39    2.67
   3 -10   9   17.61    2.22
  -3  10  -9   22.77    2.13
   4 -10  -9    2.64    2.09
  -4 -10   9    1.08    2.55
  -4  10  -9    3.48    2.51
  -4 -10  -9    0.13    2.42
  -4  10   9   -0.25    2.17
  -4 -10   9    1.52    2.39
  -4 -10  -9    2.31    2.58
   4 -10   9    0.35    2.01
   5 -10   9    0.65    2.16
  -5 -10   9    1.04    2.06
  -5 -10   9   -0.72    2.27
  -5 -10  -9    1.73    2.63
   5 -10  -9    0.59    2.23
  -5  10   9    0.52    2.22
  -5 -10  -9   -0.03    2.76
  -5  10  -9    3.41    2.15
   1 -11  -9   22.60    2.14
   1  11  -9   17.92    2.11
  -1  11  -9   17.81    2.20
   1  11   9   20.20    2.63
  -1  11   9   18.79    2.57
  -1 -11   9   19.32    2.11
   1 -11   9   21.06    2.15
  -1 -11  -9   17.69    2.20
  -2  11   9    2.14    2.63
   2 -11  -9    6.90    2.03
  -2 -11   9    2.76    1.94
  -2 -11   9    3.89    2.07
  -2  11  -9    1.91    2.16
   2  11   9    2.92    2.63
   2 -11   9    3.08    2.11
  -2 -11  -9    2.87    2.10
   3  11   9    0.45    2.71
  -3  11  -9    2.21    2.17
  -3 -11   9    0.15    2.10
  -3  11   9    2.24    2.59
   3 -11  -9    1.22    2.15
  -3 -11   9    3.17    2.41
  -3 -11  -9    1.02    2.64
   3 -11   9    0.02    2.15
  -4 -11  -9    1.66    2.53
   4 -11  -9    0.96    2.21
  -4 -11   9    2.06    2.20
  -4  11   9    0.78    2.23
  -4 -11   9    2.14    2.47
  -4 -11  -9    1.60    2.79
  -4  11  -9    1.02    2.71
   4 -11   9    1.11    2.17
   0  12  -9    1.16    2.22
   0 -12   9    2.79    2.17
   0  12   9    2.05    2.12
   0 -12  -9    3.10    2.19
   1 -12  -9    2.97    2.11
   1  12   9    4.67    2.22
  -1  12  -9    4.08    2.26
  -1  12   9    5.20    2.11
  -1 -12   9    4.57    2.17
   1 -12   9    2.48    2.17
   1  12  -9    3.78    2.29
  -1 -12  -9    3.28    2.21
   2 -12  -9   -0.70    2.59
   2  12   9    1.80    2.27
  -2  12   9   -1.21    2.12
  -2 -12   9   -0.85    2.21
  -2 -12   9    0.17    2.01
  -2  12  -9    0.16    2.68
   2 -12   9   -1.82    2.14
  -2 -12  -9    1.36    2.70
   3  12   9    3.69    2.97
  -3  12   9    2.33    2.27
  -3 -12  -9    3.82    2.84
   3 -12  -9    7.63    2.32
  -3 -12   9    2.76    2.25
  -3 -12   9    3.27    2.14
  -3  12  -9    3.63    2.30
   3 -12   9    4.04    2.27
   0   0  10  157.51    3.26
   0   0 -10  141.99    3.36
  -1   0  10   17.89    2.00
   1   0  10   18.66    2.49
   1   0 -10   17.55    1.92
   1   0  10   17.19    2.58
   2   0 -10  161.55    2.69
   2   0  10  179.52    5.56
   2   0  10  152.21    4.87
  -2   0  10  179.11    2.77
   3   0  10  221.04    5.61
  -3   0 -10  211.93    5.69
   3   0 -10  191.93    2.76
  -3   0  10  214.17    2.88
  -4   0  10    7.16    1.83
   4   0 -10    5.70    2.08
  -4   0 -10    6.12    2.86
   4   0  10    6.29    2.51
   5   0 -10   51.55    2.03
   5   0  10   49.49    2.96
  -5   0  10   51.24    2.22
  -5   0 -10   51.04    3.12
  -6   0  10   11.12    1.95
   6   0  10    9.31    2.81
   6   0 -10    7.19    2.17
  -6   0 -10    9.56    2.93
   7   0 -10   28.88    2.02
  -7   0  10   29.11    2.18
   7   0  10   25.85    2.98
  -7   0 -10   22.92    3.14
  -8   0  10    0.98    2.12
   8   0  10   -0.32    2.87
   8   0 -10    0.33    2.46
  -8   0 -10   -0.72    3.04
   1  -1  10    9.42    2.03
   1  -1 -10    9.58    2.26
  -1  -1 -10    9.97    2.50
   1  -1  10   11.53    2.25
  -1  -1  10   10.98    1.84
   1   1 -10    9.60    1.73
   1   1  10   12.78    3.17
  -1   1  10   12.22    2.43
   2   1 -10    4.67    1.61
   2  -1 -10    6.35    2.06
  -2   1 -10    5.45    2.50
  -2  -1  10    5.02    1.67
   2  -1  10    4.84    2.49
  -2   1  10    2.75    2.23
  -3  -1  10  102.59    2.38
   3  -1  10  113.19    3.64
   3  -1 -10  103.61    2.33
  -3   1  10  110.63    2.43
  -3   1 -10  100.97    3.47
   3   1 -10   96.15    2.28
   4  -1 -10   42.41    1.99
   4  -1  10   45.05    2.91
  -4   1  10   45.23    2.09
   4   1  10   37.65    3.84
  -4   1 -10   40.99    2.82
  -4  -1 -10   43.44    4.14
   4   1 -10   41.54    2.22
  -4  -1  10   42.73    2.00
   5   1  10   11.95    3.06
   5  -1 -10   13.80    1.87
  -5   1 -10   12.26    2.77
  -5   1  10   11.10    2.05
   5  -1  10   14.43    2.48
  -5  -1  10   15.69    1.90
   5   1 -10   12.69    1.84
  -5  -1 -10   13.74    3.29
  -6   1  10    0.59    2.39
   6  -1 -10    4.02    2.19
  -6  -1  10    1.89    1.90
   6   1  10    3.50    2.91
  -6   1 -10    2.34    2.39
  -6  -1 -10    4.39    3.10
   6   1 -10    2.69    1.80
   6  -1  10    4.11    2.27
  -7   1  10    7.37    1.99
   7  -1  10    7.93    2.50
  -7  -1  10    7.77    1.99
   7   1  10    6.30    3.10
  -7   1 -10    5.95    2.53
   7  -1 -10    7.71    2.35
  -7  -1 -10    6.38    3.02
   7   1 -10    8.08    2.29
   8  -1  10    0.85    2.66
   8   1 -10    1.58    2.49
  -8   1  10    0.85    2.67
  -8  -1  10    1.53    2.14
   8  -1 -10    0.71    2.57
  -8   1 -10    0.12    2.76
   8   1  10    0.31    2.91
  -8  -1 -10    0.79    3.15
   0  -2  10   48.46    2.33
   0   2  10   49.56    2.74
   0  -2  10   38.13    2.36
   0  -2 -10   46.01    2.31
   1   2  10  206.78    4.69
  -1   2 -10  188.09    3.33
  -1  -2  10  165.93    2.70
  -1   2  10  193.64    3.12
   1  -2 -10  178.18    3.35
  -1  -2 -10  176.29    4.52
   1   2 -10  145.44    2.66
   1  -2  10  171.87    3.53
  -2   2 -10   40.49    2.53
  -2   2  10   41.18    2.07
   2  -2  10   38.73    2.55
  -2  -2  10   37.75    1.88
   2  -2 -10   38.36    2.36
   2   2 -10   32.24    1.82
   3   2 -10  357.41    3.24
  -3   2 -10  386.15    4.75
  -3   2  10  412.27    3.59
  -3  -2  10  355.13    3.39
   3  -2 -10  398.28    3.46
   3  -2  10  397.47    4.83
  -4  -2  10    2.23    2.12
   4  -2  10    2.14    2.26
   4   2 -10    1.02    1.65
  -4   2  10    2.37    1.86
  -4   2 -10    2.78    2.45
   4  -2 -10    1.71    1.70
   5  -2 -10   11.10    1.89
   5   2 -10   13.27    1.66
   5  -2  10   13.86    2.44
  -5   2 -10   11.74    2.37
  -5   2  10   13.97    2.05
  -5  -2  10   12.90    1.86
  -5  -2 -10   13.70    3.38
   6  -2 -10   13.52    1.94
  -6   2  10   16.37    2.06
   6   2 -10   14.30    1.80
   6  -2  10   17.77    2.43
  -6  -2  10   15.69    2.00
   6   2  10   13.73    2.90
  -6   2 -10   14.94    2.50
  -6  -2 -10   15.80    3.26
   7   2  10    6.66    3.06
  -7   2  10    9.00    2.04
   7   2 -10    6.56    1.88
  -7  -2  10    9.86    2.09
  -7   2 -10    6.93    2.55
   7  -2 -10    7.70    2.38
   7  -2  10    8.26    2.94
  -7  -2 -10    7.94    3.38
   8  -2  10    0.48    3.10
  -8   2  10    0.62    2.20
   8  -2 -10    0.51    2.10
   8   2 -10    1.45    2.09
  -8  -2  10    1.98    2.66
  -8   2 -10    0.36    2.72
   8   2  10    0.00    3.21
  -8  -2 -10    1.36    3.50
  -1   3  10   10.52    1.96
  -1   3 -10    8.14    1.83
  -1  -3 -10    9.56    2.36
   1  -3 -10    8.36    1.90
  -1  -3  10    8.78    1.86
   1  -3  10    7.94    2.19
   1   3  10    9.44    2.57
  -1  -3  10    6.86    1.93
  -2  -3  10  280.26    3.00
   2  -3 -10  305.12    3.29
  -2   3 -10  303.90    3.76
  -2  -3 -10  325.95    6.60
   2   3  10  312.32    6.51
   2  -3  10  307.40    3.74
   2   3 -10  241.39    2.94
  -2   3  10  319.14    3.37
  -3   3  10  296.69    3.15
  -3  -3 -10  292.60    9.05
  -3  -3 -10  289.79    9.54
  -3   3 -10  272.04    3.83
   3   3 -10  241.39    2.82
  -3  -3  10  261.40    2.94
   3  -3 -10  283.08    3.07
   3  -3  10  290.67    3.90
  -4  -3 -10    5.84    4.01
   4  -3  10    7.76    2.36
   4   3 -10    5.85    1.63
  -4   3  10    5.30    1.92
  -4  -3  10    4.39    1.69
  -4   3 -10    5.65    2.23
   4  -3 -10    4.79    2.21
  -4  -3 -10    6.22    4.27
  -5   3  10   15.98    2.04
   5  -3  10   17.24    2.52
  -5  -3  10   16.70    1.91
  -5  -3 -10   15.37    3.66
  -5   3 -10   15.42    2.38
  -5  -3 -10   14.15    3.56
   5   3 -10   13.31    1.71
   5  -3 -10   15.46    1.95
  -6  -3 -10    8.20    3.22
  -6   3  10    8.21    1.95
  -6  -3 -10    6.64    3.40
   6  -3  10   10.25    2.50
  -6   3 -10    7.31    2.43
   6   3 -10    6.08    1.79
  -6  -3  10    7.68    2.27
   6  -3 -10    9.07    1.95
  -7  -3 -10   17.21    3.50
   7  -3 -10   19.51    2.07
  -7   3  10   18.63    2.13
  -7  -3 -10   18.18    3.61
  -7   3 -10   17.02    2.62
   7  -3  10   16.97    2.64
  -7  -3  10   18.58    2.62
   7   3 -10   15.54    1.95
   8   3 -10   -1.80    2.45
  -8   3  10    1.29    2.72
   8  -3 -10    0.51    2.13
  -8  -3 -10    0.95    3.73
  -8  -3  10    2.01    2.13
  -8   3 -10    1.52    2.73
   8  -3  10    0.06    2.71
  -8  -3 -10    0.11    3.70
   0  -4 -10   90.87    2.58
   0  -4  10   82.91    2.29
   0   4 -10   87.04    2.65
   0   4  10   96.06    2.79
  -1   4 -10  203.72    2.98
  -1  -4  10  223.01    2.98
   1  -4  10  198.64    3.00
   1   4  10  220.61    3.83
  -1  -4 -10  218.68    3.94
   1  -4 -10  215.01    2.97
  -1  -4  10  170.69    2.83
  -1   4  10  221.64    3.28
  -2  -4 -10   66.32    3.23
  -2   4  10   68.48    2.27
  -2  -4  10   65.22    2.21
   2  -4  10   63.32    2.48
   2   4  10   65.08    3.11
  -2   4 -10   58.31    2.14
   2  -4 -10   66.58    2.24
  -2  -4  10   52.34    1.97
  -3   4  10    6.60    1.86
  -3   4 -10    3.82    1.75
   3   4 -10    3.08    1.61
   3  -4 -10    6.25    1.82
   3  -4  10    5.39    2.16
  -3  -4 -10    3.55    3.09
  -3  -4 -10    3.26    2.57
  -3  -4  10    5.03    1.69
  -4  -4 -10    3.61    2.98
  -4   4  10    5.84    1.93
  -4  -4  10    4.97    1.70
  -4   4 -10    3.55    2.14
   4   4 -10    4.16    1.62
  -4  -4 -10    3.93    3.07
   4  -4 -10    3.42    1.84
   4  -4  10    3.35    1.92
  -5   4  10   14.25    2.04
  -5  -4 -10   12.62    3.51
  -5  -4  10   12.74    1.79
  -5  -4 -10   12.89    3.39
  -5   4 -10   12.34    2.35
   5  -4  10   12.58    2.48
   5  -4 -10   10.27    2.37
   5   4 -10   11.83    1.70
  -6   4  10    8.79    2.04
  -6  -4  10    8.36    1.92
  -6  -4 -10    9.00    3.17
   6  -4  10    9.10    2.04
  -6   4 -10    8.04    2.48
   6   4 -10    8.04    1.80
  -6  -4 -10    7.73    3.24
   6  -4 -10    7.71    2.03
  -7   4  10    9.92    2.09
  -7  -4 -10    9.55    3.53
   7   4 -10    7.56    1.91
   7  -4  10    9.18    2.68
  -7   4 -10    9.30    2.69
  -7  -4 -10    9.40    3.52
  -7  -4  10    7.39    2.10
   7  -4 -10   11.14    2.02
  -8   4  10    3.13    2.30
  -8  -4 -10    1.53    4.05
   8  -4 -10    0.22    2.24
  -8  -4 -10    0.36    3.75
  -8  -4  10    1.73    2.75
   8  -4  10    2.93    2.79
   8   4 -10    1.10    2.09
  -8   4 -10    1.93    2.78
  -1  -5 -10  541.89    5.15
   1  -5 -10  530.45    4.14
  -1  -5  10  438.38    3.36
  -1  -5  10  529.21    3.93
   1  -5  10  486.15    4.08
   1   5  10  522.77    4.97
  -1   5  10  552.92    4.05
  -1   5 -10  485.77    4.27
   2   5  10    3.44    2.40
  -2   5 -10    3.07    2.10
   2  -5 -10    4.53    1.84
   2  -5  10    3.85    1.73
  -2  -5  10    3.51    1.74
  -2  -5 -10    2.32    2.17
  -2   5  10    3.03    1.84
  -2  -5  10    2.55    1.54
   3  -5  10   53.31    2.52
  -3  -5  10   49.95    1.86
  -3   5 -10   50.28    2.14
   3  -5 -10   53.66    2.12
  -3  -5  10   51.42    2.06
  -3  -5 -10   43.12    2.69
  -3  -5 -10   51.40    3.07
  -3   5  10   56.62    2.14
  -4   5  10   16.09    2.02
   4  -5 -10   18.67    1.99
  -4   5 -10   16.51    2.37
  -4  -5 -10   18.78    3.14
  -4  -5  10   13.52    2.17
  -4  -5 -10   15.95    2.90
   4  -5  10   15.97    2.42
  -5   5  10    1.59    1.97
   5  -5  10    2.77    2.47
  -5  -5  10    4.10    1.80
  -5  -5 -10    3.43    3.05
  -5   5 -10    3.28    1.98
   5  -5 -10    5.79    1.95
  -5  -5 -10    2.69    3.03
  -6   5  10    3.52    2.42
   6   5 -10    0.43    1.80
  -6   5 -10   -0.67    2.47
  -6  -5  10    1.88    2.32
   6  -5  10    0.32    2.54
   6  -5 -10    3.00    1.94
  -6  -5 -10   -0.01    3.45
  -6  -5 -10    0.28    3.22
  -7  -5 -10   17.97    4.00
   7  -5  10   16.42    2.79
  -7   5 -10   17.71    2.29
   7   5 -10   15.55    2.06
   7  -5 -10   14.79    2.11
  -7  -5  10   16.52    2.56
  -7  -5 -10   18.09    3.53
  -7   5  10   15.89    2.62
   0  -6 -10   14.15    1.80
   0   6 -10   11.80    1.88
   0   6  10   14.40    1.73
   0  -6  10   12.92    1.80
   1  -6 -10   45.78    2.01
  -1   6 -10   41.37    2.36
  -1  -6  10   40.79    1.99
   1  -6  10   39.74    2.38
   1   6  10   44.52    2.09
  -1   6  10   47.00    1.95
  -1  -6 -10   45.06    2.54
  -2   6 -10   15.98    1.84
  -2  -6  10   14.24    1.87
   2  -6  10   14.47    1.83
   2   6  10   14.07    2.31
  -2  -6  10    9.96    1.66
   2  -6 -10   12.88    1.93
  -2   6  10   18.00    1.87
  -2  -6 -10   14.81    2.38
  -3   6 -10  123.53    2.76
  -3  -6  10  139.01    2.56
   3  -6 -10  141.33    2.58
   3  -6  10  137.95    2.52
  -3  -6 -10  137.20    3.64
  -3   6  10  137.26    2.49
  -3  -6  10  121.69    2.24
  -4  -6  10    1.69    1.94
   4  -6  10    2.45    1.91
  -4  -6 -10   -0.04    2.45
  -4   6 -10    0.53    1.86
   4  -6 -10   -0.40    1.95
  -4  -6 -10    0.90    2.67
  -4   6  10   -0.72    1.90
  -4  -6  10    0.95    2.06
   5  -6  10  116.27    2.61
  -5  -6  10  107.54    2.51
  -5   6 -10   95.80    2.98
  -5  -6  10   88.04    2.30
  -5  -6 -10   95.87    3.80
   5  -6 -10  111.97    2.41
  -5  -6 -10  108.22    3.74
  -5   6  10  107.69    2.48
  -6  -6  10    0.87    2.07
  -6  -6  10   -0.92    1.98
   6  -6  10    0.15    2.03
  -6  -6 -10   -0.48    3.30
   6  -6 -10    2.63    2.47
  -6  -6 -10    0.06    3.20
  -6   6 -10    1.65    1.96
  -6   6  10    0.47    2.04
  -7  -6  10    0.28    2.08
  -7  -6  10    4.24    2.82
   7  -6  10    4.77    2.23
  -7  -6 -10    2.59    3.55
  -7   6 -10    0.74    2.79
   7  -6 -10    2.49    2.13
  -7   6  10    2.86    2.21
  -7  -6 -10    2.93    3.60
   1  -7 -10   30.05    2.03
  -1   7 -10   31.02    2.37
  -1  -7  10   29.19    1.97
   1   7  10   31.31    2.36
   1  -7  10   28.20    1.95
  -1   7  10   32.02    1.92
  -1  -7 -10   29.74    2.45
  -2   7 -10    2.89    2.31
  -2  -7  10    5.64    1.88
   2   7  10    3.54    2.16
   2  -7  10    2.69    1.92
  -2   7  10    3.75    1.87
   2  -7 -10    4.62    1.92
  -2  -7 -10    4.65    1.79
  -2  -7  10    4.07    1.67
  -3  -7  10   22.69    2.06
  -3   7 -10   26.08    2.03
   3   7  10   24.72    2.89
  -3  -7  10   24.27    1.87
   3  -7  10   22.36    2.02
  -3  -7 -10   22.49    2.55
  -3   7  10   26.22    2.07
   3  -7 -10   26.71    2.10
  -4  -7  10    1.08    1.72
  -4  -7  10    1.33    2.33
  -4  -7 -10    0.28    2.44
   4  -7 -10   -0.77    1.96
  -4   7 -10    0.42    1.87
  -4  -7 -10    0.83    2.34
   4  -7  10    0.77    1.96
  -4   7  10    0.89    1.97
   5  -7  10    2.29    2.04
  -5  -7  10    3.58    2.03
  -5   7 -10    2.31    2.02
  -5  -7  10    1.58    1.85
  -5  -7 -10    2.95    2.75
  -5   7  10    3.66    2.00
   5  -7 -10    4.97    1.98
  -5  -7 -10    2.81    2.88
  -6  -7 -10    1.21    2.99
  -6   7 -10    0.47    2.60
  -6  -7  10    1.47    2.51
   6  -7 -10   -1.29    2.11
   6  -7  10    1.52    2.10
  -6   7  10    0.67    2.09
  -6  -7  10    1.85    2.22
  -6  -7 -10    1.05    3.05
  -7  -7  10    0.20    2.33
   7  -7  10    0.35    2.24
  -7  -7  10    2.15    2.69
  -7  -7 -10    0.53    3.67
  -7   7 -10    0.69    2.22
  -7  -7 -10    0.61    3.21
   7  -7 -10    2.06    2.13
  -7   7  10    2.16    2.32
   0  -8 -10    6.57    2.06
   0  -8  10    6.76    1.91
   0   8  10    7.13    1.92
   0   8 -10    5.41    1.95
   1  -8 -10   35.56    2.44
   1   8 -10   38.70    2.13
  -1   8 -10   39.52    2.10
   1  -8  10   41.62    2.07
   1   8  10   38.92    2.19
  -1   8  10   41.90    2.06
  -1  -8  10   39.30    2.08
  -1  -8 -10   37.29    2.59
  -2  -8  10   -0.36    1.71
   2  -8 -10    2.65    1.98
   2   8  10    0.58    2.41
  -2   8 -10    0.26    2.30
   2  -8  10    0.42    1.90
  -2   8  10    1.43    1.97
  -2  -8  10    5.33    1.95
  -2  -8 -10   -0.65    2.00
  -3  -8  10    3.60    1.97
   3  -8 -10    5.29    2.03
   3  -8  10    5.51    2.00
  -3   8 -10    4.29    1.90
  -3   8  10    0.87    1.99
  -3  -8 -10    6.80    2.41
   3   8  10    2.88    2.48
  -3  -8  10    2.65    1.75
  -4  -8  10    2.87    1.79
  -4  -8  10    1.03    2.04
   4  -8  10    2.15    2.44
  -4   8 -10    4.48    1.92
  -4  -8 -10    1.43    2.45
  -4  -8 -10    1.82    2.59
  -4   8  10    1.33    2.00
   4  -8 -10   -0.13    2.01
  -5  -8 -10    9.84    2.94
   5  -8  10   10.78    2.09
  -5  -8  10    9.53    2.15
   5  -8 -10   10.47    2.13
  -5  -8 -10   10.72    2.77
  -5   8  10   12.63    2.13
  -5  -8  10    8.61    2.00
  -5   8 -10   11.70    2.04
   6  -8  10   -0.25    2.24
  -6   8  10    1.27    2.69
  -6  -8 -10    0.89    2.97
  -6  -8  10    0.68    2.02
   6  -8 -10    3.58    2.18
  -6   8 -10    1.07    2.16
  -6  -8 -10    0.79    3.12
  -6  -8  10    1.07    2.17
   1  -9 -10   34.30    2.61
  -1   9 -10   35.12    2.12
  -1  -9  10   32.06    2.08
  -1   9  10   33.33    2.41
   1  -9  10   30.19    2.20
   1   9 -10   33.58    2.56
   1   9  10   36.30    2.06
  -1  -9 -10   34.81    2.57
   2  -9 -10   12.05    2.00
   2   9  10   10.89    2.60
  -2   9  10   15.41    1.94
  -2  -9  10    9.88    2.05
   2  -9  10   16.80    2.06
  -2   9 -10   12.68    2.05
  -2  -9 -10   12.67    2.61
  -2  -9  10    9.79    1.85
   3   9  10   44.79    2.79
  -3  -9  10   44.51    1.99
  -3   9 -10   47.24    2.12
  -3  -9  10   48.45    2.17
  -3   9  10   51.73    2.24
   3  -9  10   41.53    2.23
  -3  -9 -10   48.93    2.73
   3  -9 -10   48.32    2.25
  -4  -9  10    3.21    2.12
  -4  -9 -10    2.10    2.33
  -4   9 -10    2.30    2.07
  -4   9  10    3.32    2.06
  -4  -9 -10    1.57    2.57
  -4  -9  10    3.14    1.91
   4  -9 -10    0.12    2.04
   4  -9  10    2.76    2.47
   5  -9  10   -0.66    2.14
   5  -9 -10   -0.93    2.15
  -5  -9 -10    0.80    2.41
  -5  -9  10   -0.04    2.17
  -5   9 -10   -0.55    2.14
  -5  -9 -10   -0.92    2.68
  -5   9  10    2.57    2.17
  -5  -9  10   -1.34    2.03
   6  -9  10    2.29    2.30
   6  -9 -10    0.29    2.27
  -6  -9  10    3.61    2.64
  -6  -9  10    3.81    2.35
  -6  -9 -10    3.03    3.28
  -6   9  10    2.40    2.30
  -6   9 -10    2.13    2.28
  -6  -9 -10    2.22    2.66
   0 -10 -10    0.91    1.94
   0  10  10    2.00    2.45
   0 -10  10   -0.49    2.47
   0  10 -10    1.42    2.01
   1 -10 -10   24.91    2.12
  -1  10 -10   22.89    2.12
   1  10  10   23.00    2.13
  -1 -10  10   24.32    2.10
  -1  10  10   20.62    2.11
   1 -10  10   22.32    2.14
   1  10 -10   21.59    2.17
  -1 -10 -10   20.85    2.55
  -2  10 -10    2.72    2.04
   2 -10 -10    7.49    2.50
   2  10  10    5.18    2.10
   2 -10  10    5.52    2.03
  -2  10  10    4.82    2.51
  -2 -10  10    4.16    2.53
  -2 -10  10    2.36    1.81
  -2 -10 -10    2.34    2.47
   3 -10  10   39.64    2.27
  -3 -10  10   38.62    2.31
  -3  10 -10   37.66    2.21
  -3  10  10   41.34    2.59
  -3 -10  10   39.92    2.04
   3 -10 -10   40.39    2.27
  -3 -10 -10   39.20    2.88
   3  10  10   38.71    2.98
  -4  10 -10    3.33    2.11
   4 -10 -10    0.09    2.15
  -4 -10 -10    0.59    2.43
  -4 -10  10    2.97    1.99
  -4  10  10    0.85    2.16
  -4 -10 -10   -0.28    2.65
  -4 -10  10    1.14    2.18
   4 -10  10    1.59    2.09
   5 -10  10   11.86    2.32
  -5 -10  10    7.72    2.67
  -5 -10  10   12.78    2.33
  -5  10 -10    9.52    2.84
  -5 -10 -10    9.00    2.66
  -5  10  10   12.51    2.36
   5 -10 -10    9.60    2.78
  -5 -10 -10   10.45    3.28
   1 -11 -10   -1.19    2.12
  -1  11 -10    0.60    2.09
  -1  11  10    1.63    2.55
  -1 -11  10   -0.55    2.07
   1 -11  10    0.09    2.11
   1  11 -10   -0.01    2.11
   1  11  10    0.51    2.55
  -1 -11 -10   -0.18    2.07
   2 -11 -10   -0.01    2.06
   2  11  10    0.51    2.67
  -2  11 -10    1.13    2.62
  -2 -11  10    0.15    2.05
  -2 -11  10   -0.13    1.88
  -2  11  10    0.80    2.54
   2 -11  10    3.50    2.11
  -2 -11 -10    0.27    2.59
   3  11  10   35.27    2.41
   3 -11 -10   28.78    2.81
  -3  11 -10   25.75    2.78
  -3 -11  10   26.67    2.31
  -3 -11  10   22.25    2.07
  -3  11  10   27.15    2.70
   3 -11  10   35.25    2.35
  -3 -11 -10   30.19    2.41
  -4 -11 -10    0.98    2.53
  -4  11  10   -0.71    2.23
   4 -11 -10   -3.60    2.26
  -4  11 -10    2.44    2.27
  -4 -11  10   -0.39    2.28
  -4 -11  10    0.52    2.07
  -4 -11 -10    0.69    2.75
   4 -11  10   -1.35    2.60
   0 -12 -10    0.65    2.09
   0  12 -10    1.93    2.13
   0  12  10    0.67    2.15
   0 -12  10    0.41    2.14
   1 -12 -10    1.44    2.11
   1  12 -10    1.10    2.19
  -1  12 -10    1.51    2.16
   1  12  10    0.61    2.12
  -1  12  10    2.94    2.13
  -1 -12  10    3.96    2.20
   1 -12  10    1.38    2.60
  -1 -12 -10    0.72    2.11
   2  12  10    1.77    2.80
   2 -12 -10    0.36    2.19
  -2  12 -10    3.21    2.22
  -2  12  10    2.09    2.17
  -2 -12  10    0.06    1.97
  -2 -12  10    2.26    2.21
   2 -12  10    2.68    2.21
  -2 -12 -10    3.75    2.65
   3  12  10    2.07    2.43
   3 -12 -10    2.94    2.31
  -3 -12  10    2.39    2.23
  -3  12  10    0.13    2.82
  -3 -12  10    3.07    2.13
   3 -12  10    2.53    2.25
  -3 -12 -10    3.44    2.84
  -3  12 -10    1.73    2.40
   1  -1  11   -0.03    2.10
   1  -1  11    0.97    1.85
  -1  -1  11   -0.80    2.02
   1   1 -11   -0.56    1.60
  -1  -1 -11    0.45    2.23
   1   1  11    0.77    2.57
  -1   1  11    0.20    1.90
   1  -1 -11    0.06    1.76
   2   1 -11   25.40    1.77
  -2   1 -11   30.83    2.54
  -2  -1  11   29.91    1.87
   2  -1 -11   25.22    2.17
   2  -1  11   29.21    2.83
  -2   1  11   31.22    1.96
  -3   1  11  147.71    2.93
  -3  -1  11  142.14    2.53
   3  -1 -11  144.94    2.50
  -3   1 -11  139.74    3.83
   3   1 -11  130.77    2.71
   3  -1  11  153.42    3.98
   4   1  11    2.20    4.33
   4  -1  11    3.47    2.61
  -4  -1 -11    2.48    4.94
  -4   1 -11    1.89    2.45
  -4   1  11    1.88    2.26
   4  -1 -11    3.35    1.68
   4   1 -11    3.61    1.67
  -4  -1  11    3.88    2.18
   5  -1 -11  226.54    2.80
  -5   1  11  235.73    2.98
   5   1  11  202.88    5.01
  -5   1 -11  220.67    4.33
   5  -1  11  234.13    4.22
  -5  -1 -11  216.62    5.66
  -5  -1  11  221.59    2.92
   5   1 -11  206.22    2.75
  -6   1  11   21.17    2.02
   6   1  11   17.06    3.00
  -6  -1  11   19.97    1.94
  -6   1 -11   17.79    2.92
  -6  -1 -11   16.46    3.26
   6  -1 -11   19.69    2.33
   6   1 -11   16.34    1.83
   6  -1  11   19.49    2.52
   7  -1  11    1.38    2.87
  -7   1  11    0.96    2.04
   7  -1 -11    2.06    1.95
  -7  -1  11    4.23    2.51
  -7   1 -11    0.95    2.84
   7   1  11    1.58    2.69
  -7  -1 -11    0.45    3.35
   7   1 -11    0.92    1.94
   8   1 -11    7.81    2.13
  -8   1  11    7.31    2.21
   8   1  11    7.06    3.36
  -8  -1  11    8.63    2.23
   8  -1  11    6.43    2.70
   8  -1 -11    5.54    2.15
  -8   1 -11    6.64    2.80
  -8  -1 -11    7.80    3.25
   0  -2  11   38.13    2.26
   0  -2  11   45.62    2.22
   0   2  11   45.72    2.32
   0  -2 -11   44.26    2.51
  -1  -2  11  132.91    2.52
  -1  -2 -11  142.18    4.05
   1   2  11  166.65    4.27
  -1   2  11  158.54    3.18
   1  -2  11  146.30    3.26
   1   2 -11  120.47    2.69
   1  -2 -11  145.94    3.08
  -2   2  11  131.76    2.57
   2  -2  11  122.31    3.32
  -2  -2  11  121.35    2.43
  -2   2 -11  116.42    3.32
   2  -2 -11  123.90    2.43
   2   2 -11  108.03    2.35
  -3   2  11   84.42    2.38
  -3   2 -11   80.78    3.03
  -3  -2  11   81.56    2.20
   3   2 -11   73.90    2.12
   3  -2  11   88.50    3.02
   3  -2 -11   86.45    2.30
  -4  -2  11    1.28    1.74
  -4   2  11    2.31    1.85
   4  -2  11    2.00    2.28
  -4   2 -11    1.54    2.14
   4  -2 -11    0.81    1.74
   4   2 -11    1.61    1.64
   5  -2 -11   50.20    2.08
  -5   2  11   55.92    2.22
  -5   2 -11   48.10    2.72
  -5  -2 -11   48.83    4.91
   5   2 -11   43.31    1.94
  -5  -2 -11   51.18    4.90
  -5  -2  11   46.86    2.11
   5  -2  11   55.19    2.85
   6  -2 -11    0.09    1.88
   6   2 -11    0.67    2.12
  -6   2  11    0.91    2.41
  -6   2 -11    2.00    2.32
   6  -2  11    3.09    2.38
  -6  -2  11    4.37    2.33
  -6  -2 -11    1.48    3.54
  -7   2  11   22.59    2.14
   7  -2 -11   20.40    2.07
   7   2 -11   18.88    2.42
  -7  -2  11   21.89    2.20
  -7   2 -11   20.26    3.12
  -7  -2 -11   19.74    3.83
   7  -2  11   20.23    2.98
   8  -2 -11   -0.53    2.11
   8  -2  11    0.79    2.70
   8   2 -11    0.70    2.02
  -8  -2  11    2.15    2.21
  -8   2 -11   -0.68    3.24
  -8  -2 -11    0.90    3.61
  -8   2  11   -0.13    2.18
  -1  -3  11  317.60    3.53
  -1   3 -11  300.11    3.91
   1  -3  11  299.73    3.88
  -1  -3 -11  317.76    4.83
   1  -3 -11  313.67    3.74
  -1   3  11  331.38    3.57
  -1  -3  11  267.66    3.34
   1   3  11  334.74    4.93
  -2   3  11   88.46    2.45
  -2   3 -11   82.52    2.72
   2   3 -11   72.13    2.04
  -2  -3 -11   86.23    4.40
   2  -3  11   83.29    2.67
   2  -3 -11   85.04    2.72
   2   3  11   86.31    4.46
  -2  -3  11   75.56    2.14
  -3   3 -11    0.26    2.30
  -3   3  11   -0.91    1.85
  -3  -3  11    0.70    1.64
   3   3 -11    1.85    1.57
   3  -3 -11    1.99    1.76
   3  -3  11   -0.20    2.34
   4  -3  11    2.29    2.28
   4   3 -11    3.23    1.60
  -4  -3  11    2.98    1.72
  -4   3  11    4.60    1.87
  -4   3 -11    2.91    2.18
   4  -3 -11    4.39    1.78
   5  -3 -11   33.87    2.05
  -5  -3  11   31.25    1.97
   5  -3  11   34.77    2.67
  -5  -3 -11   32.02    5.37
  -5   3  11   38.62    2.17
   5   3 -11   30.13    1.84
  -5   3 -11   31.24    2.52
  -5  -3 -11   33.66    5.39
   6  -3 -11    9.03    1.91
  -6   3  11    8.59    2.05
  -6  -3 -11    7.77    3.75
   6  -3  11    9.93    2.51
  -6   3 -11    6.62    2.41
   6   3 -11    6.84    1.79
  -6  -3  11    7.84    2.24
  -6  -3 -11    8.79    3.71
   7  -3 -11   15.74    2.06
  -7   3  11   16.77    2.13
  -7  -3 -11   13.88    3.85
  -7   3 -11   14.98    2.71
   7  -3  11   14.90    3.07
  -7  -3  11   13.08    2.13
   7   3 -11    9.52    2.00
  -7  -3 -11   16.20    4.09
   8   3 -11    5.74    2.63
  -8   3  11    9.81    2.27
  -8  -3 -11   10.17    4.09
   8  -3 -11    8.48    2.66
  -8   3 -11    6.58    2.88
  -8  -3  11    8.89    2.29
  -8  -3 -11    9.88    3.97
   8  -3  11    8.37    2.81
   0  -4  11  382.91    3.72
   0  -4 -11  390.60    4.31
   0   4  11  407.90    4.30
  -1   4  11  492.67    4.22
  -1   4 -11  448.54    4.32
  -1  -4 -11  488.80    5.28
   1  -4 -11  464.27    4.04
  -1  -4  11  388.25    3.41
   1   4  11  473.75    5.24
  -1  -4  11  475.18    3.85
   1  -4  11  477.62    3.99
  -2   4 -11   35.16    2.25
  -2   4  11   40.97    2.13
   2  -4  11   34.79    2.26
  -2  -4  11   36.35    1.84
   2  -4 -11   37.14    2.07
  -2  -4 -11   37.85    2.95
   2   4  11   36.31    3.12
  -2  -4  11   38.10    2.08
  -3  -4 -11  225.02    5.77
  -3   4  11  219.18    2.83
  -3   4 -11  196.05    3.30
   3   4 -11  166.59    2.44
   3  -4 -11  216.46    2.77
   3  -4  11  213.06    3.39
  -3  -4  11  193.29    2.56
  -3  -4 -11  194.44    5.18
  -4   4  11   14.50    2.00
   4   4 -11   11.98    1.70
  -4   4 -11   10.81    1.85
  -4  -4  11   11.29    1.80
   4  -4 -11   13.47    1.92
  -4  -4 -11   12.84    4.04
  -4  -4 -11   13.39    3.92
   4  -4  11   12.29    2.35
  -5   4  11   80.15    2.37
  -5  -4 -11   77.67    4.90
  -5   4 -11   71.20    2.37
  -5  -4  11   75.04    2.11
  -5  -4 -11   75.77    5.04
   5  -4  11   81.40    2.42
   5  -4 -11   78.60    2.23
   5   4 -11   63.44    1.94
  -6   4  11    1.07    2.02
  -6  -4 -11    1.53    3.93
   6  -4  11    2.30    2.03
  -6  -4 -11    0.81    3.89
  -6   4 -11    1.17    1.99
   6   4 -11    0.89    1.79
   6  -4 -11    0.66    1.91
  -6  -4  11   -0.11    1.85
   7  -4 -11    2.21    2.00
  -7  -4 -11    2.34    4.00
  -7   4  11    2.04    2.13
  -7   4 -11    1.52    2.62
  -7  -4 -11    3.01    4.10
   7  -4  11    2.70    2.59
   7   4 -11    2.00    1.97
  -7  -4  11    1.92    2.04
   8  -4 -11    0.52    2.21
  -8   4 -11    1.30    2.83
  -8  -4  11    1.02    2.27
   8  -4  11    1.77    2.81
   8   4 -11    2.67    2.13
  -8  -4 -11    0.80    4.43
  -8  -4 -11    1.38    4.23
  -1  -5 -11   21.60    2.54
   1  -5 -11   18.05    1.92
   1  -5  11   19.18    1.89
  -1  -5  11   16.19    1.66
   1   5  11   19.57    2.39
  -1  -5  11   19.39    1.86
  -1   5 -11   20.39    1.89
  -1   5  11   20.17    1.95
  -2  -5 -11    0.19    2.49
  -2  -5  11    0.42    1.76
   2   5  11    2.24    2.06
  -2   5 -11    1.86    2.10
   2  -5  11    1.21    1.67
   2  -5 -11    2.53    1.89
  -2  -5  11    1.61    1.55
  -2   5  11    2.01    1.86
  -3  -5 -11  139.42    3.61
  -3  -5  11  158.52    2.35
  -3  -5  11  164.36    2.61
  -3   5 -11  161.73    2.73
   3  -5  11  177.85    2.79
   3  -5 -11  176.74    2.60
  -3  -5 -11  166.38    4.46
  -3   5  11  173.72    2.63
  -4   5  11    8.13    1.99
  -4   5 -11    4.70    2.28
   4  -5 -11    7.27    2.36
  -4  -5  11    5.65    1.76
  -4  -5 -11    5.35    3.00
  -4  -5 -11    6.20    2.99
   4  -5  11    6.58    1.95
  -5   5  11   86.85    2.31
   5   5 -11   65.90    2.03
  -5   5 -11   78.88    2.36
   5  -5  11   81.68    2.93
  -5  -5  11   69.83    2.10
  -5  -5 -11   81.99    4.34
   5  -5 -11   86.78    2.27
  -5  -5 -11   82.90    4.22
  -6   5  11    1.85    2.51
  -6  -5  11    2.30    1.92
   6  -5  11    1.72    2.51
  -6  -5 -11    0.43    3.71
  -6   5 -11    0.49    2.41
  -6  -5 -11    0.81    3.70
   6   5 -11    0.99    1.77
   6  -5 -11    0.95    1.99
  -7  -5 -11   18.17    3.95
  -7   5 -11   16.15    2.80
   7  -5  11   18.67    2.33
  -7  -5 -11   15.37    4.29
   7   5 -11   13.18    2.07
   7  -5 -11   14.45    2.15
  -7  -5  11   15.02    2.11
  -7   5  11   15.38    2.24
   0   6 -11    2.11    1.74
   0  -6  11    3.01    1.70
   0  -6 -11    1.39    2.22
   0   6  11    1.65    1.72
  -1  -6 -11    1.16    2.28
   1  -6 -11    4.30    1.82
  -1   6 -11    1.71    1.75
  -1  -6  11    2.22    2.13
  -1  -6  11    1.55    1.54
   1  -6  11    3.25    1.75
   1   6  11    2.65    2.16
  -1   6  11    2.43    2.13
  -2  -6  11    0.46    2.17
  -2   6 -11    1.38    2.13
   2  -6 -11    3.19    1.83
  -2  -6  11    1.37    1.58
   2   6  11    0.58    2.16
   2  -6  11   -0.23    1.76
  -2   6  11    0.65    1.80
  -2  -6 -11    3.10    2.65
   3   6  11    1.51    2.81
  -3   6 -11    2.42    1.80
  -3  -6  11    1.17    1.74
   3  -6 -11    0.92    2.03
  -3  -6  11    2.11    1.88
   3  -6  11    0.46    1.81
  -3  -6 -11    1.29    2.77
  -3   6  11    0.93    1.94
   4  -6 -11   -0.53    1.90
  -4   6 -11   -0.49    1.86
  -4  -6  11    1.42    1.92
  -4  -6 -11    0.34    2.66
  -4  -6 -11    0.95    2.70
  -4  -6  11    0.08    1.73
   4  -6  11   -1.59    2.41
  -4   6  11   -1.70    1.91
   5  -6  11   30.41    2.61
  -5  -6 -11   31.46    3.38
  -5   6 -11   31.03    2.18
  -5  -6  11   28.85    2.66
  -5  -6  11   28.40    2.04
   5  -6 -11   29.23    2.13
  -5  -6 -11   32.35    3.49
  -5   6  11   34.35    2.15
  -6  -6  11    1.22    2.06
  -6  -6  11    0.54    1.98
  -6   6 -11    1.35    2.57
  -6  -6 -11   -0.25    3.32
   6  -6 -11    2.06    1.97
  -6  -6 -11    0.94    3.55
   6  -6  11   -3.13    2.64
  -6   6  11    1.32    2.53
  -7  -6  11    1.00    2.13
  -7  -6  11    2.63    2.29
  -7  -6 -11    3.24    3.91
   7  -6  11    1.50    2.71
  -7   6 -11    3.38    2.24
  -7  -6 -11    3.60    3.97
   7  -6 -11   -0.11    2.13
  -7   6  11    3.39    2.20
  -1  -7 -11   21.68    1.97
   1  -7  11   21.87    1.93
  -1  -7  11   21.08    2.39
   1   7  11   21.02    1.99
  -1   7  11   23.17    2.32
  -1   7 -11   20.50    1.94
   1  -7 -11   19.55    1.96
   2  -7  11    3.49    1.85
   2  -7 -11    2.93    2.05
  -2   7 -11    3.91    1.93
  -2  -7  11    4.02    1.84
   2   7  11    3.71    2.22
  -2  -7  11    2.65    1.68
  -2   7  11    3.82    1.87
  -2  -7 -11    3.08    2.36
   3  -7 -11  131.91    2.57
   3   7  11  127.57    3.57
  -3  -7  11  134.75    2.49
  -3   7 -11  120.38    2.50
  -3  -7  11  112.75    2.22
   3  -7  11  129.85    2.49
  -3   7  11  136.62    2.47
  -3  -7 -11  125.37    3.32
  -4  -7  11    8.20    1.98
  -4  -7  11    7.61    1.84
  -4   7 -11    8.70    2.40
   4  -7 -11   10.29    2.07
  -4  -7 -11    7.93    2.64
  -4  -7 -11    7.40    2.56
  -4   7  11    9.96    2.04
   4  -7  11    9.07    2.39
   5  -7  11   56.82    2.31
  -5  -7  11   54.48    2.25
  -5   7 -11   51.56    2.30
   5  -7 -11   50.31    2.30
  -5  -7 -11   49.37    3.48
  -5  -7  11   46.18    2.45
  -5  -7 -11   48.50    3.75
  -5   7  11   58.09    2.74
  -6  -7 -11   -0.16    3.34
   6  -7  11    0.04    2.10
  -6  -7  11    0.69    2.09
   6  -7 -11    0.49    2.13
  -6   7 -11    0.28    2.12
  -6  -7  11    1.97    2.63
  -6  -7 -11   -0.07    3.42
  -6   7  11    1.37    2.13
  -7  -7  11    8.26    2.22
  -7  -7  11   11.67    2.90
   7  -7  11    8.62    2.84
  -7   7 -11    7.22    2.89
  -7  -7 -11   11.14    4.02
  -7  -7 -11   11.97    3.92
   7  -7 -11    5.17    2.83
  -7   7  11   10.74    2.78
   0  -8 -11  464.33    3.86
   0   8 -11  420.58    3.59
   0  -8  11  452.83    3.49
   0   8  11  446.72    4.04
   1  -8 -11  330.15    3.31
   1   8  11  302.62    3.85
  -1   8 -11  294.83    3.22
  -1  -8  11  314.70    3.15
   1  -8  11  316.93    3.25
  -1   8  11  328.83    3.21
  -1  -8 -11  310.02    3.94
  -2  -8  11  107.98    2.24
   2  -8 -11  142.41    2.58
  -2  -8  11  141.52    2.63
   2   8  11  132.47    3.19
   2  -8  11  135.75    2.63
  -2   8  11  138.60    2.57
  -2   8 -11  127.82    2.60
  -2  -8 -11  125.14    3.33
  -3  -8  11  295.10    3.25
  -3   8 -11  273.20    3.51
   3  -8 -11  326.25    3.25
   3   8  11  314.37    4.11
  -3   8  11  315.21    3.20
   3  -8  11  295.48    3.27
  -3  -8 -11  284.09    4.26
  -3  -8  11  275.85    2.87
  -4  -8  11   12.89    2.27
  -4  -8 -11   12.63    2.73
  -4   8 -11   13.39    2.06
   4  -8 -11   14.76    2.53
   4  -8  11   13.45    2.50
  -4  -8  11   14.65    2.11
  -4   8  11   14.10    2.10
  -4  -8 -11   15.97    3.03
   5  -8  11   48.89    2.38
  -5  -8  11   40.67    2.74
  -5   8 -11   46.73    2.34
   5  -8 -11   39.52    2.27
  -5  -8 -11   48.24    3.37
  -5  -8  11   44.95    2.16
  -5   8  11   46.10    2.29
  -5  -8 -11   39.31    3.14
  -6  -8  11    3.33    2.09
   6  -8  11    3.01    2.27
  -6   8 -11    2.60    2.19
  -6  -8 -11    0.65    3.09
   6  -8 -11    4.77    2.16
  -6  -8  11    1.06    2.35
  -6  -8 -11    1.61    3.13
  -6   8  11    1.96    2.22
   1  -9 -11   74.94    2.44
  -1   9 -11   76.58    2.38
   1   9  11   81.60    2.43
  -1  -9  11   74.02    2.39
  -1   9  11   79.65    2.76
   1  -9  11   75.59    2.42
  -1  -9 -11   71.77    2.51
   2  -9 -11   -1.18    1.97
  -2   9 -11    1.48    2.47
  -2   9  11   -0.48    1.93
  -2  -9  11    2.49    2.39
   2   9  11   -1.03    2.49
  -2  -9  11    0.44    1.78
   2  -9  11   -0.62    2.04
  -2  -9 -11   -2.52    2.50
   3  -9 -11    1.40    2.10
  -3  -9  11    1.37    1.90
   3   9  11    4.33    2.53
  -3   9 -11    1.62    1.97
  -3  -9  11    2.87    1.97
  -3   9  11    1.63    2.05
   3  -9  11    3.84    2.45
  -3  -9 -11    2.68    2.42
  -4  -9  11    3.37    2.07
  -4   9 -11    1.14    2.05
  -4  -9  11    3.15    2.30
   4  -9 -11    1.80    2.04
  -4   9  11    2.86    2.04
  -4  -9 -11    3.74    2.52
   4  -9  11    2.66    2.48
  -4  -9 -11    2.34    2.32
   5  -9  11    2.25    2.64
  -5   9 -11    0.83    2.14
  -5  -9 -11    2.48    3.01
  -5  -9  11    2.44    2.63
   5  -9 -11    0.00    2.14
  -5   9  11    1.02    2.15
  -5  -9 -11    0.95    2.68
  -5  -9  11    1.38    2.01
   6  -9  11    2.16    2.25
  -6  -9  11    1.10    2.85
  -6  -9 -11    0.96    3.25
   6  -9 -11    0.03    2.31
  -6  -9 -11    1.01    3.28
   0 -10 -11    9.70    2.52
   0  10 -11   12.21    2.06
   0  10  11   13.66    2.53
   0 -10  11   12.24    2.50
   1 -10 -11   65.19    2.30
  -1  10 -11   54.69    2.34
   1  10  11   62.38    2.38
  -1 -10  11   54.46    2.33
  -1  10  11   55.54    2.69
   1 -10  11   63.16    2.24
  -1 -10 -11   53.73    2.46
   2 -10 -11   12.96    2.47
  -2  10 -11   16.93    2.13
   2  10  11   16.40    2.23
  -2 -10  11   15.63    2.14
  -2  10  11   19.07    2.45
   2 -10  11   16.95    2.11
  -2 -10 -11   17.25    2.22
  -2 -10  11   15.84    1.93
   3  10  11    0.69    2.65
  -3  10 -11   -0.53    2.47
   3 -10 -11    1.79    2.17
  -3 -10  11    2.78    2.06
  -3 -10  11   -0.44    1.93
   3 -10  11   -1.65    1.98
  -3 -10 -11    0.52    2.59
  -3  10  11    0.11    2.55
  -4 -10 -11    1.67    2.77
  -4 -10  11    1.96    2.22
   4 -10 -11    1.01    2.15
  -4  10 -11    0.00    2.18
  -4 -10  11    1.79    1.95
  -4  10  11    1.41    2.15
  -4 -10 -11    0.70    2.64
   4 -10  11    0.80    2.15
  -5 -10  11    8.85    2.14
  -5  10 -11    6.66    2.34
   5 -10 -11    9.52    2.35
  -5 -10 -11    6.11    3.05
  -5  10  11    9.33    2.31
  -5 -10  11    6.50    2.25
  -5 -10 -11    6.27    2.85
   5 -10  11    9.03    2.34
   1 -11 -11   31.13    2.28
  -1  11 -11   25.97    2.23
   1  11  11   31.57    2.72
  -1  11  11   30.39    2.72
  -1 -11  11   27.92    2.22
   1 -11  11   28.67    2.25
  -1 -11 -11   27.96    2.74
   2 -11 -11   -0.81    2.06
   2  11  11    0.95    2.20
  -2  11 -11    0.31    2.13
  -2 -11  11   -0.25    2.64
  -2  11  11    2.97    2.60
   2 -11  11    2.18    2.56
  -2 -11 -11   -0.58    2.10
  -2 -11  11   -0.44    1.91
   3  11  11    5.37    2.85
   3 -11 -11    5.32    2.22
  -3  11 -11    7.37    2.22
  -3 -11  11    1.68    2.68
  -3 -11  11    3.14    2.00
  -3  11  11    4.44    2.21
   3 -11  11    2.38    2.16
  -3 -11 -11    3.48    2.77
  -4 -11 -11    0.33    2.59
   4 -11 -11    3.04    2.74
  -4 -11  11    0.80    2.31
  -4 -11  11    3.43    2.02
  -4  11  11    1.73    2.28
  -4  11 -11    0.72    2.23
  -4 -11 -11    1.57    2.80
   4 -11  11    0.75    2.25
   0 -12 -11    2.10    2.16
   0 -12  11    1.87    2.18
   0  12 -11    0.27    2.24
   0  12  11    0.72    2.20
  -1 -12 -11    4.07    2.67
   1 -12 -11    1.63    2.20
   1  12  11    0.20    2.76
  -1  12  11    1.38    2.21
  -1 -12  11    3.61    2.17
   1 -12  11    1.54    2.19
  -1  12 -11    2.00    2.21
   2 -12 -11    1.26    2.24
   2  12  11   -0.29    2.80
  -2 -12  11    0.11    2.21
  -2  12  11    1.19    2.25
   2 -12  11   -1.08    2.19
  -2 -12 -11   -0.15    2.25
  -2 -12  11    0.12    2.11
  -2  12 -11    1.42    2.28
   0   0 -12    0.40    1.91
   0   0  12    1.24    1.68
  -1   0  12   47.82    2.10
   1   0  12   45.69    2.56
   1   0 -12   44.62    2.00
   2   0  12   33.36    2.95
   2   0  12   34.87    3.25
   2   0 -12   32.98    1.88
  -2   0  12   34.39    1.99
   3   0  12   65.54    4.27
   3   0 -12   56.72    1.99
  -3   0  12   60.56    2.08
  -4   0 -12    0.45    3.33
   4   0 -12    0.00    2.05
  -4   0  12    1.18    1.80
   4   0  12    0.84    3.11
   5   0  12  166.92    4.39
  -5   0  12  170.00    2.71
   5   0 -12  157.04    2.54
  -5   0 -12  164.92    4.61
  -6   0  12    0.55    1.97
   6   0  12   -0.13    2.93
  -6   0 -12    0.65    2.97
   6   0 -12    1.65    1.82
  -7   0  12   69.88    2.41
  -7   0 -12   54.83    3.88
   7   0 -12   71.90    2.28
   7   0  12   62.70    3.38
   8   0  12    1.81    3.03
  -8   0  12    3.27    2.11
  -8   0 -12    0.90    3.55
   8   0 -12    1.41    2.05
   1  -1  12  288.31    4.36
   1  -1 -12  272.62    3.41
  -1  -1 -12  243.96    4.78
  -1  -1  12  269.66    3.50
   1   1 -12  235.88    3.16
   1   1  12  292.49    5.14
  -1   1  12  290.52    3.51
   1  -1  12  255.27    3.85
   2   1 -12    6.33    1.63
  -2  -1  12    8.29    1.72
   2  -1  12    7.65    2.53
  -2   1  12    6.83    1.80
   2  -1 -12    7.05    1.70
  -3  -1  12  367.40    3.29
   3  -1 -12  364.31    3.36
  -3   1  12  391.06    3.43
  -3   1 -12  362.84    5.46
   3  -1  12  398.60    5.55
   3   1 -12  337.61    3.26
  -4   1 -12    4.80    2.57
   4  -1 -12    4.71    1.74
  -4   1  12    5.44    1.87
   4  -1  12    3.77    2.71
   4   1 -12    4.73    1.66
  -4  -1  12    7.50    2.17
   5  -1 -12    5.27    1.86
   5   1  12    4.41    3.50
  -5   1 -12    4.89    2.64
  -5  -1 -12    4.51    3.83
   5  -1  12    4.38    2.79
  -5  -1  12    3.53    1.97
  -5   1  12    3.89    2.01
   5   1 -12    4.01    1.78
   6   1  12    3.04    3.01
  -6   1  12    1.20    1.95
  -6   1 -12    3.44    2.79
  -6  -1 -12    2.88    3.31
  -6  -1  12    2.72    2.40
   6  -1 -12    3.15    1.87
   6   1 -12    3.65    1.72
   6  -1  12    3.86    2.38
   7   1  12    1.33    3.08
  -7   1  12    0.76    2.00
   7  -1  12   -0.45    2.47
   7  -1 -12    2.50    1.92
  -7  -1  12    0.56    1.96
  -7   1 -12    0.85    2.82
  -7  -1 -12    0.80    3.62
   7   1 -12    1.20    1.89
   8   1 -12    1.52    2.13
  -8   1  12    1.49    2.16
  -8  -1  12    0.04    2.27
   8  -1  12    0.70    3.00
  -8   1 -12    0.57    3.17
   8  -1 -12   -0.93    2.12
  -8  -1 -12    0.95    3.57
   8   1  12    0.11    3.71
   0   2  12  526.28    4.94
   0  -2  12  504.60    4.48
   0  -2 -12  478.77    4.93
   0  -2  12  432.07    3.95
   1   2  12  208.96    4.49
   1   2 -12  152.63    2.81
   1  -2  12  164.39    2.89
  -1  -2 -12  176.27    4.26
  -1   2  12  195.66    3.31
   1  -2  12  186.14    3.51
   1  -2 -12  181.85    3.18
  -1  -2  12  170.65    2.70
  -2   2 -12  205.56    3.91
  -2   2  12  228.93    3.03
  -2  -2  12  206.25    2.77
   2  -2  12  214.68    3.87
   2  -2 -12  215.36    2.88
   2   2 -12  190.57    2.66
  -3  -2  12  345.48    3.23
  -3   2  12  377.71    3.42
   3   2 -12  322.17    3.15
  -3   2 -12  342.23    4.78
   3  -2  12  383.19    4.72
   3  -2 -12  352.81    3.29
   4  -2 -12    7.74    1.77
  -4  -2  12    7.13    1.71
   4  -2  12    7.84    2.71
   4   2 -12    5.29    1.96
  -4   2 -12    6.04    2.50
  -4   2  12    6.75    1.86
   5  -2 -12    2.22    1.80
  -5  -2  12   -0.25    1.91
   5   2 -12    1.06    1.73
  -5   2  12    1.28    1.91
   5  -2  12    2.84    2.39
  -5   2 -12    1.46    2.26
   6  -2 -12    1.13    1.88
  -6  -2 -12    0.90    4.29
  -6   2  12    1.83    1.95
   6   2 -12    1.31    1.78
  -6   2 -12    0.91    2.32
   6  -2  12    1.84    2.81
  -6  -2 -12    1.11    4.31
  -6  -2  12    1.40    1.82
  -7  -2 -12   -0.02    3.94
  -7   2  12    0.96    2.03
   7   2 -12    0.95    1.92
  -7   2 -12    0.13    2.96
  -7  -2  12    2.44    2.46
  -7  -2 -12    0.69    4.14
   7  -2 -12   -0.72    1.89
   7  -2  12   -0.07    2.91
  -8   2  12   -0.65    2.22
   8  -2  12    0.71    2.72
  -8  -2 -12   -0.05    4.44
   8  -2 -12   -1.17    2.12
   8   2 -12    1.25    2.04
  -8  -2  12    0.50    2.69
  -8   2 -12    1.74    3.24
  -8  -2 -12    0.05    3.99
  -1   3 -12 1604.51    7.52
  -1  -3  12 1344.66    6.13
  -1  -3  12 1560.76    7.13
  -1   3  12 1690.63    7.29
   1  -3  12 1527.35    7.61
  -1  -3 -12 1587.95    9.79
   1  -3 -12 1548.45    7.13
   1   3  12 1742.89    9.96
  -2   3  12    2.76    1.87
   2   3  12    0.86    3.11
  -2   3 -12    1.64    2.21
   2  -3  12   -0.07    2.27
   2   3 -12    1.45    1.60
   2  -3 -12    0.93    1.85
  -2  -3 -12    0.75    2.94
  -2  -3  12    0.07    2.03
  -3   3 -12    7.18    2.18
  -3   3  12    7.27    1.83
   3   3 -12    4.69    1.58
  -3  -3  12    6.28    2.02
   3  -3  12    6.61    2.37
   3  -3 -12    7.33    1.80
   4  -3  12    5.98    2.33
   4   3 -12    5.42    1.66
  -4   3  12    6.86    1.98
  -4   3 -12    6.40    2.20
  -4  -3  12    7.76    1.75
   4  -3 -12    7.92    1.85
  -5  -3  12    4.81    1.88
  -5   3 -12    6.78    2.33
   5  -3  12    6.15    2.51
  -5   3  12    4.42    2.41
   5   3 -12    6.40    1.73
   5  -3 -12    6.62    1.87
   6  -3 -12   -2.15    1.92
  -6   3  12   -0.05    2.01
   6  -3  12    1.68    2.43
  -6   3 -12   -0.04    2.30
   6   3 -12    2.52    1.76
  -6  -3  12    1.67    2.31
   7  -3 -12   50.31    2.19
  -7   3  12   47.76    2.77
  -7  -3 -12   45.04    5.48
  -7   3 -12   38.15    2.92
   7  -3  12   51.89    2.88
  -7  -3  12   47.97    2.26
  -7  -3 -12   43.32    5.47
   7   3 -12   37.60    2.58
   8   3 -12    1.82    2.65
  -8   3  12    3.17    2.25
  -8   3 -12    1.81    3.29
  -8  -3 -12    1.87    4.62
  -8  -3  12    1.48    2.22
   8  -3 -12    0.56    2.18
  -8  -3 -12    1.42    4.85
   8  -3  12    1.00    2.78
   0  -4  12    1.97    2.21
   0  -4 -12    0.36    2.45
   0   4  12   -0.08    1.95
   0  -4  12    0.89    1.99
  -1   4  12  149.86    2.63
  -1  -4 -12  143.55    3.73
  -1  -4  12  131.52    2.66
  -1  -4  12  112.96    2.33
   1  -4  12  129.19    2.93
   1  -4 -12  137.79    2.93
   1   4  12  142.63    3.46
  -1   4 -12  129.80    2.95
  -2   4  12   10.69    2.31
  -2  -4  12   10.90    1.86
  -2   4 -12   10.90    1.75
  -2  -4 -12   11.76    2.90
  -2  -4  12   11.02    1.98
   2  -4 -12   11.04    1.94
   2  -4  12   13.23    1.76
   2   4  12   12.13    2.47
  -3   4  12   13.43    2.40
  -3  -4 -12   14.66    4.03
  -3   4 -12   13.49    2.26
   3  -4 -12   14.71    1.90
   3  -4  12   14.54    2.33
  -3  -4 -12   13.02    3.69
  -3  -4  12   13.24    1.73
   3   4 -12   10.57    1.67
  -4   4  12    5.73    1.98
  -4   4 -12    2.77    2.11
  -4  -4  12    3.78    2.18
   4  -4 -12    5.07    2.31
   4   4 -12    2.68    1.74
   4  -4  12    3.23    1.87
  -5   4  12    1.25    2.37
   5  -4  12    3.15    2.45
  -5  -4  12    3.27    2.23
  -5   4 -12    2.28    2.34
   5  -4 -12    3.21    1.89
   5   4 -12    3.18    1.72
  -6   4  12    3.45    2.04
   6  -4  12    0.63    2.49
  -6   4 -12    3.42    2.42
   6   4 -12    1.76    1.83
   6  -4 -12    2.04    1.94
  -6  -4  12    3.41    1.93
   7  -4 -12   82.56    2.40
  -7   4  12   76.59    2.47
  -7   4 -12   65.05    3.16
   7  -4  12   76.80    3.14
   7   4 -12   71.12    2.25
  -7  -4 -12   71.90    6.95
  -7  -4  12   75.40    2.37
  -7  -4 -12   76.59    7.15
  -1  -5  12   94.33    2.28
   1  -5 -12   94.87    2.72
  -1  -5 -12   97.98    3.04
   1   5  12   96.71    2.85
   1  -5  12   91.29    2.33
  -1   5  12  102.29    2.60
  -1   5 -12   94.75    2.31
  -1  -5  12   81.51    2.03
  -2  -5 -12    7.96    2.67
  -2  -5  12    6.49    1.75
   2   5  12    7.72    2.47
   2  -5 -12    7.61    1.87
   2  -5  12    7.02    2.17
  -2  -5  12    5.85    1.62
  -2   5 -12    6.34    2.13
  -2   5  12    8.51    2.29
  -3   5  12    6.01    1.98
  -3  -5 -12    6.39    2.73
  -3  -5  12    6.20    1.72
  -3  -5  12    4.44    1.92
  -3   5 -12    5.51    2.27
   3  -5 -12    5.15    1.96
   3  -5  12    6.31    1.94
  -4   5  12    1.88    1.94
  -4   5 -12    0.52    2.29
  -4  -5 -12    0.73    2.98
   4  -5 -12    1.10    1.93
  -4  -5  12    2.39    1.78
   4  -5  12    1.20    2.38
  -4  -5 -12    0.79    3.49
  -5   5  12    4.08    2.03
   5   5 -12    1.91    1.72
   5  -5  12    3.34    1.99
  -5   5 -12    2.31    2.01
  -5  -5 -12    3.37    4.18
   5  -5 -12    1.89    1.92
  -5  -5  12    0.98    1.85
  -5  -5 -12    2.63    4.12
  -6   5  12    0.94    2.06
  -6  -5  12    0.05    1.90
   6  -5  12    0.68    2.51
  -6  -5 -12    1.38    4.61
   6   5 -12    0.90    1.83
  -6  -5 -12    1.15    4.80
  -6   5 -12    0.70    2.51
   6  -5 -12   -0.08    1.98
  -7   5  12   20.29    2.24
  -7  -5 -12   16.39    5.71
  -7   5 -12   15.25    2.81
   7  -5  12   17.10    2.81
   7   5 -12   13.32    2.49
  -7  -5 -12   14.39    5.89
   7  -5 -12   14.11    2.21
  -7  -5  12   15.79    2.17
   0  -6 -12    0.69    1.89
   0  -6  12    1.60    1.74
   0   6  12    2.68    2.19
   0   6 -12    2.55    2.23
  -1  -6 -12   29.90    2.49
  -1   6 -12   28.85    2.23
   1  -6 -12   26.21    2.00
  -1  -6  12   28.52    1.85
   1  -6  12   25.61    1.90
   1   6  12   28.78    2.42
  -1   6  12   32.71    1.90
  -1  -6  12   23.25    1.67
  -2  -6 -12   19.83    2.86
  -2  -6  12   14.11    1.71
  -2   6 -12   17.02    1.90
   2  -6 -12   15.83    2.40
   2  -6  12   18.14    2.23
   2   6  12   17.80    2.39
  -2  -6  12   20.88    1.90
  -2   6  12   20.49    2.30
   3   6  12  373.77    5.14
  -3  -6  12  374.21    3.72
  -3  -6  12  310.27    3.06
  -3   6 -12  340.07    3.49
   3  -6  12  372.74    3.75
   3  -6 -12  379.14    3.41
  -3   6  12  396.28    3.35
  -3  -6 -12  372.45    5.12
  -4  -6 -12    0.89    2.89
  -4   6 -12    1.80    2.25
   4  -6 -12    1.63    2.37
  -4  -6  12    3.13    1.78
  -4  -6 -12    1.02    2.83
   4  -6  12    1.66    1.91
  -4   6  12    2.20    2.00
  -4  -6  12   -0.49    1.96
   5  -6  12  181.17    3.30
  -5  -6 -12  171.68    4.91
  -5  -6  12  182.82    2.80
  -5   6 -12  156.08    2.89
  -5  -6  12  153.49    2.64
   5  -6 -12  190.13    2.75
  -5  -6 -12  175.86    5.20
  -5   6  12  178.44    3.17
  -6  -6  12   -0.20    2.62
  -6   6 -12    1.36    2.06
  -6  -6  12    1.75    2.01
   6  -6  12    0.96    2.59
  -6  -6 -12    1.19    3.93
  -6  -6 -12    0.45    3.85
   6  -6 -12    1.35    2.00
  -6   6  12   -0.79    2.08
  -7  -6  12    5.08    2.13
  -7  -6  12    5.63    2.30
   7  -6  12    4.25    2.76
  -7   6 -12    4.90    2.75
  -7  -6 -12    4.58    4.90
   7  -6 -12    5.32    2.15
  -7  -6 -12    5.56    4.83
  -7   6  12    5.96    2.80
  -1  -7 -12  249.22    3.70
   1  -7 -12  260.22    3.39
  -1  -7  12  247.68    2.97
  -1  -7  12  199.88    2.58
   1   7  12  249.04    3.56
   1  -7  12  250.17    3.00
  -1   7  12  276.75    3.05
  -1   7 -12  236.73    3.04
  -2   7 -12    0.30    1.82
   2  -7 -12    3.49    2.46
  -2  -7  12    1.61    2.09
   2  -7  12    2.25    1.85
   2   7  12    0.38    2.31
  -2  -7  12    1.31    1.85
  -2   7  12    1.26    2.38
  -2  -7 -12    1.26    2.33
   3   7  12   11.36    2.50
  -3  -7  12   11.39    2.04
  -3   7 -12   14.35    2.40
   3  -7 -12   12.14    2.08
  -3  -7  12    9.90    1.80
   3  -7  12   12.60    1.99
  -3   7  12   10.77    2.07
  -3  -7 -12   12.15    2.94
  -4  -7  12    5.14    1.89
  -4  -7 -12    6.42    2.68
  -4  -7  12    9.36    2.00
   4  -7  12    8.15    2.52
  -4   7 -12    7.74    2.01
   4  -7 -12    9.47    2.51
  -4  -7 -12    6.84    2.99
  -4   7  12    8.75    2.03
   5  -7  12    5.45    2.18
  -5  -7  12    5.38    2.04
  -5   7 -12    2.99    2.42
  -5  -7 -12    4.76    3.11
   5  -7 -12    3.92    1.99
  -5  -7  12    3.85    1.90
  -5  -7 -12    5.21    2.95
  -5   7  12    6.95    2.05
   6  -7  12    1.35    2.12
  -6  -7  12    1.49    2.14
  -6  -7  12    0.20    2.05
  -6   7 -12    2.40    2.11
   6  -7 -12    3.98    2.10
  -6  -7 -12    1.36    3.72
  -6  -7 -12    1.17    3.67
  -6   7  12    1.96    2.14
   0  -8 -12    3.48    2.58
   0   8 -12    6.30    2.04
   0  -8  12    4.26    2.08
   0   8  12    5.01    2.07
  -1  -8 -12   45.17    2.32
   1  -8 -12   42.84    2.76
  -1   8 -12   39.27    2.18
  -1  -8  12   42.17    2.18
   1   8  12   44.51    2.69
   1  -8  12   38.43    2.23
  -1   8  12   42.43    2.64
   2  -8 -12    4.57    2.03
   2   8  12    6.08    2.52
  -2  -8  12    7.36    1.99
   2  -8  12    5.01    1.94
  -2   8  12    6.90    1.99
  -2   8 -12    5.22    1.94
  -2  -8  12    5.22    2.19
  -2  -8 -12    5.77    2.54
  -3  -8  12   15.24    2.56
  -3   8 -12   14.65    2.44
   3  -8 -12   13.95    2.08
   3   8  12   14.76    2.59
   3  -8  12   11.24    2.39
  -3  -8  12   14.11    1.86
  -3   8  12   15.51    2.11
  -3  -8 -12   11.85    2.50
  -4  -8  12    1.11    1.80
  -4  -8  12    1.68    2.07
  -4   8 -12    1.19    2.44
   4  -8 -12    0.62    1.98
  -4  -8 -12    0.45    2.65
  -4   8  12    2.07    2.04
  -4  -8 -12    1.84    2.46
   4  -8  12    3.34    2.44
  -5  -8  12   16.99    2.23
  -5   8 -12   11.96    2.69
   5  -8 -12   13.68    2.66
  -5  -8  12   14.25    2.50
  -5  -8 -12   13.92    3.20
  -5   8  12   15.72    2.24
  -5  -8 -12   13.10    2.98
   5  -8  12   14.44    2.30
   6  -8  12   -0.95    2.73
  -6  -8 -12    0.38    3.44
  -6  -8  12    2.33    2.19
  -6   8 -12    0.39    2.20
  -6  -8  12    0.86    2.69
   6  -8 -12    0.86    2.15
  -6  -8 -12    0.85    3.24
  -6   8  12   -2.10    2.22
  -1  -9 -12  329.01    3.74
   1  -9 -12  342.71    3.46
  -1   9 -12  320.76    3.39
   1   9  12  327.28    3.87
  -1  -9  12  301.01    3.32
  -1   9  12  330.59    3.82
   1  -9  12  308.84    3.41
  -2  -9  12    0.91    1.81
   2  -9 -12    1.05    2.02
  -2   9 -12    0.92    2.43
  -2  -9  12   -0.14    2.03
  -2   9  12   -0.37    1.91
   2  -9  12    0.10    2.01
   2   9  12    1.14    2.44
  -2  -9 -12    1.66    2.48
  -3  -9  12   12.93    1.95
   3   9  12   13.91    2.67
   3  -9 -12   15.11    2.06
  -3  -9  12    9.88    2.15
  -3   9  12   14.64    2.09
   3  -9  12   13.04    2.08
  -3   9 -12   13.27    2.06
  -3  -9 -12   14.91    2.64
  -4  -9 -12    4.56    2.35
  -4  -9  12    4.55    2.09
  -4  -9  12    3.28    1.91
   4  -9 -12    3.68    2.14
  -4   9  12    6.08    2.52
  -4  -9 -12    3.28    2.56
   4  -9  12    5.13    2.48
  -4   9 -12    3.26    2.06
  -5   9 -12    1.37    2.17
   5  -9 -12    3.27    2.15
  -5  -9 -12    1.44    2.89
  -5   9  12    0.81    2.14
  -5  -9  12    1.60    2.18
  -5  -9 -12    1.11    2.70
  -5  -9  12   -0.54    2.48
   5  -9  12    1.36    2.62
   0 -10 -12    0.52    2.02
   0  10 -12    6.17    2.04
   0  10  12    3.10    2.49
   0 -10  12    2.30    2.49
  -1 -10 -12   27.61    2.16
   1 -10 -12   25.68    2.15
  -1  10 -12   17.98    2.18
   1  10  12   24.98    2.28
  -1 -10  12   28.31    2.13
  -1  10  12   25.38    2.14
   1 -10  12   25.35    2.10
   2 -10 -12    6.91    2.05
  -2  10 -12    6.88    2.54
   2  10  12    6.87    2.14
  -2 -10  12    7.01    2.10
  -2 -10  12    5.57    2.29
  -2  10  12    6.93    2.43
   2 -10  12    5.00    2.06
  -2 -10 -12    5.95    2.17
   3 -10 -12   61.34    2.78
   3  10  12   69.44    3.07
  -3 -10  12   61.59    2.26
  -3  10 -12   62.17    2.47
  -3 -10  12   63.41    2.54
  -3  10  12   68.49    2.44
   3 -10  12   78.37    2.48
  -3 -10 -12   66.31    3.08
  -4 -10 -12    0.41    2.47
  -4 -10  12    0.00    2.14
   4 -10 -12    1.39    2.20
  -4  10 -12    1.60    2.17
  -4  10  12    1.53    2.17
  -4 -10  12    1.75    2.01
  -4 -10 -12    1.16    2.67
   4 -10  12    2.64    2.08
  -5  10 -12   19.47    2.38
  -5 -10  12   13.54    2.43
   5 -10 -12   16.26    2.34
  -5 -10 -12   14.25    2.78
  -5  10  12   12.33    2.40
  -5 -10 -12   12.88    2.98
  -5 -10  12   14.02    2.23
   5 -10  12   16.94    2.94
  -1 -11 -12    1.49    2.08
   1 -11 -12    3.96    2.54
  -1  11 -12    1.53    2.15
   1  11  12    1.16    2.58
  -1  11  12    3.96    2.56
  -1 -11  12    3.01    2.13
   1 -11  12    3.15    2.16
   2 -11 -12    0.81    2.13
  -2  11 -12   -2.50    2.70
  -2 -11  12    0.98    2.16
   2  11  12    1.32    2.16
  -2 -11  12   -1.26    1.96
  -2  11  12    1.48    2.11
   2 -11  12   -2.28    2.20
  -2 -11 -12    1.67    2.59
   3  11  12   53.88    2.63
  -3 -11  12   39.10    2.18
  -3  11 -12   42.74    2.45
  -3 -11  12   48.28    2.36
  -3  11  12   51.56    2.42
   3 -11 -12   53.62    2.44
   3 -11  12   43.55    2.42
  -3 -11 -12   41.67    3.05
  -4 -11 -12   -0.18    2.57
  -4 -11  12    1.70    2.80
  -4 -11  12    1.10    2.11
   4 -11 -12    0.65    2.27
  -4  11  12    1.58    2.28
  -4 -11 -12    1.58    2.85
   4 -11  12    0.73    2.30
  -4  11 -12    1.05    2.81
   0 -12 -12    1.03    2.18
   0  12 -12    0.52    2.20
   0  12  12    2.22    2.21
   0 -12  12    2.60    2.64
  -1 -12 -12    2.69    2.69
   1 -12 -12    1.01    2.63
   1  12  12    0.92    2.75
  -1 -12  12    1.93    2.20
   1 -12  12    2.82    2.19
  -1  12 -12    1.52    2.25
  -1  12  12    2.15    2.16
   2 -12 -12    2.05    2.24
   2  12  12   -0.26    2.35
  -2  12 -12    0.55    2.34
  -2 -12  12    2.52    2.29
  -2  12  12   -0.70    2.81
  -2 -12  12    2.47    1.98
   2 -12  12    0.62    2.83
  -2 -12 -12    3.47    2.71
   1  -1  13  179.32    3.73
   1  -1 -13  166.76    2.76
  -1  -1  13  170.78    2.96
   1  -1  13  153.24    3.28
   1   1 -13  153.27    2.59
  -1  -1 -13  152.67    3.91
  -1   1  13  186.89    2.95
   1   1  13  183.01    4.21
   2   1 -13    1.75    1.53
   2  -1 -13    0.95    1.66
   2   1  13    1.06    3.83
  -2  -1  13    1.30    1.69
   2   1  13    1.21    4.17
   2  -1  13    0.92    2.44
  -2   1  13   -0.13    1.80
   2  -1  13    0.89    2.13
  -3  -1  13   18.33    1.84
   3  -1 -13   19.94    1.80
  -3   1  13   21.83    2.32
  -3   1 -13   20.14    2.65
   3  -1  13   20.68    2.69
   3   1 -13   18.20    1.73
   4  -1  13    0.92    2.72
   4  -1 -13   -0.27    1.71
  -4   1 -13    0.22    2.50
  -4   1  13    2.27    2.23
  -4  -1  13    4.15    2.11
   4   1 -13   -0.89    1.66
   5  -1 -13  131.57    2.37
  -5   1 -13  117.93    3.98
  -5   1  13  128.93    2.53
   5  -1  13  131.42    4.01
  -5  -1  13  132.86    2.83
   5   1 -13  117.70    2.63
   6  -1 -13    1.48    1.85
  -6   1 -13    0.97    2.80
  -6  -1 -13    0.49    4.05
  -6  -1  13   -0.08    1.93
   6   1  13    0.65    3.70
  -6   1  13   -0.16    1.98
   6   1 -13   -0.11    1.83
   6  -1  13    0.42    2.80
   7   1 -13    5.40    1.94
   7  -1  13    7.47    3.04
   7   1  13    7.14    3.73
  -7   1  13   10.17    2.08
   7  -1 -13    6.52    2.40
  -7  -1  13    8.40    2.09
  -7   1 -13    8.19    3.12
  -7  -1 -13    6.47    3.74
   8   1 -13    2.26    2.11
  -8   1  13    0.06    2.22
  -8  -1  13    1.34    2.74
  -8   1 -13    0.29    3.68
  -8  -1 -13    1.32    4.03
   8   1  13    0.93    4.02
   8  -1  13    1.73    3.08
   8  -1 -13    0.05    2.11
   0  -2 -13   92.45    2.98
   0  -2  13   95.35    2.86
   0   2  13  102.31    3.09
   0  -2  13   82.81    2.51
   1  -2  13  482.03    4.84
   1  -2  13  391.38    4.26
   1   2  13  523.97    6.15
  -1  -2 -13  446.00    5.87
   1   2 -13  374.86    3.75
  -1   2  13  496.39    4.43
  -1  -2  13  463.63    3.77
   1  -2 -13  460.01    4.06
  -2   2  13   11.91    1.93
  -2  -2  13   12.26    1.84
  -2   2 -13   13.30    2.40
   2  -2  13   11.55    2.41
   2   2 -13   11.72    1.73
   2  -2 -13   12.12    1.81
   3  -2 -13    0.61    1.75
  -3  -2  13    0.98    1.67
  -3   2 -13    0.03    2.39
  -3   2  13   -0.85    1.80
   3   2 -13    1.79    1.59
   3  -2  13   -0.07    2.14
  -4  -2  13   -0.66    1.78
   4  -2 -13    1.73    1.77
   4  -2  13    1.32    2.72
  -4   2 -13    1.29    2.20
  -4   2  13   -1.84    1.90
   4   2 -13    0.89    1.66
   5   2 -13   35.08    1.90
  -5   2  13   40.01    2.14
   5  -2  13   38.85    2.67
  -5   2 -13   34.70    2.92
   5  -2 -13   38.02    2.38
  -5  -2  13   35.95    2.05
   6  -2 -13    1.45    1.88
  -6   2  13    0.29    2.03
  -6   2 -13    1.01    2.75
   6  -2  13    0.33    2.45
  -6  -2  13   -0.20    1.94
   6   2 -13   -0.89    1.83
  -7   2  13   78.89    2.31
   7   2 -13   54.26    2.26
   7  -2 -13   68.85    2.25
  -7   2 -13   56.52    3.20
  -7  -2 -13   60.44    7.09
  -7  -2  13   55.40    2.48
  -7  -2 -13   61.42    7.00
   7  -2  13   67.15    3.39
  -8   2  13    0.08    2.27
  -8  -2 -13    0.81    5.13
   8  -2 -13   -0.06    2.10
  -8   2 -13    1.26    3.26
  -8  -2 -13    0.40    5.23
   8   2 -13    2.55    2.62
  -8  -2  13   -0.14    2.30
   8  -2  13   -0.81    3.17
  -1  -3  13 1505.42    6.22
  -1   3  13 1830.09    7.25
   1  -3  13 1698.63    7.49
  -1  -3  13 1727.11    7.06
   1  -3 -13 1650.07    7.22
  -1  -3 -13 1658.53    9.71
   1   3  13 1833.48   10.08
  -2   3  13   31.01    2.12
   2   3  13   32.40    3.65
  -2  -3 -13   30.86    3.58
   2  -3  13   33.14    2.40
  -2   3 -13   31.25    2.44
   2  -3 -13   33.18    1.99
   2   3 -13   27.27    1.78
  -2  -3  13   27.58    1.82
  -3   3  13   48.14    2.09
  -3   3 -13   41.02    2.50
   3   3 -13   40.34    1.77
  -3  -3  13   39.24    1.87
   3  -3  13   45.49    2.59
   3  -3 -13   42.74    2.03
   4   3 -13    0.17    1.67
  -4  -3  13   -0.48    1.79
  -4   3  13    1.61    2.41
  -4   3 -13    1.52    2.21
   4  -3 -13    1.27    1.85
   4  -3  13    0.40    2.26
  -5  -3  13    1.41    2.25
  -5   3  13    1.45    1.95
  -5   3 -13    0.74    2.26
   5  -3  13    2.88    2.40
   5   3 -13    1.93    2.07
   5  -3 -13    2.87    1.82
   6  -3 -13    7.03    1.92
  -6   3  13    3.58    2.03
   6  -3  13    4.94    2.44
  -6   3 -13    4.30    2.40
   6   3 -13    3.00    1.81
  -6  -3  13    4.27    2.39
  -7   3  13    0.82    2.17
   7  -3 -13    0.85    2.07
  -7  -3  13    1.16    2.10
  -7   3 -13    0.28    2.99
   7  -3  13    0.63    2.60
   7   3 -13    0.36    2.45
   8   3 -13    1.97    2.14
   8  -3 -13    1.67    2.17
  -8   3 -13    1.97    2.86
  -8  -3  13    3.79    2.79
   0  -4  13   76.29    2.65
   0  -4 -13   76.15    2.84
   0  -4  13   66.83    2.02
   0   4  13   80.27    2.51
  -1   4  13  359.23    3.78
  -1  -4  13  328.72    3.47
   1  -4  13  338.33    3.44
  -1   4 -13  319.01    3.77
   1  -4 -13  322.01    3.66
  -1  -4 -13  328.25    4.57
   1   4  13  340.60    4.46
  -1  -4  13  280.29    3.02
  -2   4  13   24.48    2.43
  -2  -4  13   22.98    1.69
  -2   4 -13   24.40    2.21
  -2  -4 -13   26.38    2.84
  -2  -4  13   22.77    1.93
   2  -4  13   23.20    1.86
   2  -4 -13   24.00    1.96
   2   4  13   24.66    2.99
  -3   4  13  112.07    2.41
  -3   4 -13  108.26    2.54
  -3  -4 -13  103.59    5.78
   3  -4 -13  110.47    2.33
   3  -4  13  113.58    2.57
  -3  -4 -13  106.83    6.50
  -3  -4  13   92.60    2.19
   3   4 -13   82.77    2.05
  -4   4  13    1.14    1.97
   4   4 -13    2.41    1.70
  -4  -4  13    0.45    1.73
  -4   4 -13    0.92    2.17
   4  -4 -13    2.45    1.86
   4  -4  13    0.91    2.31
   5  -4  13   85.93    2.88
  -5   4  13   83.34    2.34
  -5  -4  13   71.23    2.18
  -5   4 -13   79.03    2.47
   5   4 -13   70.62    2.05
   5  -4 -13   78.79    2.26
  -6   4  13   -0.36    2.00
  -6   4 -13   -1.07    2.53
   6  -4  13   -0.54    2.58
   6   4 -13   -0.25    1.80
   6  -4 -13   -0.81    1.98
  -6  -4  13    0.57    1.88
   7  -4 -13    6.46    2.13
  -7   4  13    6.30    2.24
  -7   4 -13    4.06    2.69
   7  -4  13    6.67    2.70
   7   4 -13    6.31    2.04
  -7  -4  13    7.52    2.13
  -1  -5  13   96.60    2.32
  -1  -5 -13   96.24    3.05
  -1   5 -13   89.91    2.68
   1  -5 -13   92.82    2.66
   1  -5  13   95.70    2.26
  -1  -5  13   79.85    2.00
   1   5  13   97.38    2.95
  -1   5  13  101.16    2.37
  -2  -5  13    0.22    1.78
  -2  -5 -13   -0.05    2.63
  -2   5 -13    1.07    2.19
   2   5  13    0.32    2.50
   2  -5 -13    1.04    1.77
   2  -5  13    0.89    1.73
  -2  -5  13   -0.41    1.58
  -2   5  13    0.54    1.85
  -3  -5  13  262.31    2.77
  -3   5  13  296.99    3.16
  -3   5 -13  266.51    3.62
   3  -5 -13  292.37    3.05
  -3  -5 -13  304.42    5.59
  -3  -5  13  306.83    3.11
   3  -5  13  295.96    3.32
  -4   5  13    2.40    2.41
  -4  -5 -13    2.78    4.45
  -4  -5 -13    2.01    3.93
  -4   5 -13    1.68    2.28
  -4  -5  13    1.95    2.21
   4  -5 -13    3.82    1.95
   4  -5  13    2.62    2.41
  -5   5  13   86.24    2.42
   5  -5  13   86.97    2.54
   5   5 -13   71.07    2.06
  -5  -5  13   75.38    2.56
  -5   5 -13   72.31    2.51
   5  -5 -13   79.15    2.29
  -6   5  13    2.48    2.03
  -6  -5  13    0.02    1.95
   6  -5  13    1.63    2.08
  -6   5 -13    1.24    2.52
   6   5 -13    0.40    1.77
   6  -5 -13    0.38    2.43
  -7   5  13   11.63    2.29
   7  -5  13   13.02    2.84
  -7   5 -13    9.62    2.85
   7   5 -13    8.97    2.56
  -7  -5  13   12.07    2.63
   7  -5 -13   13.00    2.18
   0  -6 -13   20.36    2.42
   0  -6  13   20.62    1.84
   0   6  13   21.38    2.34
  -1  -6 -13    2.59    1.87
  -1  -6  13    3.78    1.78
   1  -6 -13    1.60    1.84
  -1   6 -13    2.29    1.74
   1  -6  13    2.81    2.17
  -1  -6  13    2.92    1.93
   1   6  13    3.19    2.20
  -1   6  13    2.24    2.23
  -2  -6 -13    2.04    2.46
  -2   6 -13    2.45    1.74
   2   6  13    1.90    2.59
   2  -6 -13    2.30    1.84
  -2  -6  13    4.01    1.87
   2  -6  13    2.05    1.74
  -2   6  13    1.09    1.81
  -2  -6  13    0.39    2.03
  -3  -6 -13    5.42    2.82
  -3   6 -13    4.26    2.29
   3  -6 -13    3.61    2.03
   3  -6  13    4.76    1.90
  -3  -6  13    6.05    1.98
  -3  -6  13    4.37    1.77
  -3   6  13    6.07    2.00
   3   6  13    4.52    2.73
  -4  -6 -13    0.08    2.81
  -4   6 -13    1.32    2.28
   4  -6 -13    1.53    1.94
  -4  -6  13    2.12    1.80
  -4  -6  13   -0.33    1.99
   4  -6  13   -0.49    1.87
  -4   6  13    0.10    1.96
  -4  -6 -13    0.46    3.08
   5  -6  13   36.68    2.68
  -5  -6  13   42.06    2.28
  -5   6 -13   35.90    2.65
  -5  -6  13   38.76    2.07
   5  -6 -13   36.77    2.21
  -5   6  13   39.51    2.22
  -5  -6 -13   40.18    4.55
  -5  -6 -13   39.91    4.38
   6  -6  13    1.18    2.57
  -6  -6  13   -0.77    2.39
   6  -6 -13    0.45    2.02
  -6   6 -13    0.26    2.55
  -6  -6  13    1.19    2.18
  -6   6  13   -0.34    2.11
  -7  -6  13    2.84    2.16
  -7  -6  13    1.84    2.39
   7  -6  13    1.01    2.34
  -7   6 -13    2.56    2.87
   7  -6 -13    2.98    2.17
  -7   6  13    3.84    2.27
  -1  -7 -13  326.41    4.00
   1  -7 -13  333.39    3.48
  -1  -7  13  343.82    3.26
  -1  -7  13  270.60    2.85
   1   7  13  343.04    3.64
   1  -7  13  332.85    3.35
  -1   7 -13  333.00    3.30
  -1   7  13  361.27    3.38
  -2  -7 -13    3.60    2.42
  -2  -7  13    3.13    1.70
  -2  -7  13    2.82    1.92
   2   7  13    2.49    2.32
   2  -7 -13    0.98    1.96
  -2   7 -13    2.34    2.23
   2  -7  13    4.23    1.83
  -2   7  13    4.17    2.29
   3   7  13  336.13    4.69
  -3  -7  13  339.96    3.43
  -3   7 -13  340.70    3.41
   3  -7 -13  367.34    3.26
  -3  -7  13  296.76    3.01
   3  -7  13  347.14    3.49
  -3   7  13  386.07    3.29
  -3  -7 -13  329.87    4.75
  -4  -7 -13    0.57    2.86
  -4   7 -13    0.50    2.39
   4  -7 -13    3.05    1.99
   4  -7  13    2.76    2.40
  -4   7  13    1.20    1.99
  -4  -7  13    2.95    1.98
  -4  -7 -13    1.88    3.14
  -4  -7  13    2.74    1.83
  -5   7 -13   31.54    2.24
  -5  -7 -13   34.53    3.53
   5  -7 -13   35.72    2.21
  -5  -7  13   31.78    2.09
  -5   7  13   39.21    2.24
  -5  -7 -13   34.99    3.93
  -5  -7  13   37.41    2.25
   5  -7  13   37.18    2.35
   6  -7  13   -0.26    2.60
  -6  -7  13    1.53    2.20
  -6  -7  13   -0.52    2.52
  -6   7 -13    2.76    2.69
   6  -7 -13    0.76    2.59
  -6  -7 -13   -0.20    3.86
  -6   7  13    1.37    2.17
  -6  -7 -13    0.83    3.95
   0  -8 -13   52.07    2.81
   0   8 -13   60.41    2.23
   0  -8  13   61.64    2.22
   0   8  13   58.76    2.27
  -1  -8 -13  205.09    3.52
  -1   8 -13  199.35    3.24
   1  -8 -13  219.16    2.98
  -1  -8  13  203.58    2.86
  -1  -8  13  169.61    2.44
   1  -8  13  201.32    2.93
  -1   8  13  218.35    3.27
   1   8  13  214.38    3.12
  -2  -8 -13   42.11    2.30
  -2   8 -13   39.87    2.07
   2  -8 -13   39.37    2.18
   2   8  13   38.98    2.65
  -2  -8  13   36.81    2.58
   2  -8  13   35.05    2.10
  -2  -8  13   34.09    1.92
  -2   8  13   40.40    2.19
   3   8  13   91.51    3.20
  -3  -8  13  100.39    2.41
   3  -8 -13   89.82    2.89
  -3   8 -13   80.49    2.33
  -3  -8  13   83.34    2.16
   3  -8  13   89.32    2.70
  -3   8  13   98.60    2.46
  -3  -8 -13  100.51    3.47
  -4  -8  13    0.64    1.91
   4  -8 -13    1.39    2.07
  -4  -8 -13    1.33    2.64
  -4  -8  13   -0.35    2.01
  -4   8  13    0.72    2.04
   4  -8  13    0.50    2.42
  -4   8 -13    1.03    1.99
  -4  -8 -13    1.45    2.56
  -5  -8  13    4.37    2.61
  -5   8 -13    5.53    2.59
   5  -8 -13    4.35    2.11
  -5  -8  13    3.47    2.03
  -5   8  13    2.74    2.63
  -5  -8 -13    4.87    3.26
  -5  -8 -13    3.54    3.06
   5  -8  13    3.29    2.06
  -6  -8 -13    2.00    3.82
  -6  -8  13    2.70    2.11
   6  -8  13   -0.65    2.17
  -6  -8  13    2.08    2.29
  -6   8 -13    3.14    2.23
   6  -8 -13    2.86    2.20
  -6   8  13    1.00    2.25
  -6  -8 -13    2.07    3.67
  -1  -9 -13  298.40    3.53
   1  -9 -13  291.27    3.42
   1   9  13  291.16    3.86
  -1  -9  13  281.96    3.23
  -1  -9  13  250.81    2.78
  -1   9 -13  269.57    3.25
   1  -9  13  283.11    3.27
  -1   9  13  303.72    3.35
  -2  -9 -13   -0.79    2.49
  -2   9 -13    0.35    1.99
   2  -9 -13    2.74    2.43
   2   9  13    3.05    2.49
  -2  -9  13   -0.83    2.00
   2  -9  13    1.85    1.96
  -2   9  13    1.22    2.03
  -2  -9  13    1.40    2.21
  -3  -9  13    9.54    2.48
  -3   9 -13    9.51    2.08
  -3   9  13   11.31    2.05
   3   9  13   11.29    2.62
   3  -9  13    8.49    2.05
  -3  -9  13    9.69    1.89
  -3  -9 -13    7.41    2.55
   3  -9 -13   10.51    2.04
  -4  -9  13    0.72    1.87
  -4  -9 -13    0.70    2.34
  -4  -9  13   -0.07    2.15
  -4   9 -13    0.97    2.14
   4  -9 -13    1.13    2.11
  -4   9  13    1.85    2.05
   4  -9  13    1.65    2.20
  -4  -9 -13    0.81    2.53
  -5  -9 -13    1.68    2.98
  -5  -9  13    0.05    2.70
  -5   9 -13    1.41    2.19
   5  -9 -13    0.73    2.11
  -5   9  13   -0.50    2.16
  -5  -9  13    3.56    2.05
  -5  -9 -13    0.73    3.16
   5  -9  13    0.60    2.18
   0 -10 -13   26.91    2.29
   0  10 -13   28.98    2.70
   0  10  13   34.05    2.57
   0 -10  13   29.14    2.19
   1 -10 -13   58.65    2.36
  -1 -10 -13   56.29    2.89
  -1 -10  13   59.14    2.31
  -1  10  13   62.10    2.32
   1 -10  13   62.78    2.31
   1  10  13   66.26    2.38
  -1  10 -13   62.45    2.37
  -2 -10 -13   16.50    2.17
   2 -10 -13   15.23    2.12
   2  10  13   14.69    2.67
  -2 -10  13   13.91    2.13
  -2  10  13   13.72    2.56
  -2  10 -13   13.63    2.09
   2 -10  13   13.11    2.18
  -2 -10  13   12.59    1.92
  -3 -10  13    1.41    1.98
   3  10  13    0.93    2.70
  -3 -10  13    0.87    2.17
  -3  10 -13    1.06    2.10
  -3  10  13    2.06    2.15
   3 -10  13    1.54    2.15
   3 -10 -13    1.80    2.10
  -3 -10 -13    2.64    2.61
  -4 -10 -13   -0.43    2.50
  -4 -10  13    0.04    2.02
  -4 -10  13    1.98    2.22
   4 -10 -13    1.81    2.13
  -4  10 -13    1.79    2.65
  -4  10  13    1.22    2.18
   4 -10  13   -1.86    2.27
  -4 -10 -13    1.22    2.71
  -1 -11 -13   23.85    2.70
  -1  11 -13   22.66    2.31
   1  11  13   28.73    2.30
  -1  11  13   26.27    2.30
  -1 -11  13   21.37    2.70
   1 -11 -13   25.44    2.68
   1 -11  13   24.41    2.72
  -2 -11 -13    1.18    2.67
  -2 -11  13    0.65    2.02
  -2  11 -13   -0.73    2.24
   2  11  13   -0.11    2.69
  -2 -11  13    1.14    2.19
  -2  11  13    2.29    2.13
   2 -11  13    2.42    2.15
   2 -11 -13    3.20    2.58
  -3 -11  13    4.94    2.04
  -3  11 -13    3.99    2.26
   3 -11 -13    3.36    2.18
   3  11  13    6.10    2.91
  -3 -11  13    5.05    2.23
  -3  11  13    6.23    2.19
   3 -11  13    4.59    2.20
  -3 -11 -13    4.00    2.80
   4 -11 -13   -1.46    2.36
   0 -12 -13   -0.75    2.24
   0  12 -13   -0.74    2.32
   0  12  13    0.70    2.73
   0 -12  13    3.37    2.20
  -1 -12 -13    0.73    2.72
  -1  12 -13    1.95    2.79
   1  12  13    1.42    2.27
  -1  12  13    0.10    2.76
   1 -12 -13    2.42    2.73
  -1 -12  13   -0.27    2.27
   1 -12  13    3.13    2.24
  -2 -12 -13    1.12    2.28
   2 -12 -13    0.15    2.22
   2  12  13    1.66    2.91
  -2  12 -13    2.65    2.37
  -2 -12  13   -0.66    2.08
  -2 -12  13    1.08    2.33
  -2  12  13   -1.74    2.35
   2 -12  13   -0.33    2.32
   0   0  14    3.84    1.65
   0   0 -14    2.86    1.61
  -1   0  14    1.63    2.01
   1   0  14    1.12    2.07
   1   0 -14    1.12    1.51
   2   0  14    8.62    2.47
   2   0  14    8.66    2.52
   2   0 -14    8.69    1.72
  -2   0  14    7.99    1.82
   3   0  14  130.80    5.45
   3   0  14  108.88    4.71
   3   0 -14  117.71    2.26
  -3   0  14  120.45    2.36
   4   0 -14    2.52    2.05
  -4   0  14    3.45    1.84
   4   0  14    3.48    3.90
   5   0  14  114.42    4.79
  -5   0  14  115.21    2.49
   5   0 -14  113.08    2.30
  -5   0 -14  109.29    5.29
  -6   0 -14    0.25    3.62
  -6   0  14    1.86    1.96
   6   0 -14    0.37    1.85
   6   0  14    0.67    3.25
   7   0  14   64.46    4.11
  -7   0 -14   58.81    4.40
  -7   0  14   69.27    2.40
   7   0 -14   61.76    2.32
  -8   0  14    0.14    2.20
  -8   0 -14    1.98    3.93
   8   0  14    2.24    3.81
   8   0 -14    4.89    2.60
   1  -1  14   82.89    2.98
   1  -1  14   72.51    2.72
  -1  -1  14   76.53    2.15
   1  -1 -14   76.23    2.23
   1   1 -14   70.51    2.07
   1   1  14   87.02    3.35
  -1   1  14   86.90    2.69
  -1  -1 -14   69.49    2.86
   2   1 -14    9.09    1.68
  -2  -1  14    9.24    1.78
   2   1  14    9.11    3.55
   2  -1  14    9.79    2.56
   2  -1  14    8.80    2.20
   2   1  14   10.86    3.74
  -2   1  14    8.56    1.84
   2  -1 -14   10.48    1.75
  -3  -1  14  148.89    2.74
   3   1 -14  142.83    2.33
   3  -1 -14  146.79    2.45
  -3   1  14  154.31    2.53
   3  -1  14  160.44    4.01
   4  -1  14    3.08    3.00
  -4   1 -14    1.60    2.82
  -4   1  14    2.65    1.89
   4  -1 -14    1.64    1.77
  -4  -1  14    2.07    1.78
   4   1 -14    4.16    1.71
   5  -1 -14    1.52    1.80
  -5   1  14    2.06    1.92
  -5   1 -14    1.50    2.94
   5  -1  14    1.61    2.74
  -5  -1  14   -0.83    2.32
   5   1 -14    1.18    1.75
  -6   1  14    2.22    2.43
  -6   1 -14    1.05    3.05
   6  -1 -14    0.37    1.89
  -6  -1  14    1.35    1.98
   6   1 -14    2.27    1.81
   6  -1  14    1.41    2.74
   7   1 -14    1.79    1.98
  -7   1 -14   -0.14    3.05
   7  -1  14   -0.68    3.29
  -7   1  14    0.12    2.09
  -7  -1 -14    0.46    4.91
   7  -1 -14    1.77    1.96
  -7  -1  14    0.29    2.42
   8   1 -14   -1.24    2.13
  -8   1  14    1.56    2.78
  -8  -1  14    3.44    2.24
  -8  -1 -14    0.39    4.77
  -8   1 -14   -0.35    3.33
   8  -1 -14   -3.19    2.15
   8  -1  14    0.66    3.52
   0  -2 -14  447.27    4.69
   0  -2  14  423.41    4.00
   0   2  14  488.42    4.92
   0  -2  14  484.48    4.22
   1  -2 -14   38.02    1.98
   1  -2  14   39.06    2.55
   1   2 -14   35.00    2.16
  -1   2  14   42.47    2.13
   1   2  14   45.68    3.04
   1  -2  14   34.79    2.23
  -1  -2 -14   39.15    2.75
  -1  -2  14   37.36    1.94
   2  -2 -14  306.74    3.28
   2  -2  14  324.66    4.42
   2   2 -14  266.75    3.02
  -2   2  14  329.30    3.63
  -2  -2  14  308.44    3.15
   2   2  14  362.66    8.95
  -3  -2  14  121.22    2.30
   3  -2 -14  134.76    2.38
  -3   2 -14  123.56    3.19
  -3   2  14  141.23    2.84
   3   2 -14  110.85    2.21
   3  -2  14  136.29    3.22
  -4  -2  14   12.94    1.83
   4  -2  14   13.29    2.87
   4  -2 -14   14.62    2.24
  -4   2 -14   13.73    2.71
   4   2 -14   10.60    1.75
  -4   2  14   13.14    2.03
   5   2 -14    3.42    2.12
   5  -2  14    2.41    2.74
  -5   2  14    2.05    1.98
   5  -2 -14    0.88    1.78
  -5   2 -14    2.29    2.63
  -5  -2  14    2.71    1.85
  -6   2  14    8.52    2.03
   6   2 -14    8.47    1.83
  -6   2 -14    7.50    2.93
   6  -2  14    9.49    2.95
   6  -2 -14    8.50    1.93
  -6  -2  14    9.15    1.91
   7  -2 -14    0.85    2.06
   7   2 -14    0.64    2.34
  -7   2 -14    1.29    3.01
  -7   2  14    1.70    2.07
  -7  -2  14    0.50    1.97
   7  -2  14    0.67    2.99
   8  -2  14    3.64    3.27
   8  -2 -14    2.79    2.19
  -8   2 -14    3.59    3.40
  -8   2  14    3.12    2.25
  -8  -2  14    2.65    2.23
   8   2 -14    2.13    2.09
  -1   3  14  165.53    2.75
  -1  -3  14  134.67    2.41
   1  -3  14  119.08    2.38
   1  -3  14  151.51    3.11
   1  -3 -14  140.16    2.89
  -1  -3 -14  142.97    3.50
   1   3  14  161.03    3.87
  -1  -3  14  156.69    2.74
  -2   3  14   26.83    2.04
  -2   3 -14   23.61    2.32
  -2  -3 -14   21.36    3.47
   2  -3  14   22.68    2.29
   2   3  14   24.54    3.64
  -2  -3  14   18.89    1.80
   2   3 -14   19.19    1.71
   2  -3 -14   23.48    2.28
  -3   3 -14   90.08    2.90
  -3   3  14   93.96    2.34
   3   3 -14   77.71    1.95
  -3  -3  14   85.27    2.05
   3  -3  14   89.37    2.91
   3  -3 -14   91.00    2.60
   4   3 -14    0.67    1.66
  -4  -3  14    0.58    1.79
  -4   3  14    2.64    1.94
  -4   3 -14    2.10    2.11
   4  -3  14    1.17    2.20
   4  -3 -14    0.90    1.78
  -5  -3  14    1.59    1.89
   5  -3 -14    1.15    1.80
  -5   3  14    3.92    1.97
  -5   3 -14    1.77    2.28
   5  -3  14    2.48    2.77
   5   3 -14    2.93    1.72
   6  -3 -14    3.42    2.35
  -6   3  14    4.04    1.96
  -6   3 -14    1.80    2.42
   6  -3  14    2.98    2.84
   6   3 -14    2.16    1.78
  -6  -3  14    2.80    2.41
   7  -3 -14   15.89    2.19
  -7   3 -14   14.46    3.13
   7  -3  14   17.61    2.77
  -7   3  14   16.33    2.18
  -7  -3  14   16.67    2.14
   7   3 -14   13.39    2.04
   0  -4  14  191.16    2.64
   0  -4  14  223.99    3.06
   0  -4 -14  231.73    3.61
   0   4  14  241.14    3.60
  -1   4  14  115.47    2.44
   1  -4  14  105.19    2.72
  -1  -4  14  107.12    2.40
  -1  -4 -14  108.61    3.33
   1  -4 -14  106.10    2.69
  -1  -4  14   96.52    2.14
   1   4  14  115.23    3.30
  -2  -4  14   52.66    1.84
  -2   4  14   61.56    2.53
  -2  -4  14   62.60    2.11
   2   4  14   60.38    3.44
   2  -4  14   58.86    2.54
  -2  -4 -14   58.41    3.29
   2  -4 -14   58.72    2.09
  -2   4 -14   55.61    2.52
  -3   4 -14   14.16    2.26
  -3  -4  14   13.34    1.75
   3  -4  14   16.34    2.35
  -3   4  14   14.95    2.01
   3  -4 -14   16.30    1.94
   3   4 -14   11.97    1.69
  -4   4  14    3.03    2.37
  -4   4 -14    2.83    2.25
  -4  -4  14    3.25    1.76
   4   4 -14    1.23    1.69
   4  -4 -14    3.51    1.84
   4  -4  14    2.68    1.92
   5  -4  14   11.62    2.55
  -5   4  14   14.24    2.02
  -5  -4  14   11.63    1.95
  -5   4 -14    7.50    2.54
   5   4 -14    9.66    1.79
   5  -4 -14   10.17    1.96
  -6   4  14   -1.14    2.03
   6  -4  14   -0.11    2.61
  -6   4 -14    1.78    2.44
   6   4 -14    0.28    1.82
   6  -4 -14    2.02    1.98
  -6  -4  14    0.35    1.94
   7  -4 -14   33.28    2.23
  -7   4  14   35.67    2.29
  -7   4 -14   30.55    3.27
   7  -4  14   31.25    2.90
   7   4 -14   23.48    2.13
  -7  -4  14   29.13    2.28
  -1  -5  14  301.31    3.45
  -1  -5  14  247.21    3.03
  -1   5 -14  300.77    3.26
  -1  -5 -14  302.05    4.12
   1  -5  14  303.20    3.17
   1  -5 -14  302.27    3.29
   1   5  14  319.10    4.08
  -1   5  14  329.23    3.34
  -2   5  14    1.41    1.83
  -2  -5  14    0.12    1.81
  -2   5 -14    0.22    2.18
   2   5  14    0.27    2.54
  -2  -5  14   -1.11    1.98
  -2  -5 -14    1.35    2.68
   2  -5  14    1.01    1.72
   2  -5 -14    1.63    2.22
  -3   5  14   40.55    2.14
  -3  -5  14   34.22    2.12
  -3   5 -14   34.16    2.45
  -3  -5 -14   34.44    3.74
   3  -5 -14   35.26    2.14
   3  -5  14   30.89    2.57
  -3  -5  14   33.54    1.91
  -4   5  14    3.41    1.97
  -4   5 -14    3.13    2.34
  -4  -5  14    0.79    1.78
   4  -5 -14    4.25    2.35
   4  -5  14    1.09    1.98
   5  -5  14   -0.58    2.05
  -5   5  14    0.62    2.03
   5   5 -14   -0.61    1.80
  -5  -5  14    1.36    1.88
  -5   5 -14    0.72    2.45
   5  -5 -14    0.38    1.95
  -6   5  14    0.35    2.09
  -6  -5  14   -1.42    2.34
   6  -5  14    0.32    2.63
  -6   5 -14    1.59    2.58
   6   5 -14    1.52    1.89
   6  -5 -14    0.37    1.99
  -7   5  14   18.55    2.33
   7  -5  14   19.80    2.90
   7   5 -14   17.07    2.54
  -7   5 -14   16.11    2.89
  -7  -5  14   22.28    2.64
   7  -5 -14   16.42    2.27
   0  -6 -14    3.94    2.33
   0  -6  14    3.97    1.78
   0   6  14    2.07    1.86
  -1   6 -14   41.70    2.08
  -1  -6 -14   42.20    2.64
  -1  -6  14   42.95    2.07
   1  -6 -14   41.21    2.56
   1  -6  14   38.50    2.35
   1   6  14   42.99    2.48
  -1   6  14   44.55    2.02
  -1  -6  14   32.52    1.81
  -2   6 -14    3.64    1.76
  -2  -6  14    3.77    1.88
   2   6  14    3.74    2.64
   2  -6 -14    4.94    1.95
  -2  -6 -14    2.76    2.43
   2  -6  14    5.53    1.76
  -2  -6  14    3.74    1.69
  -2   6  14    3.94    1.91
  -3  -6 -14  193.60    4.33
   3   6  14  191.21    4.54
  -3  -6  14  184.37    2.79
  -3   6 -14  185.20    2.87
  -3  -6  14  151.46    2.46
   3  -6 -14  203.83    2.79
   3  -6  14  197.21    2.87
  -3   6  14  214.77    2.82
  -4  -6 -14    1.10    3.11
  -4  -6 -14    1.00    3.37
  -4  -6  14    0.51    1.95
   4  -6 -14    1.72    1.94
  -4  -6  14    0.71    2.21
   4  -6  14    2.29    2.01
  -4   6 -14    0.47    1.88
  -4   6  14    3.89    2.39
   5  -6  14   82.67    2.92
  -5  -6  14   81.79    2.44
  -5   6 -14   78.24    2.85
  -5  -6  14   74.75    2.59
   5  -6 -14   82.58    2.37
  -5   6  14   92.03    2.38
  -6  -6  14    1.42    2.13
  -6  -6  14    0.43    2.01
  -6   6 -14    1.38    2.56
   6  -6  14   -0.56    2.18
   6  -6 -14   -1.35    2.53
  -6   6  14   -0.94    2.21
  -7  -6  14    6.60    2.13
   7  -6  14    6.24    2.87
   7  -6 -14    7.61    2.30
  -7   6 -14    6.98    2.94
  -7   6  14    9.78    2.35
  -1   7 -14  296.60    3.17
   1  -7 -14  307.44    3.33
  -1  -7  14  296.79    3.08
  -1  -7  14  259.16    2.71
   1  -7  14  287.56    3.20
   1   7  14  295.33    3.87
  -1   7  14  308.92    3.52
  -1  -7 -14  299.33    3.64
  -2  -7  14    1.75    1.72
  -2  -7 -14    2.95    2.40
  -2   7 -14    5.17    1.90
  -2  -7  14    4.20    1.92
   2   7  14    5.07    2.37
   2  -7 -14    4.50    1.95
   2  -7  14    6.47    1.87
  -2   7  14    7.98    2.47
  -3  -7 -14    6.91    3.00
   3   7  14    7.31    3.02
  -3   7 -14    8.13    2.31
  -3  -7  14    5.63    2.20
   3  -7 -14   10.32    2.03
   3  -7  14    8.49    2.47
  -3  -7  14    5.48    2.03
  -3   7  14    8.60    2.02
  -4  -7 -14    3.34    3.23
  -4  -7  14    2.84    2.05
  -4   7 -14    3.57    1.97
   4  -7 -14   -0.27    2.00
   4  -7  14    2.23    2.39
  -4  -7 -14    1.78    2.97
  -4   7  14    2.51    1.98
  -4  -7  14    1.31    2.27
  -5  -7 -14    2.96    3.68
  -5  -7  14    2.39    2.02
  -5  -7 -14    2.49    3.43
  -5   7 -14    2.16    2.54
  -5  -7  14    2.25    1.96
   5  -7 -14    2.14    2.04
  -5   7  14    3.76    2.09
   5  -7  14    3.59    2.06
   6  -7  14    2.03    2.70
  -6  -7  14   -0.28    2.76
  -6  -7  14    1.53    2.17
  -6   7 -14    2.44    2.24
   6  -7 -14    0.07    2.10
  -6   7  14    0.90    2.21
   0   8 -14   -0.17    1.99
   0  -8 -14   -1.60    2.43
   0  -8  14    1.45    1.94
   0   8  14    1.15    2.36
  -1   8 -14   23.47    2.48
  -1  -8 -14   25.36    2.65
   1  -8 -14   29.82    2.20
  -1  -8  14   26.60    2.52
  -1  -8  14   19.66    1.86
   1   8  14   27.86    2.62
   1  -8  14   26.68    2.06
  -1   8  14   26.79    2.13
  -2  -8 -14    0.83    2.42
  -2   8 -14   -0.21    1.92
   2  -8 -14    3.90    1.97
  -2  -8  14    2.37    1.99
   2   8  14    0.91    2.32
  -2  -8  14    2.24    1.83
   2  -8  14    1.30    1.89
  -2   8  14    1.13    1.99
  -3  -8 -14    9.17    2.61
  -3   8 -14    8.13    1.99
  -3  -8  14    8.97    2.10
   3  -8 -14   10.28    2.06
  -3  -8  14    6.63    1.87
   3  -8  14    8.26    1.99
  -3   8  14    9.10    2.51
   3   8  14   10.48    3.01
  -4  -8 -14    0.57    2.98
  -4  -8  14    0.07    1.89
  -4  -8  14    0.74    2.09
   4  -8 -14    1.79    2.01
  -4  -8 -14    0.32    2.73
  -4   8 -14   -0.08    1.96
  -4   8  14   -0.46    2.03
   4  -8  14    0.77    2.45
  -5   8 -14    6.58    2.65
  -5  -8  14    5.35    2.17
   5  -8 -14    8.04    2.13
  -5  -8  14    6.09    2.00
  -5  -8 -14    5.59    3.32
  -5   8  14    7.95    2.18
   5  -8  14    5.01    2.65
  -5  -8 -14    5.19    3.47
  -6  -8 -14    0.85    4.28
   6  -8  14    0.34    2.29
  -6  -8  14    0.49    2.79
  -6   8 -14    0.19    2.82
  -6  -8  14    2.32    2.65
   6  -8 -14    0.89    2.20
  -6   8  14    1.06    2.23
  -6  -8 -14    0.64    4.39
  -1  -9 -14  228.80    3.24
  -1   9 -14  209.84    3.37
   1  -9 -14  213.97    3.44
  -1  -9  14  199.25    2.88
   1   9  14  221.83    3.61
  -1  -9  14  180.46    2.57
   1  -9  14  208.76    3.32
  -1   9  14  235.12    3.06
  -2  -9 -14    1.59    2.50
   2  -9 -14    0.17    2.50
  -2   9 -14    1.97    1.95
  -2  -9  14    1.86    2.06
   2   9  14    1.75    2.49
  -2  -9  14    1.52    1.83
   2  -9  14   -0.89    1.95
  -2   9  14    2.13    2.01
  -3  -9 -14   10.89    2.62
  -3   9 -14   12.20    2.07
   3  -9 -14   10.99    2.55
  -3   9  14   14.57    2.13
   3  -9  14   12.76    2.11
  -3  -9  14    9.03    2.36
   3   9  14   15.61    2.79
  -3  -9  14   16.05    2.14
  -4  -9  14    2.59    1.91
  -4  -9 -14    1.43    2.46
  -4  -9  14    1.50    2.69
   4  -9 -14    2.35    2.10
  -4   9  14    3.16    2.07
   4  -9  14    0.97    2.05
  -4   9 -14    0.82    2.13
  -4  -9 -14    1.40    3.00
  -5  -9 -14    0.77    2.91
  -5  -9  14    1.78    2.25
   5  -9 -14    7.71    2.64
  -5   9 -14    0.70    2.17
  -5   9  14    0.81    2.17
  -5  -9  14   -0.24    2.04
   5  -9  14    1.90    2.16
  -5  -9 -14   -0.69    3.59
   0  10 -14   17.16    2.19
   0 -10 -14   12.94    2.62
   0  10  14   17.62    2.59
   0 -10  14   15.55    2.17
  -1 -10 -14   14.21    2.18
  -1  10 -14   12.18    2.18
   1 -10 -14   12.09    2.14
   1  10  14   14.90    2.18
  -1 -10  14    9.94    2.10
  -1 -10  14   11.79    1.91
  -1  10  14   13.26    2.15
   1 -10  14   11.35    2.09
  -2 -10 -14    9.25    2.22
  -2  10 -14    8.68    2.10
   2 -10 -14    4.94    2.15
   2  10  14    9.38    2.74
  -2 -10  14    8.58    2.59
  -2  10  14    8.44    2.14
   2 -10  14    9.10    2.06
  -2 -10  14    7.95    1.96
  -3 -10 -14   48.40    3.04
   3  10  14   59.91    3.04
  -3  10 -14   42.87    2.37
  -3 -10  14   49.31    2.48
   3 -10 -14   54.97    2.44
  -3  10  14   62.29    2.42
   3 -10  14   53.50    2.40
  -3 -10  14   47.84    2.23
  -4 -10 -14    0.90    2.94
  -4 -10  14    0.77    2.01
  -4  10 -14    1.88    2.23
  -4 -10  14    0.06    2.22
   4 -10 -14    3.11    2.17
  -4  10  14    1.80    2.14
   4 -10  14    1.28    2.72
  -4 -10 -14    1.42    3.14
  -1 -11 -14    1.18    2.20
  -1  11 -14    2.58    2.23
   1 -11 -14    0.74    2.54
   1  11  14    1.26    2.25
  -1 -11  14    3.98    1.97
  -1 -11  14    2.28    2.20
   1 -11  14    1.41    2.18
  -1  11  14    2.42    2.20
  -2 -11 -14    1.04    2.22
  -2  11 -14   -0.60    2.25
   2 -11 -14    3.00    2.15
   2  11  14    1.19    2.76
  -2 -11  14    1.65    2.24
  -2  11  14    0.22    2.16
   2 -11  14   -1.87    2.19
  -2 -11  14    1.34    2.03
  -3 -11  14   25.82    2.19
  -3 -11 -14   27.55    3.02
   3  11  14   36.65    3.04
  -3  11 -14   29.96    2.44
   3 -11 -14   31.39    2.34
  -3 -11  14   31.55    2.91
  -3  11  14   28.72    2.30
   3 -11  14   28.17    2.90
   0  12 -14    2.64    2.36
   0  12  14    1.71    2.27
   0 -12  14   -0.25    2.27
   0 -12 -14   -0.99    2.20
   1 -12 -14    3.61    2.27
  -1 -12 -14    3.25    2.25
  -1  12 -14    2.72    2.40
   1  12  14    1.83    2.35
  -1  12  14    2.68    2.27
  -1 -12  14    1.46    2.14
  -1 -12  14    0.45    2.29
   1 -12  14    1.47    2.28
   2 -12 -14    1.18    2.23
   1  -1  15   55.85    2.53
   1  -1  15   63.82    2.81
  -1  -1  15   60.97    2.01
   1  -1 -15   57.98    2.03
   1   1  15   64.81    2.78
  -1   1  15   62.31    2.52
   1   1 -15   51.71    2.24
  -1  -1 -15   52.61    2.73
  -2  -1  15   62.39    2.39
   2   1 -15   56.07    2.00
   2   1  15   62.93    3.97
   2  -1 -15   59.69    2.40
   2  -1  15   62.54    2.78
   2   1  15   69.81    4.18
  -2   1  15   63.93    2.55
   2  -1  15   52.46    2.46
   3   1 -15    9.13    1.59
   3  -1 -15   10.94    1.71
  -3   1  15   12.46    1.89
   3  -1  15   10.92    2.61
   3  -1  15    8.25    2.54
  -3  -1  15   10.28    1.82
   4  -1  15    0.89    2.97
  -4   1 -15   -0.03    2.79
   4  -1 -15   -0.08    1.77
  -4   1  15   -0.45    1.92
  -4  -1  15   -0.62    1.84
   4   1 -15    0.75    1.70
  -5   1 -15   49.79    3.58
   5  -1 -15   54.41    2.05
  -5   1  15   60.88    2.21
   5  -1  15   56.84    3.64
  -5  -1  15   56.13    2.56
   5   1 -15   54.82    2.00
   6  -1  15    3.54    3.11
   6   1 -15    3.09    2.28
  -6   1 -15    2.62    3.16
  -6   1  15    6.19    1.97
   6  -1 -15    2.88    1.88
  -6  -1  15    2.35    1.97
   7   1 -15    3.66    1.99
  -7   1  15    4.60    2.50
   7  -1  15    4.43    3.26
  -7   1 -15    3.14    3.43
  -7  -1  15    1.16    2.51
   7  -1 -15    3.13    2.02
   8   1 -15    2.64    2.59
   8  -1 -15    2.18    2.63
  -8   1 -15    2.79    3.75
   0  -2  15  223.82    2.91
   0  -2  15  246.77    3.56
   0   2  15  254.13    3.87
   0  -2 -15  231.63    3.71
   1  -2  15  130.54    2.85
   1  -2 -15  143.93    2.56
   1  -2  15  149.79    3.25
   1   2 -15  121.17    2.40
  -1   2  15  161.28    2.73
  -1  -2 -15  144.00    3.55
  -1  -2  15  144.45    2.46
   1   2  15  166.55    3.84
   2   2 -15    4.65    1.62
   2  -2 -15    5.65    1.73
   2  -2  15    5.92    2.11
  -2  -2  15    7.39    1.74
  -2   2  15    6.71    1.92
   2  -2  15    5.94    2.24
   2   2  15    7.67    3.66
   3  -2 -15    4.05    1.74
  -3   2 -15    2.72    2.21
  -3  -2  15    0.09    1.69
  -3   2  15    1.30    1.88
   3   2 -15    3.44    1.59
   3  -2  15    2.17    2.19
  -4  -2  15    4.20    1.82
   4  -2  15    5.91    2.84
   4  -2 -15    7.16    1.80
  -4   2  15    8.62    1.94
   4   2 -15    6.20    1.70
  -4   2 -15    5.18    2.34
   5   2 -15    2.08    1.70
   5  -2 -15    1.93    1.74
   5  -2  15   -0.07    2.89
  -5   2 -15    0.19    2.70
  -5   2  15   -0.20    1.92
  -5  -2  15    0.99    1.83
   6  -2 -15    1.03    1.94
  -6   2  15    1.10    2.04
   6   2 -15    0.51    1.85
  -6   2 -15    1.91    2.82
   6  -2  15    2.13    2.96
  -6  -2  15    2.01    2.00
  -7   2  15   -0.01    2.16
   7  -2 -15    1.62    2.12
  -7   2 -15    1.33    3.08
   7   2 -15    0.39    1.96
  -7  -2  15   -0.75    1.97
   7  -2  15    1.28    2.99
  -1  -3 -15    2.23    2.10
  -1  -3  15    4.58    2.00
  -1  -3  15    2.87    1.84
   1  -3  15    5.07    2.06
   1  -3  15    2.60    1.47
  -1   3  15    3.40    1.82
   1  -3 -15    4.00    1.63
   1   3  15    3.52    2.25
  -2   3  15    6.18    1.93
  -2   3 -15    6.44    1.86
   2  -3  15    7.13    2.25
   2   3  15    7.36    3.43
  -2  -3  15    6.57    1.67
  -2  -3 -15    5.95    3.24
   2   3 -15    5.45    1.57
   2  -3 -15    5.98    1.79
  -3   3 -15   47.19    2.57
  -3   3  15   46.49    2.11
  -3  -3  15   48.45    1.94
   3   3 -15   39.79    1.83
   3  -3  15   50.57    2.60
   3  -3 -15   47.78    2.02
   4   3 -15    0.91    2.06
  -4  -3  15    2.98    1.78
  -4   3 -15    1.76    2.19
  -4   3  15   -0.35    1.89
   4  -3  15    2.95    2.69
   4  -3 -15    0.34    1.82
  -5  -3  15    2.58    1.80
   5  -3 -15    4.66    1.86
  -5   3  15    4.92    1.99
  -5   3 -15    3.73    2.74
   5  -3  15    3.92    2.36
   5   3 -15    3.11    1.68
   6  -3 -15    0.74    1.93
  -6   3 -15   -0.36    2.37
   6  -3  15    2.52    2.49
  -6   3  15    0.94    2.05
  -6  -3  15    0.99    1.98
   6   3 -15    1.95    1.77
  -7   3  15    2.69    2.20
   7  -3 -15    2.22    2.53
  -7   3 -15    3.38    3.12
   7  -3  15    2.84    3.14
  -7  -3  15    2.97    2.16
   7   3 -15    2.41    1.99
   0  -4  15   22.82    1.92
   0  -4  15   19.99    2.02
   0  -4 -15   23.93    2.40
   0   4  15   27.56    2.43
  -1   4  15  124.40    2.53
  -1  -4  15  119.89    2.44
   1  -4  15  110.19    2.74
  -1  -4  15  104.57    2.20
  -1  -4 -15  112.15    3.10
   1  -4 -15  110.68    2.71
   1   4  15  123.14    3.15
  -2  -4  15    1.00    1.57
  -2   4 -15    1.10    1.81
  -2  -4  15    0.17    1.81
  -2   4  15   -0.57    2.21
   2   4  15    0.83    2.79
   2  -4  15   -0.27    2.16
   2  -4 -15    1.91    1.74
  -2  -4 -15   -0.62    2.85
  -3   4  15   31.38    2.09
  -3   4 -15   30.52    2.32
   3  -4  15   28.44    2.09
  -3  -4  15   27.60    2.21
   3  -4 -15   30.15    2.00
   3   4 -15   24.07    1.80
  -4   4  15    4.04    2.00
  -4   4 -15    5.22    2.29
   4   4 -15    4.43    1.70
  -4  -4  15    4.99    1.77
   4  -4 -15    4.39    2.32
   4  -4  15    6.40    2.37
   5  -4  15   11.56    2.59
  -5   4  15   14.77    2.49
  -5  -4  15    9.21    2.32
  -5   4 -15   11.63    2.44
   5   4 -15    9.63    1.82
   5  -4 -15   10.10    1.95
   6  -4 -15    4.98    2.44
  -6   4  15    4.82    2.09
   6  -4  15    5.03    2.60
  -6   4 -15    5.14    2.53
   6   4 -15    3.81    1.83
  -6  -4  15    7.10    2.43
  -7   4  15    5.59    2.76
   7  -4 -15    5.04    2.14
  -7   4 -15    2.66    2.75
   7  -4  15    3.18    2.70
   7   4 -15    1.10    2.03
  -7  -4  15    1.78    2.17
  -1  -5  15    0.97    1.58
  -1  -5  15    0.91    1.78
   1  -5  15   -0.71    1.69
  -1   5 -15    0.70    1.72
  -1  -5 -15    0.54    2.65
   1  -5 -15   -0.74    1.85
   1   5  15    0.40    2.22
  -1   5  15    1.44    2.28
  -2   5  15   11.24    1.90
  -2   5 -15   11.49    2.30
  -2  -5  15    9.74    1.70
   2   5  15   10.93    2.64
  -2  -5 -15   10.38    2.81
   2  -5  15   11.01    2.29
   2  -5 -15   11.52    1.88
  -2  -5  15    9.20    2.35
  -3   5  15   63.08    2.21
  -3  -5  15   59.31    2.58
  -3   5 -15   51.03    2.60
  -3  -5 -15   54.25    4.12
   3  -5 -15   60.70    2.17
   3  -5  15   57.88    2.28
  -3  -5  15   53.23    2.00
  -4   5  15    6.20    1.98
  -4   5 -15    4.96    1.91
  -4  -5  15    5.94    1.81
   4  -5 -15    3.35    1.93
   4  -5  15    7.57    2.37
   5  -5  15   70.66    2.47
  -5   5  15   73.56    2.31
   5   5 -15   62.22    2.09
  -5  -5  15   61.24    2.55
  -5   5 -15   56.16    2.82
   5  -5 -15   67.96    2.60
  -6   5  15    0.74    2.15
  -6  -5  15    0.89    1.97
   6  -5  15    2.78    2.63
  -6   5 -15    1.65    2.61
   6   5 -15    0.21    1.86
   6  -5 -15    1.14    2.04
   7  -5 -15    3.94    2.19
  -7   5  15    8.34    2.32
   7  -5  15    6.58    2.78
  -7   5 -15    2.66    2.84
   7   5 -15    6.73    2.58
  -7  -5  15    4.74    2.22
   0  -6  15    4.58    1.64
   0  -6  15    5.70    1.83
   0  -6 -15    4.61    2.02
   0   6  15    5.92    2.28
  -1  -6  15   12.82    2.36
  -1  -6 -15   12.21    2.37
   1  -6 -15   10.88    1.91
   1  -6  15    9.82    2.22
  -1  -6  15   11.11    1.74
   1   6  15   13.13    2.29
  -1   6  15   14.11    1.91
  -1   6 -15   12.90    2.18
  -2   6 -15    7.89    1.75
  -2  -6 -15    9.09    2.79
   2   6  15    8.72    2.37
   2  -6 -15    9.01    2.29
   2  -6  15    8.30    1.75
  -2  -6  15    7.77    1.72
  -2  -6  15    7.93    1.92
  -2   6  15   10.85    1.88
  -3  -6  15    4.38    2.11
  -3  -6  15    0.99    1.92
  -3   6 -15    1.18    1.94
  -3  -6 -15    1.09    2.89
   3  -6 -15    2.81    1.94
   3   6  15    1.85    3.12
   3  -6  15    0.09    1.94
  -3   6  15    1.73    1.92
  -4  -6  15    0.53    1.99
  -4   6 -15    2.23    1.93
  -4  -6 -15    0.75    3.91
   4  -6 -15    3.95    2.39
  -4  -6  15    0.47    1.84
   4  -6  15    1.56    2.00
  -4  -6 -15    0.42    3.56
  -4   6  15    2.12    2.00
  -5  -6  15    8.69    2.62
  -5   6 -15   10.60    2.07
  -5  -6  15   13.46    1.97
   5  -6 -15    9.46    2.03
  -5   6  15   12.01    2.09
   5  -6  15   10.31    2.62
   6  -6  15    1.37    2.73
  -6  -6  15   -0.32    1.96
  -6  -6  15    1.09    2.28
  -6   6 -15   -0.80    2.73
   6  -6 -15    1.56    2.11
  -6   6  15    2.50    2.18
   7  -6 -15    0.97    2.75
  -1  -7 -15   32.21    2.66
  -1   7 -15   33.98    2.11
  -1  -7  15   25.03    2.04
   1  -7 -15   33.11    2.63
   1  -7  15   32.00    2.08
   1   7  15   34.30    2.57
  -1   7  15   35.22    2.57
  -1  -7  15   25.43    1.86
  -2   7 -15    7.41    1.95
  -2  -7 -15   11.93    2.51
  -2  -7  15   12.71    2.36
   2   7  15   10.53    2.41
   2  -7 -15   10.11    2.00
   2  -7  15   10.47    1.94
  -2   7  15   10.07    2.29
  -2  -7  15   12.07    2.10
  -3  -7  15   10.55    2.00
  -3   7 -15    9.17    1.93
  -3  -7  15    7.46    2.22
   3   7  15    9.85    2.96
   3  -7 -15    9.48    1.99
  -3  -7 -15   10.06    2.93
   3  -7  15    8.15    2.43
  -3   7  15   12.36    1.94
  -4  -7 -15   10.20    3.27
  -4  -7  15    8.58    2.09
  -4   7 -15    6.99    2.43
   4  -7 -15    6.85    2.49
  -4  -7 -15    7.99    2.96
   4  -7  15    7.52    2.48
  -4  -7  15    9.40    1.88
  -4   7  15   11.73    2.05
  -5  -7  15   31.77    2.19
  -5  -7 -15   26.28    4.92
  -5  -7 -15   30.02    5.15
  -5   7 -15   25.98    2.24
  -5  -7  15   31.81    2.08
   5  -7 -15   27.36    2.24
  -5   7  15   30.50    2.20
   5  -7  15   31.22    2.70
   6  -7  15    0.27    2.22
  -6  -7  15    1.11    2.28
  -6  -7  15    2.07    2.54
  -6   7 -15    1.72    2.74
   6  -7 -15    0.50    2.09
  -6   7  15    0.03    2.15
   0  -8 -15   76.87    2.48
   0  -8  15   76.32    2.34
   0   8  15   78.73    2.70
  -1   8 -15  110.42    2.95
  -1  -8 -15  119.62    3.10
   1  -8 -15  121.43    2.58
  -1  -8  15  121.38    2.45
   1   8  15  108.11    3.09
  -1  -8  15   98.88    2.18
   1  -8  15  118.77    2.40
  -1   8  15  118.03    2.54
  -2  -8 -15   27.86    2.56
  -2   8 -15   24.79    2.08
   2   8  15   29.69    2.87
  -2  -8  15   21.12    2.29
  -2  -8  15   25.51    2.12
   2  -8 -15   26.66    2.47
   2  -8  15   26.90    2.06
  -2   8  15   30.17    2.05
  -3  -8 -15   33.67    3.10
   3   8  15   32.33    3.06
  -3   8 -15   31.15    2.17
  -3  -8  15   37.60    2.20
   3  -8 -15   32.19    2.21
  -3  -8  15   26.78    1.97
   3  -8  15   32.15    2.12
  -3   8  15   34.63    2.64
  -4  -8  15    3.08    1.96
  -4  -8 -15    2.54    3.35
  -4   8 -15    2.59    2.09
  -4  -8  15    3.73    2.05
   4  -8 -15    0.65    2.01
  -4  -8 -15    2.12    2.81
  -4   8  15    2.31    2.07
   4  -8  15    6.91    2.46
  -5  -8 -15    0.37    3.71
  -5   8 -15    1.66    2.15
  -5  -8 -15    0.81    3.28
   5  -8 -15    1.06    2.14
  -5  -8  15    0.54    2.47
  -5   8  15    0.80    2.17
  -5  -8  15   -0.82    2.20
   5  -8  15    1.07    2.58
   6  -8  15    0.31    2.92
  -6  -8  15    0.55    2.33
  -6   8 -15    1.96    2.87
  -6  -8  15    2.09    2.16
   6  -8 -15    0.56    2.24
  -6   8  15   -0.47    2.34
  -1  -9 -15   40.38    2.30
  -1   9 -15   35.39    2.17
   1  -9 -15   39.49    2.22
  -1  -9  15   38.97    2.22
   1   9  15   35.33    2.68
   1  -9  15   36.84    2.21
  -1   9  15   41.20    2.64
  -1  -9  15   33.52    2.00
  -2  -9 -15    4.30    2.08
  -2   9 -15    5.91    2.03
   2   9  15    5.38    2.56
   2  -9 -15    6.12    2.40
  -2  -9  15    3.64    1.83
  -2  -9  15    3.35    2.08
   2  -9  15    4.52    2.04
  -2   9  15    5.19    2.01
  -3  -9 -15   24.41    2.79
  -3   9 -15   21.89    2.17
  -3  -9  15   21.67    2.66
   3  -9 -15   24.59    2.16
  -3  -9  15   19.91    2.40
   3  -9  15   27.44    2.15
  -3   9  15   24.73    2.66
   3   9  15   24.80    2.79
  -4  -9 -15   13.76    3.14
  -4  -9  15   10.17    2.22
  -4  -9  15   10.68    2.03
  -4   9 -15   13.10    2.20
   4  -9 -15   12.60    2.19
  -4   9  15   12.98    2.13
   4  -9  15   12.80    2.22
  -4  -9 -15   11.79    2.88
  -5  -9 -15    0.20    3.50
  -5  -9 -15    0.20    3.70
  -5  -9  15    1.47    2.72
  -5   9 -15    0.44    2.19
   5  -9 -15    1.46    2.24
  -5   9  15    1.59    2.30
  -5  -9  15    0.37    2.54
   5  -9  15    1.11    2.69
   0 -10 -15    3.67    2.08
   0  10  15    4.79    2.63
   0 -10  15    6.13    2.10
  -1 -10 -15   60.55    2.48
  -1  10 -15   47.94    2.34
   1 -10 -15   51.20    2.83
   1  10  15   56.65    2.43
  -1 -10  15   45.97    2.11
  -1 -10  15   56.95    2.37
  -1  10  15   63.97    2.38
   1 -10  15   46.77    2.81
  -2 -10 -15   -1.22    2.15
  -2  10 -15    1.24    2.16
   2  10  15    0.61    2.64
   2 -10 -15    0.16    2.07
  -2 -10  15    0.85    2.16
  -2 -10  15   -0.33    1.95
  -2  10  15    1.61    2.14
   2 -10  15   -0.24    1.97
  -3 -10 -15    6.82    2.72
   3  10  15    7.72    2.80
  -3  10 -15    5.28    2.67
  -3 -10  15    7.28    2.23
   3 -10 -15    5.09    2.23
  -3  10  15    5.71    2.13
   3 -10  15    5.84    2.15
  -3 -10  15    6.46    2.02
  -4 -10 -15    0.98    2.97
  -4 -10 -15   -0.68    3.21
  -4 -10  15   -0.51    2.54
  -4  10 -15    0.42    2.27
  -4 -10  15   -1.12    2.23
   4 -10 -15    3.68    2.62
  -4  10  15    0.11    2.16
   4 -10  15    1.68    2.21
  -1 -11 -15   23.59    2.86
  -1  11 -15   20.45    2.34
   1 -11 -15   21.63    2.68
   1  11  15   19.51    2.85
  -1 -11  15   20.09    2.05
  -1 -11  15   18.46    2.31
  -1  11  15   22.89    2.23
   1 -11  15   20.59    2.30
  -2 -11 -15    1.88    2.76
   2  11  15    1.48    2.77
   2 -11 -15    0.29    2.20
  -2 -11  15    1.07    2.18
  -2  11  15    1.28    2.12
   2 -11  15   -1.09    2.21
  -2 -11  15    0.26    2.43
  -2  11 -15   -0.42    2.24
  -3 -11 -15    4.57    2.85
   3  11  15    6.24    2.93
  -3  11 -15    6.18    2.30
   3 -11 -15    2.74    2.21
  -3 -11  15    8.73    2.31
  -3  11  15    6.19    2.23
   3 -11  15    9.82    2.29
  -3 -11  15    4.53    2.11
   0 -12 -15    3.39    2.30
   0  12  15    4.82    2.37
   0 -12  15    1.73    2.32
  -1  12 -15    0.28    2.37
  -1 -12 -15    0.45    2.83
   1 -12 -15    0.95    2.27
   1  12  15    2.31    2.82
  -1 -12  15    0.47    2.10
  -1  12  15    3.05    2.30
  -1 -12  15    0.71    2.80
   1 -12  15    0.90    2.30
   0   0  16    2.34    1.66
   0   0 -16    2.09    1.48
   1   0 -16    0.89    1.51
   1   0  16    0.88    2.41
  -1   0  16    2.11    1.65
   2   0  16   68.09    3.15
   2   0  16   67.94    2.98
   2   0 -16   62.78    2.06
  -2   0  16   69.99    2.18
   3   0  16  137.53    5.12
   3   0 -16  125.32    2.31
  -3   0  16  131.70    2.73
   3   0  16  144.07    5.37
  -4   0  16   -0.53    1.87
   4   0 -16    2.34    2.12
  -5   0  16    2.26    1.88
   5   0 -16    1.75    1.79
  -6   0  16   16.38    2.08
   6   0 -16   14.09    1.91
  -7   0 -16    1.45    5.69
  -7   0  16   -0.06    2.15
   7   0  16    1.31    5.15
   7   0 -16    5.65    2.40
  -1  -1 -16  160.57    3.58
  -1  -1  16  183.95    2.69
   1  -1 -16  180.06    2.71
   1  -1  16  186.98    3.70
   1   1  16  195.39    3.73
  -1   1  16  194.98    3.07
   1   1 -16  159.77    2.52
   1  -1  16  180.49    3.37
   2   1  16    7.02    3.08
   2   1 -16    4.68    2.03
  -2  -1  16    6.54    1.78
   2  -1  16    8.00    2.14
   2  -1 -16    6.79    1.70
   2  -1  16    5.07    1.94
   2   1  16    6.84    3.26
  -2   1  16    5.61    2.23
   3   1 -16    1.73    1.61
   3  -1 -16    2.38    1.69
  -3   1  16    0.69    1.82
   3  -1  16    1.16    2.53
   3  -1  16    0.41    2.50
  -3  -1  16    0.73    1.71
   4   1 -16   33.58    1.90
   4  -1  16   35.72    3.39
   4  -1 -16   33.59    1.92
  -4   1  16   34.17    2.08
  -4  -1  16   34.15    2.03
   5   1 -16    5.02    1.79
  -5   1 -16    5.92    3.41
   5  -1 -16    6.12    1.80
  -5   1  16    9.01    1.96
   5  -1  16    7.33    3.44
  -5  -1  16    6.59    2.33
   6   1 -16   11.58    1.94
   6  -1  16   12.65    3.49
  -6   1 -16   11.83    3.61
  -6   1  16   11.34    2.11
   6  -1 -16   14.59    1.95
  -6  -1  16   10.28    2.05
   7   1 -16    8.54    2.01
  -7   1  16   12.17    2.15
   7  -1  16   10.73    3.72
  -7   1 -16    9.02    3.50
  -7  -1  16   10.93    2.12
   7  -1 -16   10.92    2.04
   0  -2  16  175.80    2.61
   0  -2  16  188.81    3.19
   0  -2 -16  177.62    3.38
   0   2  16  205.63    3.54
   1  -2 -16   12.09    2.05
   1  -2  16   10.40    2.29
   1   2  16   13.15    2.33
   1   2 -16   10.85    1.61
  -1   2  16   12.60    2.23
  -1  -2  16   10.70    1.72
   1  -2  16   10.10    2.06
  -1  -2 -16   12.22    2.37
   2  -2  16    5.98    2.02
   2  -2 -16    6.97    1.73
  -2  -2  16    6.87    1.72
   2  -2  16    6.47    2.11
  -2   2  16    8.33    2.25
   2   2 -16    6.77    1.92
   2   2  16    8.20    3.54
  -3  -2  16   16.66    1.77
  -3   2  16   21.54    1.93
   3  -2  16   18.84    2.42
   3   2 -16   16.50    1.70
   3  -2 -16   18.40    1.79
  -4  -2  16    2.03    1.83
  -4   2 -16   -0.68    2.58
   4  -2 -16    0.34    1.74
  -4   2  16   -0.91    1.89
   4   2 -16    0.44    2.03
   4  -2  16    1.40    2.71
   5  -2 -16    7.87    1.81
  -5   2 -16    4.63    2.91
   5  -2  16    5.82    3.00
  -5   2  16    4.91    2.40
   5   2 -16    5.83    2.21
  -5  -2  16    4.96    1.90
  -6   2  16    0.65    2.03
   6  -2 -16    1.72    1.90
  -6   2 -16    0.80    2.93
   6   2 -16    1.72    2.23
   6  -2  16    1.44    3.04
  -6  -2  16    1.85    1.94
  -7   2  16   -1.11    2.18
   7   2 -16   -0.67    1.94
   7  -2 -16    1.96    2.49
  -7   2 -16   -0.22    3.21
  -7  -2  16    0.01    2.10
   7  -2  16    1.46    3.08
   1   3  16    9.95    2.26
  -1  -3  16    8.84    1.66
  -1  -3 -16    7.67    2.10
  -1   3  16    9.45    2.18
   1  -3  16    8.20    2.14
   1  -3  16    6.64    1.47
  -1  -3  16    8.89    1.86
   1  -3 -16    8.64    2.03
  -2   3  16   46.37    2.45
   2  -3  16   44.84    2.50
   2   3  16   52.25    4.01
  -2  -3  16   41.63    1.89
   2   3 -16   41.60    1.80
   2  -3 -16   44.56    1.94
  -2  -3 -16   41.93    3.56
  -3   3 -16   38.54    2.48
  -3   3  16   44.43    2.14
  -3  -3  16   35.28    1.96
   3   3 -16   33.69    1.86
   3  -3  16   37.87    2.44
   3  -3 -16   40.61    2.04
   4  -3 -16    1.51    1.82
  -4  -3  16   -0.29    1.79
   4   3 -16    0.89    1.69
  -4   3 -16    1.28    2.25
  -4   3  16    0.13    1.95
   4  -3  16    1.00    2.34
  -5  -3  16    1.25    1.90
   5   3 -16   -0.27    2.16
   5  -3 -16    1.10    1.89
   5  -3  16    1.71    2.36
  -5   3  16    2.94    2.02
  -5   3 -16    2.06    2.35
   6  -3 -16    5.86    1.99
  -6   3 -16    7.08    2.97
   6  -3  16    7.31    2.92
  -6   3  16    9.61    2.08
  -6  -3  16    9.27    1.99
   6   3 -16    5.11    1.92
  -7   3  16    0.47    2.75
   7  -3 -16    1.49    2.61
  -7   3 -16    1.97    3.10
   7  -3  16    1.96    3.10
  -7  -3  16    2.68    2.14
   7   3 -16    2.33    2.03
   0   4  16   54.80    2.64
   0  -4  16   39.77    1.81
   0  -4  16   51.49    2.38
   0  -4 -16   50.79    2.55
  -1   4  16  145.11    2.62
  -1  -4  16  140.29    2.85
   1  -4  16  114.42    2.28
   1  -4  16  135.50    2.90
  -1  -4  16  118.73    2.24
   1  -4 -16  133.53    2.55
  -1  -4 -16  126.59    3.18
   1   4  16  141.98    3.25
  -2  -4 -16   25.52    3.03
  -2  -4  16   27.66    1.92
  -2   4  16   26.90    1.98
   2  -4  16   27.16    1.97
   2   4  16   27.72    3.11
  -2   4 -16   25.23    1.97
   2  -4 -16   23.71    2.25
  -2  -4  16   22.26    1.74
  -3   4  16   26.40    2.14
  -3   4 -16   23.32    2.32
  -3  -4  16   23.22    2.19
   3  -4  16   23.37    2.36
   3  -4 -16   25.91    2.04
   3   4 -16   20.29    1.74
  -4   4  16   14.47    2.00
  -4   4 -16   12.45    2.39
   4   4 -16   11.85    1.75
  -4  -4  16   12.30    1.84
   4  -4  16   14.93    2.46
   4  -4 -16   15.41    1.89
  -5  -4  16    0.17    1.88
   5  -4  16    0.65    2.45
  -5   4  16    0.81    1.96
  -5   4 -16    0.95    2.40
   5   4 -16   -0.06    1.82
   5  -4 -16   -0.93    1.85
   6  -4 -16    0.45    2.00
  -6   4  16    2.91    2.13
   6  -4  16    2.40    2.63
  -6   4 -16    0.55    2.60
   6   4 -16    2.33    2.41
  -6  -4  16    1.46    2.09
  -7   4  16    2.59    2.18
   7  -4 -16    1.28    2.12
  -7   4 -16    3.13    2.68
   7  -4  16    1.39    3.26
   7   4 -16    0.98    2.45
  -7  -4  16    1.64    2.08
  -1  -5  16    0.94    1.76
   1  -5  16    0.21    1.81
  -1  -5 -16    1.14    2.29
   1  -5 -16    2.76    1.87
   1   5  16    1.87    2.25
  -1  -5  16    2.40    1.61
  -1   5  16    0.06    2.29
  -2   5  16   21.54    2.31
  -2  -5  16   20.14    1.75
  -2   5 -16   21.24    1.92
  -2  -5  16   21.83    1.97
   2   5  16   21.99    2.76
   2  -5  16   19.62    2.38
  -2  -5 -16   22.24    2.86
   2  -5 -16   23.13    1.91
  -3   5  16    2.45    1.93
  -3  -5  16    2.33    1.88
  -3   5 -16    1.68    2.29
   3  -5  16    0.93    1.91
   3  -5 -16   -2.62    1.95
  -3  -5  16    1.43    1.70
  -3  -5 -16    1.41    3.64
  -4   5  16    3.14    1.99
  -4  -5  16    4.28    1.82
   4  -5 -16    3.29    1.87
   4  -5  16    4.61    2.32
  -4   5 -16    2.95    1.88
   5  -5  16    1.13    2.09
  -5   5  16    0.10    2.55
   5   5 -16    2.20    1.80
  -5  -5  16    2.40    1.89
  -5   5 -16    1.55    2.44
   5  -5 -16    2.48    1.98
  -6   5  16    0.24    2.14
  -6  -5  16    3.80    2.04
   6  -5  16    3.23    2.68
  -6   5 -16    3.34    2.62
   6   5 -16    2.55    1.92
   6  -5 -16    1.85    2.07
  -7   5  16    3.64    2.86
   7  -5 -16    6.03    2.72
  -7   5 -16    4.99    2.87
   7  -5  16    3.72    2.83
   7   5 -16    4.74    2.56
  -7  -5  16    5.39    2.27
   0  -6  16   16.37    1.99
   0  -6 -16   17.74    2.32
   0   6  16   18.17    2.33
   0  -6  16   13.78    1.77
  -1   6 -16   18.76    1.92
  -1  -6  16   16.80    1.77
  -1  -6  16   19.35    2.04
  -1  -6 -16   17.97    2.50
   1  -6  16   18.90    2.27
   1  -6 -16   18.75    2.05
   1   6  16   20.09    2.42
  -1   6  16   22.25    1.98
  -2   6 -16   23.62    2.30
  -2  -6  16   27.23    1.98
  -2  -6 -16   24.72    2.89
   2   6  16   26.69    2.84
  -2  -6  16   21.79    1.80
   2  -6  16   28.34    1.94
   2  -6 -16   27.45    2.03
  -2   6  16   26.52    1.98
  -3  -6  16   36.60    2.27
   3   6  16   42.98    3.57
  -3   6 -16   39.54    2.51
  -3  -6  16   42.71    2.19
  -3  -6 -16   40.25    3.60
   3  -6 -16   45.44    2.12
   3  -6  16   42.57    2.58
  -3   6  16   46.15    2.55
  -4  -6  16    1.27    2.05
  -4   6 -16    1.31    2.37
   4  -6 -16   -0.72    1.98
  -4  -6  16   -0.30    1.84
   4  -6  16    3.25    1.98
  -4   6  16    4.69    2.01
  -5  -6  16   12.33    2.18
  -5   6 -16   12.24    2.57
  -5  -6  16   12.31    2.40
   5  -6 -16    8.38    2.54
   5  -6  16   15.04    2.19
  -5   6  16   12.09    2.09
  -6  -6  16   -0.88    2.18
  -6  -6  16   -2.03    2.04
  -6   6 -16    0.73    2.22
   6  -6  16    0.24    2.74
   6  -6 -16    2.15    2.11
  -6   6  16    1.09    2.26
  -1  -7 -16   19.47    2.54
  -1   7 -16   19.02    1.99
  -1  -7  16   22.55    1.99
   1  -7 -16   18.82    2.06
   1  -7  16   19.74    1.96
   1   7  16   22.26    2.47
  -1  -7  16   17.18    1.79
  -1   7  16   21.57    2.44
  -2   7 -16   11.90    2.39
  -2  -7 -16   11.89    2.53
  -2  -7  16   13.53    1.97
   2   7  16   12.33    2.73
   2  -7 -16   12.86    2.00
   2  -7  16   11.00    1.95
  -2  -7  16   12.29    1.74
  -2   7  16   13.82    2.43
   3   7  16   70.32    3.84
  -3   7 -16   65.13    2.37
  -3  -7  16   69.38    2.73
  -3  -7 -16   67.98    3.83
  -3  -7  16   59.30    2.09
   3  -7 -16   63.43    2.23
   3  -7  16   71.89    2.32
  -3   7  16   77.67    2.24
  -4   7 -16    4.47    2.03
  -4  -7 -16    6.62    3.55
  -4  -7  16    6.69    2.02
   4  -7 -16    4.96    2.02
  -4  -7 -16    4.82    3.29
   4  -7  16    5.93    2.40
  -4  -7  16    5.14    1.94
  -4   7  16    7.74    2.46
  -5  -7  16    0.31    2.22
  -5   7 -16    0.33    2.60
  -5  -7  16   -0.34    1.98
   5  -7 -16    0.39    2.07
  -5   7  16    1.32    2.12
   5  -7  16   -0.29    2.57
   6  -7  16    1.67    2.69
  -6  -7  16    2.91    2.25
  -6  -7  16    0.83    2.04
  -6   7 -16    2.29    2.23
   6  -7 -16    5.32    2.21
  -6   7  16    0.94    2.28
   0  -8 -16    1.68    1.99
   0  -8  16    2.36    1.95
   0   8  16   -0.73    2.25
  -1   8 -16    5.53    1.99
  -1  -8 -16    6.33    2.53
   1  -8 -16    7.61    2.01
  -1  -8  16    5.67    2.00
   1   8  16    6.55    2.48
   1  -8  16    6.29    1.95
  -1   8  16    6.50    2.44
  -1  -8  16    5.44    2.18
  -2   8 -16    0.74    1.90
  -2  -8 -16    0.88    2.45
  -2  -8  16    2.20    1.96
   2   8  16    1.95    2.82
   2  -8 -16    3.07    2.32
   2  -8  16    2.00    1.93
  -2   8  16    0.80    1.90
  -2  -8  16    0.64    1.82
  -3  -8 -16    5.42    2.97
  -3   8 -16    3.73    2.02
   3   8  16    3.86    2.96
  -3  -8  16    3.64    2.06
  -3  -8  16    1.96    1.87
   3  -8 -16    2.81    2.05
   3  -8  16    5.84    1.98
  -3   8  16    4.83    2.00
  -4  -8 -16    0.95    3.39
  -4  -8  16    2.13    2.15
  -4   8 -16    0.64    2.44
  -4  -8 -16    0.75    2.71
   4  -8 -16   -0.50    2.00
   4  -8  16    1.35    2.03
  -4   8  16    0.55    2.06
  -4  -8  16    2.05    1.97
  -5  -8  16    5.57    2.76
  -5  -8 -16    3.34    4.35
  -5   8 -16    3.00    2.25
  -5  -8 -16    3.63    4.00
   5  -8 -16    2.91    2.18
  -5  -8  16    2.39    2.14
  -5   8  16    5.22    2.66
   5  -8  16    6.26    2.23
  -1   9 -16    1.74    2.06
  -1  -9 -16    0.87    2.03
   1  -9 -16    0.37    2.04
  -1  -9  16    0.22    2.03
   1   9  16    2.66    2.48
  -1  -9  16    2.02    1.84
   1  -9  16    1.58    2.01
  -1   9  16    0.76    2.43
  -2  -9  16    4.33    1.88
   2   9  16    6.38    2.60
  -2  -9  16    5.89    2.02
   2  -9 -16    3.84    2.54
   2  -9  16    5.89    2.09
  -2   9 -16    5.33    2.01
  -2  -9 -16    5.34    2.59
  -2   9  16    8.02    2.47
  -3  -9 -16   33.96    2.90
   3   9  16   37.33    3.36
  -3   9 -16   28.17    2.27
  -3  -9  16   33.87    2.28
   3  -9 -16   36.50    2.20
  -3  -9  16   28.11    2.49
   3  -9  16   31.76    2.22
  -3   9  16   39.74    2.24
  -4  -9  16    2.06    2.04
  -4  -9 -16    2.68    3.13
  -4   9 -16    1.03    2.06
  -4  -9  16    3.67    2.27
  -4  -9 -16    1.65    2.89
   4  -9 -16    4.57    2.11
  -4   9  16    2.38    2.62
   4  -9  16    4.00    2.68
  -5   9 -16    0.03    2.24
  -5  -9 -16    1.24    3.99
  -5  -9  16    0.42    2.28
   5  -9 -16    0.84    2.22
  -5  -9  16    1.10    2.11
  -5   9  16    2.02    2.29
  -5  -9 -16    0.92    3.73
   5  -9  16    1.00    2.70
   0 -10 -16    0.85    2.55
   0  10  16   -0.65    2.05
   0 -10  16   -0.16    2.04
  -1  10 -16    1.48    2.12
  -1 -10 -16    4.85    2.61
   1 -10 -16    0.07    2.59
   1  10  16    0.51    2.59
  -1 -10  16    0.17    2.09
   1 -10  16    2.27    2.08
  -1  10  16   -1.02    2.04
  -1 -10  16   -0.15    2.34
  -2  10 -16    4.58    2.69
   2  10  16    1.40    2.64
  -2 -10 -16    0.80    2.60
   2 -10 -16    1.12    2.12
  -2 -10  16    1.21    1.94
  -2  10  16    4.19    2.11
   2 -10  16    2.35    2.59
  -2 -10  16    2.04    2.15
   3  10  16    6.26    2.85
  -3 -10 -16    4.64    2.67
  -3  10 -16    5.37    2.65
  -3 -10  16    3.67    2.25
   3 -10 -16    5.63    2.65
  -3 -10  16    4.64    2.07
  -3  10  16    6.47    2.69
   3 -10  16    7.02    2.27
  -4 -10 -16    0.72    2.96
  -4 -10 -16    1.31    2.79
  -4 -10  16    2.35    2.13
  -4  10 -16    0.39    2.31
  -4 -10  16    0.37    2.32
   4 -10 -16    1.07    2.17
  -4  10  16   -0.33    2.20
   4 -10  16   -0.39    2.20
  -1  11 -16    6.54    2.26
  -1 -11 -16    7.41    2.26
   1  11  16    5.44    2.76
  -1 -11  16    4.05    2.18
   1 -11 -16    6.19    2.21
  -1  11  16    7.90    2.72
   1 -11  16    3.08    2.69
  -1 -11  16    5.35    1.98
  -2  11 -16    3.80    2.31
   2  11  16    3.23    2.83
   2 -11 -16    1.10    2.22
  -2 -11  16    4.82    2.08
  -2 -11 -16    2.84    2.79
  -2 -11  16    3.14    2.26
  -2  11  16    3.65    2.72
   2 -11  16    1.12    2.17
  -3 -11 -16    0.62    2.81
   3  11  16    4.07    2.99
  -3  11 -16    4.38    2.30
   3 -11 -16    2.06    2.26
  -3 -11  16    2.05    2.37
  -3  11  16    5.20    2.26
   3 -11  16    4.45    2.20
  -3 -11  16    2.54    2.15
   1  -1  17   31.02    2.54
  -1  -1 -17   26.45    2.21
  -1  -1  17   32.04    1.89
   1  -1 -17   25.99    2.06
  -1   1  17   33.02    1.96
   1   1  17   32.98    2.78
   1  -1  17   29.40    2.32
   1   1 -17   26.56    1.79
  -2  -1  17    5.51    1.79
   2   1  17    2.75    3.06
   2  -1  17    3.39    2.22
   2   1 -17    3.02    1.61
   2  -1  17    4.11    2.04
   2  -1 -17    3.27    2.01
   2   1  17    3.53    3.15
  -2   1  17    3.65    2.14
   3   1 -17    6.76    1.70
   3  -1 -17    9.25    1.70
  -3   1  17    8.17    1.89
   3  -1  17    9.14    2.70
   3  -1  17    7.25    2.33
  -3  -1  17    9.46    1.85
   4   1 -17   51.48    1.96
   4  -1  17   44.56    3.15
   4  -1  17   61.33    3.68
   4  -1 -17   52.97    2.00
  -4   1  17   58.60    2.16
  -4  -1  17   53.78    2.15
   5   1 -17    1.47    1.77
  -5   1 -17    0.65    3.36
   5  -1 -17    1.25    1.80
  -5   1  17   -0.83    2.38
   5  -1  17    0.76    3.46
  -5  -1  17   -0.64    1.95
   6   1 -17    4.09    1.94
   6  -1  17    4.96    3.73
  -6   1 -17    4.24    3.82
  -6   1  17    4.36    2.05
   6  -1 -17    5.63    1.91
  -6  -1  17    5.31    2.03
   7   1 -17    7.57    1.98
  -7   1  17    9.39    2.22
  -7  -1  17    7.27    2.15
   7  -1  17    7.07    3.90
   7  -1 -17    4.24    2.08
  -7   1 -17    5.80    4.17
   0  -2  17    0.11    2.03
   0   2  17    1.67    2.35
   0  -2 -17   -0.16    1.76
   0  -2  17    0.36    1.49
   1  -2  17   11.33    2.24
   1  -2 -17   12.57    1.97
   1   2  17   12.73    2.33
   1   2 -17    8.34    1.53
   1  -2  17   11.04    2.01
  -1   2  17   11.12    2.18
  -1  -2  17   12.23    1.98
  -1  -2 -17   10.60    2.30
   2   2  17   14.38    3.67
   2   2 -17   10.84    1.68
   2  -2 -17   13.35    1.71
   2  -2  17   11.22    2.02
  -2  -2  17   12.95    1.73
   2  -2  17   12.75    2.20
  -2   2  17   13.35    2.27
  -3  -2  17    2.41    1.75
   3  -2 -17    3.24    1.72
  -3   2  17    3.33    2.27
   3  -2  17    2.74    2.30
   3   2 -17    2.70    1.65
   3  -2  17    2.44    2.03
  -4  -2  17    2.40    2.19
  -4   2 -17    0.03    2.24
   4  -2 -17    0.75    1.76
  -4   2  17    0.11    1.92
   4   2 -17    0.72    1.67
   4  -2  17   -0.90    2.32
  -5   2 -17   -0.14    2.79
   5  -2  17   -0.07    2.91
   5  -2 -17    0.95    1.85
  -5   2  17    3.30    2.02
   5   2 -17   -0.35    1.78
  -5  -2  17    1.73    2.33
  -6   2 -17    1.81    3.27
  -6   2  17    3.96    2.07
   6  -2 -17    0.83    1.92
   6   2 -17   -0.06    1.90
   6  -2  17    2.92    3.30
  -6  -2  17    2.26    1.96
  -7   2  17    1.38    2.71
  -7   2 -17    0.63    3.14
   7  -2 -17    1.82    2.06
   7   2 -17    1.67    1.99
  -7  -2  17    0.06    2.18
   7  -2  17    0.18    3.03
   1  -3 -17    2.33    1.68
   1   3  17    1.92    2.23
  -1  -3  17    1.97    1.78
  -1  -3 -17    2.35    1.99
   1  -3  17    2.21    1.75
   1  -3  17    0.69    1.91
  -1   3  17    3.67    2.17
  -1  -3  17    1.15    1.95
   2  -3 -17    1.84    1.71
   2  -3  17    0.79    1.92
  -2   3  17   -0.04    1.84
  -2  -3 -17    1.14    3.06
   2  -3  17    1.95    1.79
  -2  -3  17    2.01    1.62
   2   3  17    1.78    3.11
   2   3 -17    1.49    1.57
   3  -3 -17   26.14    1.94
  -3   3 -17   27.97    2.37
  -3   3  17   31.64    2.12
  -3  -3  17   26.29    2.27
   3   3 -17   24.18    1.76
   3  -3  17   29.88    2.39
   4  -3 -17    2.65    1.82
  -4  -3  17    3.30    1.77
  -4   3 -17   -0.20    2.67
  -4   3  17    2.06    2.39
   4  -3  17    2.66    2.70
   4   3 -17    1.68    1.67
   5   3 -17    5.73    1.78
   5  -3 -17    6.21    1.85
   5  -3  17    5.99    2.54
  -5   3  17    6.18    1.97
  -5   3 -17    3.81    2.76
  -5  -3  17    3.85    1.91
  -6   3  17   -2.59    2.06
   6  -3 -17    0.85    1.95
  -6   3 -17    0.28    2.53
   6  -3  17   -0.27    2.51
  -6  -3  17    2.55    1.95
   6   3 -17    1.94    1.90
   7   3 -17    1.24    2.02
  -7   3  17   -0.17    2.21
   7  -3 -17    0.99    2.08
  -7   3 -17    0.30    3.17
   7  -3  17    2.99    3.21
  -7  -3  17    2.61    2.16
   0   4  17    9.08    1.92
   0  -4  17    8.74    1.79
   0  -4 -17    8.21    1.85
   0  -4  17    6.64    1.65
  -1   4  17    0.34    1.94
  -1  -4  17    0.44    1.73
  -1  -4  17   -0.55    1.57
   1  -4  17    0.33    1.77
   1  -4  17    1.97    1.97
   1  -4 -17    0.08    1.76
   1   4  17    1.12    2.29
  -1  -4 -17    1.15    2.12
  -2  -4 -17   16.65    2.94
  -2  -4  17   18.73    1.97
  -2   4  17   20.42    1.97
   2  -4  17   16.98    1.93
   2   4  17   18.14    3.04
   2  -4 -17   18.95    1.83
  -2  -4  17   16.38    1.72
  -3   4  17   22.99    2.13
  -3   4 -17   21.11    2.01
  -3  -4  17   22.37    2.21
   3  -4  17   21.84    2.41
   3  -4 -17   23.12    2.37
   3   4 -17   17.94    1.75
  -4   4  17   10.15    2.02
  -4   4 -17    9.59    2.43
   4   4 -17    8.79    1.74
  -4  -4  17    8.19    1.81
   4  -4  17   11.17    2.53
   4  -4 -17    6.52    1.88
   5  -4 -17    0.96    1.83
  -5   4 -17    0.34    2.38
   5  -4  17    0.20    2.49
   5   4 -17    1.91    2.23
  -5  -4  17    3.91    2.40
  -5   4  17    6.35    2.44
   6  -4 -17    6.94    2.04
  -6   4  17    7.83    2.13
   6  -4  17    6.03    2.63
  -6   4 -17    4.92    2.97
   6   4 -17    4.27    1.90
  -6  -4  17    5.70    2.00
  -7   4  17    1.51    2.22
   7  -4 -17   -1.29    2.10
  -7   4 -17   -0.88    3.25
   7  -4  17    0.42    2.81
   7   4 -17    1.18    2.00
  -7  -4  17   -1.17    2.54
  -1  -5  17   38.91    2.03
   1  -5  17   39.31    1.94
   1  -5  17   33.62    2.03
  -1  -5 -17   39.09    2.63
  -1  -5  17   32.13    1.84
   1  -5 -17   32.86    2.48
   1   5  17   41.81    2.82
  -1   5  17   40.82    2.50
  -2   5  17    0.23    2.22
  -2   5 -17    1.15    1.84
  -2  -5  17    1.48    2.05
  -2  -5  17    0.26    1.88
   2   5  17    0.20    2.56
   2  -5  17    1.16    2.25
   2  -5 -17   -2.77    2.09
  -2  -5 -17    0.37    2.55
  -3   5  17    0.68    2.33
  -3  -5  17    0.19    1.89
  -3   5 -17    2.25    2.31
  -3  -5 -17    1.37    4.29
   3  -5  17    2.16    1.95
   3  -5 -17    3.27    1.78
  -3  -5  17    2.61    1.71
  -4   5  17    1.78    1.98
  -4   5 -17    1.53    2.41
  -4  -5  17    4.54    2.21
   4  -5  17    3.01    2.44
   4  -5 -17    3.14    2.31
   5  -5  17    7.97    2.55
  -5   5  17   11.60    2.09
   5   5 -17    9.30    1.91
  -5  -5  17    9.94    2.44
  -5   5 -17    9.01    2.50
   5  -5 -17   10.44    2.01
  -6   5  17    0.07    2.17
  -6  -5  17    1.47    2.54
   6  -5  17    0.01    2.63
  -6   5 -17   -0.90    2.66
   6   5 -17    2.07    2.00
   6  -5 -17    0.83    2.04
  -7   5  17    0.40    2.28
   7  -5 -17    0.46    2.70
  -7   5 -17   -0.16    2.79
   7  -5  17    0.78    2.80
   7   5 -17   -0.44    2.02
  -7  -5  17    1.15    2.23
   0  -6  17    0.82    1.90
   0  -6  17    0.57    1.97
   0  -6 -17    2.19    2.31
   0   6  17    1.24    2.35
  -1  -6  17    7.17    1.72
  -1  -6  17    9.09    2.34
   1  -6  17    8.08    1.75
  -1  -6 -17    7.25    2.38
   1  -6 -17    8.35    2.32
   1   6  17    6.07    2.33
  -1   6  17    8.94    1.94
  -2  -6  17    1.51    1.91
  -2  -6  17    1.82    1.74
   2   6  17    0.77    2.58
  -2   6 -17   -0.76    1.87
  -2  -6 -17    0.86    2.66
   2  -6  17    1.99    1.85
   2  -6 -17    1.33    1.85
  -2   6  17    2.36    2.31
   3   6  17    0.83    3.38
  -3   6 -17    2.64    2.33
  -3  -6 -17    1.39    3.06
  -3  -6  17    1.89    1.96
   3  -6 -17    0.57    1.86
   3  -6  17    1.31    1.90
  -3  -6  17    1.55    1.77
  -3   6  17    1.75    1.90
  -4   6  17    1.05    2.49
  -4   6 -17    0.94    2.40
  -4  -6  17    2.85    2.07
  -4  -6  17    1.22    1.88
   4  -6 -17    3.67    1.96
   4  -6  17    1.72    1.97
  -5   6  17    1.69    2.05
  -5  -6  17    1.85    2.15
  -5   6 -17   -0.49    2.52
  -5  -6  17   -0.74    1.96
   5  -6 -17   -1.49    2.03
   5  -6  17    0.28    2.07
  -6   6  17    1.21    2.67
  -6  -6  17    1.65    2.32
   6  -6  17    0.00    2.70
  -6  -6  17    0.32    2.14
  -6   6 -17    0.02    2.72
   6  -6 -17   -0.35    2.09
  -1   7 -17    0.24    1.86
  -1  -7  17   -1.20    1.94
  -1  -7  17    0.36    1.72
  -1  -7 -17    1.01    2.37
   1  -7  17   -0.23    1.82
   1  -7 -17    0.49    2.37
   1   7  17   -0.22    2.33
  -1   7  17    1.74    2.29
  -2   7 -17    4.64    1.94
  -2  -7  17    3.08    1.99
  -2  -7 -17    3.42    2.83
   2   7  17    5.76    2.72
   2  -7 -17    4.85    2.43
   2  -7  17    4.03    1.91
  -2  -7  17    4.14    1.74
  -2   7  17    5.04    1.95
  -3  -7  17    1.74    1.84
   3   7  17    4.23    2.92
  -3   7 -17    3.83    2.45
  -3  -7 -17    3.79    3.23
  -3  -7  17    3.12    2.04
   3  -7 -17    3.96    2.33
   3  -7  17    2.05    1.92
  -3   7  17    4.62    1.93
  -4  -7  17    2.13    2.10
  -4   7 -17    1.65    2.49
  -4  -7 -17    0.98    3.72
  -4  -7 -17    1.62    3.98
   4  -7 -17   -0.76    2.02
  -4  -7  17    1.75    1.92
   4  -7  17    0.72    2.09
  -4   7  17    2.23    2.04
  -5   7 -17    4.50    2.14
  -5  -7  17    4.98    2.05
  -5  -7  17    5.00    2.70
   5  -7 -17    6.10    2.13
  -5   7  17    7.04    2.19
   5  -7  17    4.80    2.23
   6  -7  17   -1.91    2.80
  -6  -7  17   -0.06    2.31
  -6  -7  17    1.53    2.63
  -6   7 -17    0.31    2.82
   6  -7 -17    0.08    2.73
  -6   7  17   -1.31    2.38
   0  -8  17   32.56    1.94
   0  -8 -17   37.85    2.24
   0  -8  17   33.73    2.20
   0   8  17   36.36    2.61
  -1  -8 -17    4.75    2.56
  -1  -8  17    6.09    2.01
   1  -8 -17    3.85    2.45
   1   8  17    5.74    2.52
   1  -8  17    7.08    2.47
  -1  -8  17    4.46    1.76
  -1   8  17    5.32    2.43
  -1   8 -17    6.82    1.94
  -2   8 -17   45.18    2.21
  -2  -8 -17   43.33    2.76
  -2  -8  17   46.19    2.19
   2   8  17   47.99    3.12
   2  -8 -17   46.80    2.17
   2  -8  17   45.18    2.61
  -2   8  17   43.73    2.68
  -2  -8  17   40.89    1.97
  -3   8 -17   10.72    2.53
  -3  -8  17   13.75    2.11
   3   8  17   11.49    3.10
  -3  -8 -17   14.10    2.98
  -3  -8  17    8.67    2.33
   3  -8 -17   13.11    2.02
   3  -8  17   10.84    2.04
  -3   8  17   14.32    2.02
  -4  -8  17    5.88    2.21
  -4   8 -17    2.69    2.55
  -4  -8 -17    2.30    3.38
  -4  -8 -17    3.02    3.50
   4  -8 -17    4.30    1.97
   4  -8  17    4.02    2.10
  -4   8  17    3.80    2.00
  -4  -8  17    3.72    2.00
  -5  -8 -17   12.61    5.96
  -5   8 -17   11.94    2.85
  -5  -8  17   13.97    2.26
  -5  -8  17   14.31    2.10
  -5  -8 -17   13.01    6.13
   5  -8 -17   13.05    2.23
  -5   8  17   15.85    2.25
   5  -8  17   12.26    2.33
  -1  -9 -17    0.53    2.01
   1  -9 -17   -0.29    2.39
  -1   9 -17   -0.16    2.04
  -1  -9  17    0.06    2.04
   1   9  17    0.20    2.50
   1  -9  17    2.42    1.99
  -1   9  17    2.06    2.42
  -1  -9  17    1.47    1.88
  -2  -9 -17    5.90    2.97
   2   9  17    6.54    2.59
  -2  -9  17    6.05    2.08
   2  -9 -17    3.95    2.56
  -2   9 -17    4.79    2.09
   2  -9  17    6.04    2.07
  -2   9  17    6.24    2.01
  -2  -9  17    2.85    1.86
  -3   9 -17    1.55    2.18
  -3  -9 -17    1.05    2.99
  -3  -9  17    1.86    2.14
  -3  -9  17   -0.20    1.97
   3  -9 -17    2.45    2.01
   3   9  17    1.85    2.68
   3  -9  17    0.12    2.61
  -3   9  17    0.16    2.06
  -4  -9 -17    0.57    2.95
  -4  -9  17    1.75    2.06
  -4  -9 -17    1.31    3.11
  -4   9 -17    0.42    2.17
  -4  -9  17   -0.38    2.27
   4  -9 -17    1.75    2.12
  -4   9  17    0.48    2.16
   4  -9  17    4.17    2.68
  -5  -9  17   -1.60    2.43
  -5  -9 -17    0.37    4.27
   5  -9 -17   -1.07    2.24
  -5  -9 -17    1.26    3.80
  -5   9  17    1.50    2.81
   5  -9  17   -0.27    2.31
   0 -10 -17    5.21    2.12
   0 -10  17    5.85    2.10
   0  10  17    7.15    2.13
  -1  10 -17   17.24    2.22
  -1 -10  17   16.63    1.97
  -1 -10 -17   16.15    2.73
   1 -10 -17   19.83    2.21
   1  10  17   21.02    2.69
  -1 -10  17   20.15    2.61
   1 -10  17   16.79    2.15
  -1  10  17   18.08    2.63
  -2  10 -17    0.43    2.16
  -2 -10 -17    1.74    2.66
  -2 -10  17    1.01    2.44
   2  10  17    2.69    2.72
   2 -10 -17   -0.65    2.14
  -2 -10  17   -1.00    2.17
   2 -10  17   -1.44    2.07
  -2  10  17    1.17    2.56
  -3 -10 -17    5.17    3.15
   3  10  17    8.37    2.86
  -3  10 -17    5.56    2.27
  -3 -10  17    6.85    2.29
   3 -10 -17    5.80    2.16
  -3 -10  17    4.53    2.04
  -3  10  17    7.21    2.22
   3 -10  17    6.46    2.17
  -4 -10  17   -0.14    2.09
  -4 -10 -17    2.46    3.24
  -4  10 -17    0.90    2.21
  -4 -10  17    0.41    2.33
   4 -10 -17    2.60    2.72
  -4 -10 -17    1.09    3.03
  -4  10  17    3.44    2.74
   4 -10  17    2.45    2.78
  -1  11 -17   -0.50    2.22
  -1 -11 -17    1.22    2.69
   1 -11 -17   -2.16    2.20
   1  11  17    1.60    2.26
  -1 -11  17    1.03    2.19
  -1 -11  17    3.03    2.47
  -1  11  17    1.69    2.22
   1 -11  17    1.20    2.20
  -2  11 -17    1.55    2.27
  -2 -11 -17    1.24    2.83
  -2 -11  17    1.27    2.08
   2  11  17    1.97    2.86
   2 -11 -17    1.03    2.21
  -2 -11  17   -0.78    2.29
  -2  11  17    3.08    2.25
   2 -11  17    3.24    2.23
   0   0  18  304.47    3.46
   0   0 -18  271.14    3.27
   1   0  18    0.56    2.31
   1   0 -18    0.45    1.50
  -1   0  18   -0.28    1.61
   2   0  18   35.32    2.80
   2   0  18   36.74    3.17
  -2   0  18   38.76    2.27
   2   0 -18   34.43    1.84
   3   0  18    4.09    3.23
  -3   0  18    5.06    1.88
   3   0  18    4.60    3.43
   3   0 -18    4.85    1.72
  -4   0  18    7.12    1.95
   4   0 -18    7.37    2.12
  -5   0  18   -0.41    1.93
   5   0 -18    1.23    1.84
  -6   0  18    0.64    2.03
   6   0 -18    1.07    2.34
  -7   0  18    0.35    2.64
   7   0 -18    1.56    2.02
   1   1 -18   21.50    2.05
   1  -1  18   25.24    2.40
  -1  -1  18   25.00    1.81
  -1  -1 -18   21.36    2.10
   1  -1  18   24.92    2.17
   1   1  18   26.97    2.37
  -1   1  18   29.99    1.91
   1  -1 -18   24.85    2.05
  -2  -1  18   58.88    2.04
   2   1  18   62.33    3.85
   2  -1  18   57.40    3.01
   2   1 -18   51.11    1.95
   2  -1 -18   58.76    1.96
   2   1  18   65.49    3.67
  -2   1  18   60.58    2.08
   2  -1  18   54.23    2.52
   3   1 -18    3.18    1.68
   3  -1 -18    3.92    1.71
   3  -1  18    2.53    2.63
  -3   1  18    2.83    1.88
   3  -1  18    2.55    2.59
  -3  -1  18    1.82    1.81
   4  -1  18   46.32    3.55
   4   1 -18   42.40    2.27
   4  -1  18   37.79    3.37
   4  -1 -18   40.42    1.99
  -4   1  18   43.23    2.17
  -4  -1  18   46.15    2.44
   5   1 -18   23.59    1.95
   5  -1  18   20.69    3.52
  -5   1  18   26.62    2.52
   5  -1 -18   25.70    1.95
   5  -1  18   26.52    4.01
  -5  -1  18   24.23    2.01
   6   1 -18   20.94    2.43
   6  -1  18   22.28    4.24
  -6   1  18   22.51    2.59
   6  -1 -18   21.30    2.05
  -6  -1  18   25.82    2.09
   7   1 -18    7.32    2.51
  -7   1 -18    5.70    5.17
  -7   1  18    3.17    2.24
  -7  -1  18    7.98    2.12
   7  -1 -18    7.36    2.57
   7  -1  18    5.54    4.57
   0  -2  18   39.37    2.35
   0   2  18   37.76    2.16
   0  -2 -18   32.22    2.30
   0  -2  18   31.70    1.81
  -1  -2 -18    4.22    1.94
   1  -2  18    4.22    1.62
   1  -2  18    4.82    2.19
   1   2  18    5.60    2.27
   1  -2 -18    6.36    2.02
  -1   2  18    5.48    1.78
  -1  -2  18    5.46    1.62
   1   2 -18    3.69    1.92
   2   2  18    1.01    3.50
   2  -2 -18    2.97    1.68
   2   2 -18    0.64    1.94
  -2  -2  18    1.53    2.05
   2  -2  18    2.02    2.13
  -2   2  18    1.91    1.79
   2  -2  18    1.56    1.94
  -3  -2  18   31.10    1.91
   3  -2 -18   31.09    1.96
   3  -2  18   27.34    2.57
  -3   2  18   37.14    2.06
   3  -2  18   32.46    2.57
   3   2 -18   28.33    1.84
   4  -2 -18   -0.63    1.78
  -4   2  18    1.34    1.98
   4   2 -18    1.32    1.67
   4  -2  18    0.14    2.75
  -4  -2  18   -1.80    1.78
  -5   2 -18   19.30    3.01
   5  -2  18   23.36    3.39
   5  -2 -18   18.76    1.92
  -5   2  18   22.87    2.06
   5   2 -18   17.96    1.89
  -5  -2  18   19.23    2.00
  -6   2 -18    0.88    3.34
  -6   2  18    2.80    2.49
   6  -2 -18    1.95    1.91
   6   2 -18   -0.50    2.32
   6  -2  18    1.38    3.35
  -6  -2  18    1.32    2.49
   7  -2  18    1.28    3.49
  -7   2 -18    1.05    3.96
  -7   2  18    0.20    2.17
   7  -2 -18    0.54    2.07
   7   2 -18    1.08    2.05
  -7  -2  18    1.30    2.14
   1   3  18    2.09    2.61
   1  -3 -18    2.24    2.08
  -1   3  18    0.92    1.90
   1  -3  18    1.23    1.73
  -1  -3  18    1.23    1.76
  -1  -3 -18    1.77    2.34
  -1  -3  18    0.72    1.57
   1  -3  18    0.04    1.93
   2  -3 -18   15.97    1.77
   2  -3  18   12.55    1.68
   2   3 -18   14.17    1.98
   2  -3  18   15.66    2.21
  -2  -3  18   13.93    2.10
  -2  -3 -18   13.46    2.93
   2   3  18   16.20    3.25
  -2   3  18   14.48    2.36
   3  -3 -18    6.06    2.20
  -3   3  18    5.89    2.34
  -3  -3  18    4.45    1.79
   3  -3  18    6.19    2.21
   3   3 -18    4.51    1.69
   4  -3 -18   46.84    2.03
  -4   3 -18   40.07    2.67
   4   3 -18   31.75    1.91
  -4   3  18   46.96    2.21
  -4  -3  18   42.62    2.02
   4  -3  18   44.95    2.68
   5   3 -18    6.09    1.86
   5  -3  18    5.98    2.88
   5  -3 -18    6.83    1.97
  -5   3 -18    5.87    2.47
  -5   3  18    7.49    2.04
  -5  -3  18    7.07    1.94
   6   3 -18    2.07    1.91
   6  -3 -18    3.32    1.98
  -6   3 -18    1.81    3.01
   6  -3  18    2.76    2.99
  -6  -3  18    1.82    2.06
  -6   3  18    0.27    2.59
   7   3 -18   -0.57    2.02
  -7   3  18    2.01    2.20
  -7   3 -18    0.64    3.19
   7  -3 -18    0.15    2.09
   7  -3  18    2.68    3.27
  -7  -3  18    0.59    2.13
   0   4  18    2.40    1.84
   0  -4  18    4.10    2.17
   0  -4  18    1.60    1.57
   0  -4 -18    3.96    2.18
  -1  -4 -18    0.75    2.16
  -1   4  18    1.17    2.32
  -1  -4  18    0.03    1.61
  -1  -4  18    0.27    1.77
   1  -4  18    0.44    1.82
   1  -4  18    0.91    1.62
   1   4  18    0.62    2.32
   1  -4 -18    0.82    2.18
  -2  -4  18    0.91    1.88
   2  -4  18    1.55    1.59
  -2   4  18    0.91    2.22
  -2  -4 -18    1.43    2.65
   2  -4  18    1.13    1.84
   2   4  18    1.30    2.80
  -2  -4  18    1.75    1.71
   2  -4 -18    1.57    1.68
  -3   4 -18   10.08    2.40
  -3   4  18   11.45    2.07
  -3  -4  18    9.45    1.76
   3   4 -18    9.57    2.05
   3  -4  18   10.78    2.45
   3  -4 -18   12.76    1.86
  -4   4  18    2.66    2.00
  -4  -4  18    2.51    1.84
  -4   4 -18    0.74    2.38
   4   4 -18    1.52    2.10
   4  -4  18    0.89    2.35
   4  -4 -18    2.58    1.86
   5  -4  18    1.30    2.48
   5  -4 -18    3.14    2.41
   5   4 -18    0.89    1.83
  -5  -4  18    2.59    1.93
  -5   4  18    2.14    2.11
  -5   4 -18    0.78    2.43
   6  -4 -18    1.95    2.00
  -6   4  18    5.60    2.61
   6  -4  18    3.53    3.05
  -6   4 -18    1.60    3.00
   6   4 -18    1.92    1.92
  -6  -4  18    1.85    2.02
  -7   4  18    2.73    2.20
   7  -4 -18    2.27    2.19
  -7   4 -18    0.33    2.78
   7  -4  18    3.00    2.81
   7   4 -18    1.34    2.10
  -7  -4  18    2.43    2.18
  -1   5  18    8.73    2.42
  -1  -5  18    5.88    1.82
   1  -5  18    7.99    2.15
  -1  -5  18    5.37    1.72
   1  -5 -18    8.76    1.89
   1   5  18    6.86    2.35
  -1  -5 -18    6.33    2.36
   1  -5  18    5.65    1.62
  -2   5  18   -0.39    1.83
  -2  -5  18    1.59    1.67
  -2  -5  18    3.04    1.85
   2   5  18    0.75    2.53
   2  -5  18    1.12    2.25
   2  -5 -18    2.26    1.81
  -2  -5 -18    1.66    2.82
  -3  -5 -18    0.56    5.05
  -3   5  18   -0.54    1.96
  -3  -5  18    0.50    1.91
  -3   5 -18   -0.22    2.28
   3  -5  18   -0.01    1.86
  -3  -5  18    1.64    1.74
   3  -5 -18    0.20    1.82
  -4   5  18   -0.97    1.99
  -4   5 -18    1.04    2.40
  -4  -5  18    0.41    1.83
   4  -5  18    0.80    2.41
   4  -5 -18    0.80    1.89
  -5   5  18    3.55    2.55
   5   5 -18    1.86    1.83
  -5  -5  18    3.96    1.95
  -5   5 -18    1.95    2.54
   5  -5 -18    3.67    1.99
   5  -5  18    2.95    2.50
   6  -5 -18    1.83    2.54
  -6  -5  18    0.74    2.07
  -6   5  18   -0.13    2.13
   6  -5  18    1.57    2.66
  -6   5 -18    0.78    3.06
   6   5 -18    0.02    2.01
   0  -6  18   17.01    2.37
   0  -6 -18   20.30    2.46
   0   6  18   21.37    2.43
   0  -6  18   16.93    2.08
  -1  -6  18   21.95    2.02
   1  -6  18   23.15    1.95
  -1  -6 -18   24.62    2.49
   1  -6 -18   22.95    2.06
   1  -6  18   20.26    1.75
   1   6  18   25.25    2.46
  -1  -6  18   21.35    1.81
  -1   6  18   24.47    2.10
  -2   6 -18    5.43    2.34
  -2  -6  18    3.77    1.91
  -2  -6  18    3.04    1.72
   2   6  18    3.77    2.70
   2  -6  18    2.76    1.87
  -2  -6 -18    3.82    2.84
   2  -6 -18    2.03    1.92
  -2   6  18    2.30    1.93
  -3   6 -18   38.47    2.20
   3   6  18   38.89    3.93
   3  -6  18   41.02    2.11
   3  -6 -18   38.15    2.06
  -3  -6 -18   36.26    3.71
  -3  -6  18   30.19    1.95
  -3  -6  18   40.86    2.18
  -3   6  18   39.18    2.14
  -4   6  18   12.35    2.06
  -4  -6  18   13.52    2.16
  -4   6 -18    9.53    2.50
  -4  -6  18   11.08    1.95
   4  -6 -18   11.48    2.50
   4  -6  18    9.84    2.10
  -5   6  18   22.64    2.27
  -5  -6  18   18.91    2.24
  -5  -6  18   22.76    2.08
  -5   6 -18   19.38    2.77
   5  -6 -18   21.67    2.14
   5  -6  18   19.82    2.76
  -6   6  18    2.49    2.18
   6  -6  18    4.08    2.80
  -6  -6  18    3.78    2.28
  -6   6 -18    2.02    2.81
  -6  -6  18    5.21    2.07
   6  -6 -18    3.34    2.61
  -1  -7  18   -0.49    1.70
  -1  -7  18    0.54    1.88
  -1  -7 -18   -0.73    2.34
   1  -7  18    1.85    2.26
   1  -7 -18   -0.74    1.85
   1   7  18   -0.93    2.28
  -1   7  18    0.86    1.90
  -2   7 -18    1.44    1.93
  -2  -7  18    0.44    1.97
   2   7  18    1.64    2.85
  -2  -7 -18    2.09    2.31
  -2  -7  18    0.99    1.80
   2  -7  18    3.29    2.32
   2  -7 -18    2.46    1.93
  -2   7  18    1.63    1.88
  -3  -7  18    3.03    1.81
  -3   7 -18    1.92    1.98
   3   7  18    1.59    3.28
  -3  -7  18    4.78    1.99
  -3  -7 -18    3.94    3.23
   3  -7 -18    5.18    2.40
   3  -7  18    4.12    1.99
  -3   7  18    1.97    2.00
  -4  -7 -18    1.11    4.51
  -4  -7  18   -0.02    2.08
  -4   7 -18    0.23    2.07
   4  -7 -18    0.97    2.02
  -4  -7  18    3.46    1.89
   4  -7  18    2.35    2.10
  -4  -7 -18    0.91    4.72
  -4   7  18    0.41    2.11
  -5  -7  18    3.11    2.23
  -5   7 -18    1.28    2.62
  -5  -7  18    1.20    2.07
   5  -7 -18    3.68    2.57
  -5   7  18    1.60    2.16
   5  -7  18    0.42    2.15
   6  -7  18    0.31    2.34
  -6  -7  18    2.45    2.36
  -6  -7  18    3.08    2.17
  -6   7 -18    0.43    2.32
   6  -7 -18    0.02    2.23
  -6   7  18    1.90    2.30
   0  -8 -18   -0.74    2.41
   0  -8  18    1.65    2.33
   0   8  18    1.11    2.37
   0  -8  18    0.69    1.76
  -1  -8  18    2.99    2.01
  -1  -8 -18    3.72    2.46
   1  -8 -18    3.22    1.97
   1  -8  18    1.26    1.93
  -1  -8  18    2.74    2.18
   1   8  18    3.45    2.44
  -1   8  18    3.25    2.40
  -2   8 -18    1.75    1.96
  -2  -8  18    0.92    2.04
  -2  -8 -18    1.44    2.50
   2   8  18    2.41    2.49
   2  -8 -18    1.46    1.97
   2  -8  18    2.27    1.93
  -2  -8  18    2.90    2.26
  -2   8  18    0.17    1.99
  -3   8 -18    7.34    2.55
  -3  -8  18    6.31    2.29
  -3  -8  18   10.08    2.14
   3   8  18    7.90    3.02
  -3  -8 -18    9.00    2.99
   3  -8 -18   10.99    2.02
   3  -8  18    8.63    2.58
  -3   8  18    9.58    2.47
  -4  -8 -18    0.61    3.42
  -4   8 -18   -0.36    2.16
  -4  -8  18    0.87    2.68
  -4  -8 -18    0.11    3.68
   4  -8 -18    1.21    2.07
   4  -8  18    0.83    2.56
  -4  -8  18   -0.11    2.03
  -4   8  18    0.18    2.57
  -5  -8  18    0.13    2.26
  -5   8 -18    0.09    2.28
  -5  -8  18    1.36    2.16
   5  -8 -18    1.19    2.24
  -5   8  18    1.50    2.77
   5  -8  18    1.60    2.70
  -1  -9 -18    4.59    2.54
  -1  -9  18    3.78    2.11
   1  -9 -18    4.00    2.08
   1   9  18    3.97    2.13
   1  -9  18    6.36    2.03
  -1   9  18    4.02    2.06
  -1  -9  18    4.69    1.87
  -2   9 -18    2.69    2.06
  -2  -9 -18    1.26    2.57
   2   9  18    1.99    2.61
  -2  -9  18    1.71    2.16
   2  -9 -18    1.41    2.49
   2  -9  18    0.87    2.12
  -2   9  18    1.85    1.97
  -2  -9  18    2.17    1.95
  -3   9 -18    2.15    2.18
   3   9  18    1.79    3.12
  -3  -9 -18    0.61    3.12
  -3  -9  18    2.86    2.23
  -3  -9  18    2.32    1.99
   3  -9 -18    1.57    2.53
   3  -9  18    2.74    2.12
  -3   9  18    1.82    2.55
  -4  -9 -18    0.81    3.30
  -4   9 -18   -0.08    2.22
  -4  -9 -18    1.24    3.55
   4  -9 -18    0.70    2.13
  -4  -9  18   -1.83    2.22
  -4   9  18    2.55    2.19
   4  -9  18   -0.19    2.19
  -4  -9  18    0.84    2.03
   0 -10  18    5.36    1.94
   0 -10 -18    3.23    2.62
   0 -10  18    3.64    2.62
   0  10  18    4.83    2.72
  -1  10 -18    3.90    2.20
  -1 -10 -18    4.59    2.71
   1 -10 -18    4.86    2.10
   1  10  18    8.36    2.23
  -1 -10  18    8.26    2.21
   1 -10  18    6.32    2.65
  -1  10  18    7.75    2.14
  -1 -10  18    4.35    2.02
  -2  10 -18    0.47    2.20
  -2 -10 -18    0.65    2.62
   2  10  18   -0.25    2.72
  -2 -10  18   -0.41    2.21
   2 -10 -18   -0.98    2.14
   2 -10  18   -1.06    2.18
  -2  10  18   -0.48    2.15
  -2 -10  18    0.22    2.02
  -3  10 -18    9.35    2.24
   3  10  18   10.37    3.45
  -3 -10 -18    9.64    3.27
  -3 -10  18   10.58    2.83
   3 -10 -18    5.50    2.18
  -3 -10  18    6.44    2.17
  -3  10  18    9.56    2.28
   3 -10  18    8.65    2.75
  -1  11 -18    3.99    2.27
  -1 -11 -18    2.52    2.30
   1 -11 -18    1.88    2.19
   1  11  18    4.39    2.94
  -1 -11  18    4.66    2.30
  -1  11  18    5.32    2.27
   1 -11  18    3.87    2.19
  -1 -11  18    3.58    2.03
  -2 -11  18    1.68    2.09
  -2  11 -18    0.54    2.34
  -2 -11 -18   -0.13    2.85
   2  11  18    1.49    2.98
   2 -11 -18   -0.15    2.18
  -2 -11  18    1.43    2.23
  -2  11  18    2.55    2.86
   2 -11  18    1.19    2.76
   1  -1  19   14.87    2.35
  -1  -1  19   15.67    1.80
   1   1 -19   10.35    1.94
  -1  -1 -19   12.15    2.09
   1  -1  19   14.77    2.15
   1   1  19   16.12    2.35
  -1   1  19   16.33    1.89
   1  -1 -19   15.44    1.72
  -2  -1  19   31.96    1.89
   2   1  19   31.62    3.21
   2  -1  19   33.57    2.86
   2   1 -19   29.04    1.72
   2   1  19   35.60    3.33
  -2   1  19   33.97    1.97
   2  -1 -19   33.30    2.19
   2  -1  19   29.63    2.38
   3  -1  19    2.77    2.40
   3   1 -19    2.17    1.69
   3  -1 -19    1.19    1.75
  -3   1  19    3.63    1.84
   3  -1  19    2.02    2.68
  -3  -1  19    4.08    1.85
   4  -1  19   14.44    3.29
   4   1 -19   10.16    1.81
  -4   1  19    9.97    2.01
   4  -1 -19   13.48    1.83
   4  -1  19   11.76    2.88
  -4  -1  19   15.09    1.92
   5   1 -19    0.98    1.86
   5  -1  19    1.10    3.53
  -5   1  19    1.92    2.37
   5  -1 -19    1.86    1.79
   5  -1  19    2.21    3.92
  -5  -1  19    2.26    2.01
   6   1 -19    0.36    1.92
  -6   1  19    5.13    2.52
   6  -1  19    2.47    4.93
  -6  -1  19    2.15    2.05
   6  -1  19    2.42    4.71
   6  -1 -19    2.23    2.48
   7   1 -19    0.70    2.05
  -7   1  19    0.23    2.19
  -7  -1  19   -0.60    2.17
   7  -1 -19   -0.01    2.08
   0  -2  19    8.58    2.27
   0   2  19   11.45    2.34
   0  -2 -19    9.01    2.08
   0  -2  19    9.91    2.06
   1  -2  19   14.87    2.08
  -1  -2 -19   13.87    2.12
   1  -2  19   18.07    2.27
   1   2  19   19.60    2.81
   1  -2 -19   16.75    2.11
  -1   2  19   17.17    2.03
  -1  -2  19   15.02    1.73
   1   2 -19   14.36    1.65
   2   2  19   23.90    3.49
  -2  -2  19   23.52    2.12
   2   2 -19   18.27    1.69
   2  -2 -19   19.37    2.13
   2  -2  19   21.41    2.31
  -2   2  19   24.10    1.94
   2  -2  19   18.35    2.39
  -3  -2  19   23.26    2.24
   3  -2 -19   22.85    1.89
   3  -2  19   19.83    2.54
  -3   2  19   25.88    2.04
   3  -2  19   24.30    2.79
   3   2 -19   22.18    2.13
   4  -2 -19   -0.46    1.79
  -4   2  19   -2.18    1.95
   4   2 -19    0.28    1.67
   4  -2  19    0.70    2.49
   4  -2  19    0.44    2.84
  -4  -2  19   -1.18    1.80
   5  -2  19    2.33    3.20
  -5   2  19    4.87    2.01
   5  -2 -19    3.52    2.33
   5   2 -19    2.54    1.82
  -5  -2  19    2.52    1.94
  -6   2 -19    0.83    3.51
  -6   2  19    3.08    2.10
   6  -2 -19    1.51    1.99
   6   2 -19    1.01    1.95
   6  -2  19    1.47    3.47
  -6  -2  19    1.07    2.07
   7  -2  19    1.27    3.90
  -7   2 -19    1.16    4.02
  -7   2  19    0.08    2.22
   7  -2 -19    3.37    2.11
   7   2 -19    1.06    2.02
  -7  -2  19    0.15    2.14
   1   3  19   21.70    2.85
  -1  -3  19   21.39    1.89
   1  -3 -19   18.78    1.89
  -1   3  19   19.68    2.51
   1  -3  19   17.26    2.33
  -1  -3 -19   18.27    2.54
   1  -3  19   17.52    1.73
  -1  -3  19   17.46    1.71
   2  -3 -19   18.02    1.74
   2   3 -19   16.01    1.69
  -2   3  19   17.41    1.88
   2  -3  19   16.91    1.88
   2  -3  19   13.61    1.99
  -2  -3  19   15.09    2.20
   2   3  19   18.06    3.34
  -2  -3 -19   14.46    2.98
   3  -3  19    2.92    2.07
   3  -3 -19    4.88    1.85
  -3  -3  19    5.00    1.79
  -3   3  19    4.89    1.99
   3  -3  19    6.06    2.31
   3   3 -19    2.94    1.70
  -4  -3  19    4.20    2.23
  -4   3 -19    2.25    2.43
   4  -3 -19    3.15    1.84
   4   3 -19    2.86    1.72
  -4   3  19    3.73    2.04
   4  -3  19    4.03    2.44
   5  -3  19    4.13    2.86
   5   3 -19    4.66    1.86
   5  -3 -19    3.56    1.95
  -5   3  19    4.44    2.12
  -5   3 -19    4.27    2.87
  -5  -3  19    3.32    2.37
   6   3 -19    2.31    1.96
  -6   3 -19    1.82    3.04
  -6   3  19    2.86    2.11
   6  -3 -19   -1.31    1.96
   6  -3  19    1.70    3.06
  -6  -3  19    2.86    2.52
   7   3 -19    0.66    2.58
  -7   3  19    0.77    2.75
  -7   3 -19    0.87    3.29
   7  -3 -19    0.44    2.13
   7  -3  19    0.01    3.28
  -7  -3  19    1.70    2.07
   0  -4 -19   13.32    2.14
   0   4  19   15.06    2.33
   0  -4  19   13.05    1.83
   0  -4  19   13.09    1.64
  -1  -4  19    7.90    1.66
  -1  -4 -19    6.65    2.24
  -1  -4  19    9.25    1.77
   1  -4  19    7.03    2.03
   1  -4  19    7.86    2.27
  -1   4  19    8.78    2.36
   1   4  19    9.59    2.45
   1  -4 -19    8.40    1.76
  -2  -4  19    0.71    1.93
  -2   4  19    4.19    1.83
   2  -4  19    1.77    2.04
   2  -4  19    0.91    1.78
  -2  -4 -19    2.53    2.66
   2   4  19    2.70    3.09
  -2  -4  19    0.37    2.11
   2  -4 -19    1.50    1.69
  -3   4  19    5.84    1.95
  -3  -4  19    3.61    1.74
   3  -4  19    4.15    2.38
   3   4 -19    3.86    1.67
   3  -4 -19    2.77    1.81
   4  -4 -19    3.79    1.91
  -4   4 -19    4.34    2.37
  -4   4  19    2.94    1.99
  -4  -4  19    5.02    1.90
   4   4 -19    4.30    1.77
   4  -4  19    3.86    2.42
   5  -4  19   -0.71    2.47
   5   4 -19    1.09    1.88
   5  -4 -19    1.23    1.97
  -5  -4  19    2.91    2.38
  -5   4  19   -0.23    2.05
  -5   4 -19    0.25    2.43
   6  -4 -19    0.90    2.06
  -6   4  19    1.90    2.19
   6  -4  19   -0.43    2.69
  -6   4 -19    1.09    3.07
   6   4 -19    1.40    1.97
  -6  -4  19    1.02    2.10
   7  -4 -19    1.33    2.25
   7   4 -19    2.10    2.10
  -1   5  19    1.77    1.92
   1  -5  19    0.49    1.59
  -1  -5  19    2.36    1.82
  -1  -5  19    2.55    1.65
   1  -5  19    1.93    1.73
   1   5  19    0.92    2.29
   1  -5 -19    0.39    1.86
  -1  -5 -19    2.20    2.26
  -2  -5 -19    6.04    2.84
  -2   5  19    8.62    2.44
  -2  -5  19    6.63    1.94
   2  -5  19    5.82    1.92
   2   5  19    8.45    2.64
   2  -5 -19    8.95    1.91
  -2  -5  19    8.15    1.73
  -3   5  19    3.58    2.42
  -3  -5  19    3.97    2.42
   3  -5  19    3.26    1.95
  -3  -5  19    3.44    1.80
   3  -5 -19    3.13    2.26
  -3   5 -19    3.44    2.38
  -4   5  19    2.95    1.96
  -4   5 -19    1.25    2.48
  -4  -5  19    1.73    1.85
   4  -5  19    0.68    2.43
   4  -5 -19    0.59    1.93
  -5   5  19   19.03    2.23
  -5  -5  19   15.27    2.03
   5   5 -19   12.57    1.94
  -5   5 -19   13.50    2.63
   5  -5 -19   18.49    2.09
   5  -5  19   16.90    2.60
  -6  -5  19    2.68    2.10
   6  -5 -19    0.77    2.04
  -6   5  19   -1.63    2.15
  -6   5 -19    0.10    2.73
   6  -5  19   -0.52    3.15
   6   5 -19    0.98    2.01
   0  -6  19    0.92    1.83
   0  -6  19    0.74    1.70
   0  -6 -19    1.31    2.27
   0   6  19    0.38    2.36
  -1  -6  19    2.46    1.89
   1  -6  19    3.51    1.93
   1  -6  19    1.62    2.32
   1   6  19    1.21    2.65
   1  -6 -19    2.05    1.87
  -1  -6 -19    1.37    2.68
  -1  -6  19    2.85    2.07
  -1   6  19    1.86    2.33
  -2  -6  19    3.42    1.72
  -2  -6  19    4.11    1.95
   2   6  19    3.78    2.85
   2  -6  19    3.70    2.35
   2  -6 -19    3.18    2.39
  -2  -6 -19    4.24    2.82
  -2   6  19    2.64    1.99
  -3  -6 -19   31.72    3.73
  -3   6 -19   30.87    2.60
  -3  -6  19   37.69    2.17
   3   6  19   35.28    4.24
   3  -6  19   34.52    2.19
   3  -6 -19   36.27    2.47
  -3  -6  19   28.06    1.97
  -3   6  19   33.68    2.12
  -4   6  19    3.38    2.46
  -4   6 -19    2.07    2.10
  -4  -6  19    1.66    2.08
  -4  -6  19   -0.37    1.92
   4  -6  19    2.27    2.47
   4  -6 -19   -2.56    1.93
  -5   6  19   17.42    2.22
  -5  -6  19   16.88    2.78
  -5   6 -19   15.15    2.74
  -5  -6  19   17.21    2.58
   5  -6 -19   21.58    2.15
   5  -6  19   16.78    2.71
  -6   6  19    1.37    2.27
   6  -6  19    2.14    2.79
  -6  -6  19    1.90    2.27
  -6  -6  19    1.33    2.19
  -6   6 -19    1.68    2.84
   6  -6 -19    0.36    2.21
  -1  -7  19    3.37    1.93
   1  -7  19    2.80    1.91
  -1  -7 -19    1.06    2.36
   1  -7 -19    1.22    1.89
   1   7  19    2.93    2.34
   1  -7  19    1.35    2.06
  -1   7  19    4.10    2.00
  -1  -7  19    3.28    1.78
  -2   7 -19    1.50    1.91
  -2  -7  19    1.01    1.95
  -2  -7  19    0.70    1.85
   2   7  19    1.08    2.81
   2  -7  19    1.94    1.94
  -2  -7 -19    1.29    2.79
   2  -7 -19   -0.37    1.96
  -2   7  19   -1.92    2.45
  -3  -7  19    0.66    1.89
  -3   7 -19    0.33    2.45
   3   7  19    0.28    3.28
  -3  -7  19    1.51    2.04
  -3  -7 -19    1.26    3.13
   3  -7  19    1.33    2.34
   3  -7 -19   -0.31    1.91
  -3   7  19    1.27    2.42
  -4  -7  19    0.93    2.11
  -4   7 -19    0.70    2.56
  -4  -7  19    1.71    1.95
   4  -7 -19    0.30    1.97
   4  -7  19    2.74    2.56
  -4   7  19    2.19    2.03
  -5  -7  19   -1.33    2.29
  -5   7 -19    0.53    2.24
  -5  -7  19    0.48    2.08
   5  -7 -19    0.63    2.13
   5  -7  19    0.68    2.72
  -5   7  19    0.07    2.21
   0  -8  19   10.84    2.02
   0  -8  19    8.39    1.80
   0  -8 -19   10.89    2.53
   0   8  19   12.36    2.07
  -1  -8  19    0.64    1.82
  -1  -8  19   -2.05    2.06
  -1  -8 -19   -0.75    2.37
   1  -8  19    0.28    1.93
   1  -8 -19   -0.22    2.35
   1   8  19    0.92    2.40
  -1   8  19    1.16    1.97
  -2   8 -19    1.33    2.03
  -2  -8  19    2.17    2.09
   2   8  19    0.81    2.43
  -2  -8 -19   -0.15    2.71
   2  -8 -19    0.53    1.98
   2  -8  19    1.60    2.03
  -2  -8  19    1.11    1.87
  -2   8  19    0.86    1.97
  -3  -8  19    1.73    1.85
  -3   8 -19    0.95    2.02
   3   8  19    0.11    3.16
  -3  -8  19    0.28    2.09
  -3  -8 -19    1.43    3.30
   3  -8 -19    0.01    2.44
   3  -8  19   -0.26    2.04
  -3   8  19    2.19    2.06
  -4  -8 -19    0.78    3.70
  -4   8 -19    0.33    2.20
  -4  -8  19    0.07    2.22
  -4  -8 -19    0.47    3.95
   4  -8 -19    2.22    2.56
   4  -8  19   -0.73    2.12
  -4  -8  19    0.42    2.50
  -4   8  19    1.59    2.14
  -5  -8  19   -0.24    2.31
  -5   8 -19   -0.65    2.35
  -5  -8  19   -0.25    2.13
   5  -8 -19    1.92    2.66
  -5   8  19   -1.18    2.34
   5  -8  19    0.38    2.32
  -1  -9 -19    1.92    2.59
  -1  -9  19    1.79    2.07
   1  -9 -19   -0.19    2.04
   1   9  19    0.89    2.56
  -1  -9  19    1.06    2.30
   1  -9  19   -1.74    1.99
  -1   9  19   -0.23    2.05
  -2  -9  19    4.00    2.12
   2   9  19    4.23    2.64
  -2  -9 -19    4.56    2.54
   2  -9 -19    6.04    2.54
   2  -9  19    4.55    2.55
  -2   9 -19    4.62    2.22
  -2   9  19    3.41    2.57
  -2  -9  19    2.90    1.91
  -3  -9  19    0.16    2.23
  -3   9 -19    1.11    2.16
   3   9  19    1.03    3.21
  -3  -9  19    0.20    2.01
  -3  -9 -19    2.51    3.10
   3  -9 -19    1.28    2.06
   3  -9  19    0.96    2.11
  -3   9  19    0.71    2.12
  -4   9 -19   -0.87    2.24
  -4  -9  19    1.42    2.32
  -4  -9 -19    1.20    3.95
   4  -9 -19    0.47    2.16
  -4  -9 -19    0.84    3.36
  -4   9  19    2.63    2.29
   4  -9  19    1.03    2.69
  -4  -9  19    0.53    2.08
   0 -10 -19   -0.14    2.12
   0 -10  19    1.48    2.11
   0  10  19    0.48    2.65
   0 -10  19    0.46    1.99
  -1 -10 -19    3.14    2.70
   1 -10 -19    1.04    2.01
   1  10  19    1.31    2.76
  -1 -10  19    3.54    2.19
  -1 -10  19    2.93    1.96
   1 -10  19    0.17    2.09
  -1  10  19    2.17    2.06
  -2  10 -19   -0.32    2.21
   2  10  19   -0.53    2.75
  -2 -10 -19    0.38    3.09
  -2 -10  19    2.48    2.23
   2 -10 -19   -1.87    2.14
   2 -10  19    2.28    2.15
  -2  10  19    2.58    2.18
  -2 -10  19    1.00    1.96
  -3  10 -19    9.93    2.31
   3  10  19    8.89    3.37
  -3 -10 -19    7.80    3.28
  -3 -10  19    4.18    2.39
  -3 -10  19    7.10    2.64
   3 -10 -19    4.58    2.24
  -3  10  19   11.64    2.27
   3 -10  19    5.53    2.31
  -1 -11 -19    1.47    2.85
   1 -11 -19    0.54    2.25
   1  11  19    0.46    2.33
  -1 -11  19    2.56    2.30
  -1  11  19    2.31    2.80
   1 -11  19    1.12    2.26
  -1 -11  19    1.62    2.12
   0   0 -20   84.07    2.26
   0   0  20   97.23    2.42
   1   0  20   49.83    2.52
   1   0 -20   42.20    2.22
  -1   0  20   48.25    2.36
   2   0 -20   34.53    1.82
   2   0  20   38.25    2.87
   2   0  20   39.69    3.01
  -2   0  20   44.07    2.31
   3   0  20  273.94    5.75
   3   0  20  271.44    5.96
  -3   0  20  258.82    3.23
   3   0 -20  237.45    3.05
  -4   0  20   11.98    1.96
   4   0 -20    9.21    2.20
  -5   0  20   97.70    2.39
   5   0 -20   93.52    2.27
  -6   0  20    9.74    2.17
   6   0 -20    6.43    2.01
  -7   0  20    5.75    2.30
   7   0 -20    4.02    2.12
  -1  -1  20   10.69    1.72
   1  -1  20   11.34    2.30
   1   1 -20    7.72    1.57
   1  -1  20    8.65    2.13
   1   1  20   10.90    2.36
  -1  -1 -20    8.35    2.05
  -1   1  20   10.82    2.26
   1  -1 -20    8.37    2.06
  -2  -1  20   41.49    1.96
   2   1  20   42.06    3.30
   2  -1  20   38.99    3.00
   2   1  20   45.33    3.08
   2   1 -20   40.77    1.83
  -2   1  20   41.65    2.01
   2  -1  20   37.26    2.45
   2  -1 -20   39.59    1.85
   3   1 -20    1.00    1.73
  -3   1  20    1.31    1.87
   3  -1 -20    0.33    1.77
   3  -1  20    1.66    2.60
   3  -1  20    1.03    2.35
  -3  -1  20    2.30    1.85
   4  -1  20   43.27    3.99
   4   1 -20   38.04    1.92
   4  -1  20   35.86    3.78
  -4   1  20   42.30    2.13
   4  -1 -20   40.07    1.97
  -4  -1  20   41.44    2.15
   5   1 -20    2.19    1.82
   5  -1  20    2.10    3.94
  -5   1  20    1.91    2.45
   5  -1 -20    0.95    1.91
  -5  -1  20    0.53    1.99
   5  -1  20    3.35    4.47
  -6   1  20    9.84    2.62
  -6  -1  20   10.06    2.09
   6  -1 -20    8.47    2.48
   6   1 -20    9.87    1.95
   7   1 -20   -0.22    2.10
  -7   1  20   -0.79    2.23
  -7  -1  20    0.16    2.22
   7  -1 -20    1.05    2.12
   0  -2  20   30.04    2.44
   0   2  20   32.91    2.47
   0  -2  20   28.07    2.24
   0  -2 -20   27.33    2.24
   1  -2  20   15.85    2.29
   1   2 -20   13.47    1.96
   1   2  20   17.05    2.46
  -1  -2 -20   11.66    2.11
  -1  -2  20   15.80    2.10
  -1   2  20   17.89    2.03
   1  -2 -20   13.74    2.20
   1  -2  20   13.19    2.07
   2   2  20    2.51    3.27
  -2  -2  20    0.33    2.14
   2  -2  20    2.50    2.35
   2  -2  20    2.19    2.16
   2  -2 -20    3.52    1.65
   2   2 -20    2.10    1.60
  -2   2  20    2.83    1.87
  -3  -2  20   27.90    1.96
   3  -2 -20   26.69    2.36
  -3   2  20   32.93    2.04
   3  -2  20   29.32    2.54
   3   2 -20   30.83    1.84
   3  -2  20   24.47    2.57
   4  -2 -20    4.11    1.86
  -4   2  20    6.45    1.94
   4   2 -20    4.56    1.77
   4  -2  20    5.58    2.45
   4  -2  20    5.90    2.84
  -4  -2  20    5.16    1.88
  -5   2  20   22.23    2.19
   5  -2 -20   17.22    2.06
   5  -2  20   21.86    3.05
   5   2 -20   21.78    1.89
   5  -2  20   16.96    2.75
  -5  -2  20   21.69    2.50
  -6   2  20    1.09    2.10
   6  -2 -20    0.04    1.96
   6   2 -20    0.13    2.00
   6  -2  20    0.41    3.41
  -6  -2  20    2.19    2.03
   7  -2  20    2.54    3.79
  -7   2  20    4.31    2.27
   7  -2 -20    1.00    2.18
   7   2 -20    0.22    2.15
  -7  -2  20    4.07    2.24
   1   3  20   20.00    2.87
   1  -3 -20   15.17    1.81
  -1   3  20   18.97    2.49
   1  -3  20   16.70    2.31
   1  -3  20   15.60    2.10
  -1  -3  20   17.88    1.88
  -1  -3  20   16.13    1.68
  -1  -3 -20   15.44    2.52
   2  -3  20    1.60    1.98
   2  -3 -20    1.68    1.64
   2   3 -20    2.08    1.65
  -2  -3 -20    1.08    2.55
  -2   3  20    0.47    1.80
   2  -3  20    1.17    2.14
  -2  -3  20    0.37    1.72
   2   3  20    1.33    3.21
   3  -3 -20    1.33    1.78
  -3  -3  20   -0.86    1.79
  -3   3  20   -0.46    1.87
   3  -3  20    1.24    2.36
   3  -3  20    0.84    2.30
   3   3 -20    1.50    1.69
  -4  -3  20    3.58    1.85
   4  -3 -20    2.45    1.81
  -4   3  20    4.01    1.97
   4   3 -20    1.13    1.76
   4  -3  20    2.39    2.46
   5  -3  20    0.96    2.96
  -5   3 -20    1.22    2.46
   5   3 -20    0.33    1.85
   5  -3 -20    1.62    1.92
  -5   3  20    1.17    2.07
  -5  -3  20    0.65    1.94
   6   3 -20    0.60    1.97
  -6   3 -20    0.39    3.17
  -6   3  20    0.17    2.17
   6  -3 -20    0.15    2.03
   6  -3  20    0.75    3.53
  -6  -3  20   -0.76    2.11
  -7   3  20    0.57    2.35
   7  -3 -20   -1.26    2.22
   7   3 -20    0.08    2.16
  -7   3 -20   -0.32    3.92
   0   4  20   13.32    2.39
   0  -4 -20   10.07    1.83
   0  -4  20   11.33    1.79
   0  -4  20    9.81    1.60
   1  -4 -20   -0.12    2.20
   1  -4  20    2.10    2.01
  -1   4  20   -0.11    1.95
  -1  -4  20   -0.31    1.86
  -1  -4 -20    0.98    2.47
   1  -4  20   -0.41    1.88
   1   4  20    1.73    2.65
  -1  -4  20    1.97    1.63
   2  -4 -20    0.85    1.82
   2  -4  20    0.79    2.03
  -2  -4  20    0.91    1.95
   2  -4  20    0.33    2.30
   2   4  20    0.33    2.89
  -2  -4  20    0.11    1.77
  -2   4  20   -1.57    2.39
  -2  -4 -20    0.96    2.67
   3  -4 -20    3.52    1.83
  -3   4  20    7.60    1.99
  -3  -4  20    3.44    1.79
   3  -4  20    4.07    2.38
   3   4 -20    3.41    1.69
   4  -4 -20    2.41    1.89
  -4   4 -20    3.41    2.45
  -4   4  20    2.90    2.04
  -4  -4  20    1.54    1.80
   4   4 -20    0.96    1.73
   4  -4  20    3.90    2.43
   5  -4  20    6.05    2.96
   5   4 -20    3.36    1.87
  -5  -4  20    4.89    1.97
   5  -4 -20    3.45    1.99
  -5   4 -20    4.36    2.60
  -5   4  20    4.58    2.51
   6   4 -20    0.85    2.51
  -6   4  20    1.85    2.11
   6  -4 -20   -1.16    2.05
  -6   4 -20    0.15    3.17
   6  -4  20    0.67    2.71
  -6  -4  20    0.58    2.11
  -1   5  20    2.75    2.39
  -1  -5  20    1.72    1.88
  -1  -5  20    0.83    2.09
   1  -5  20    1.66    1.88
   1  -5  20    1.52    2.04
   1   5  20    2.31    2.68
   1  -5 -20    0.44    2.30
  -1  -5 -20    1.62    2.26
  -2   5  20    4.55    1.95
   2  -5  20    1.81    2.01
  -2  -5  20    2.41    1.95
  -2  -5 -20    3.10    2.88
   2  -5  20    3.89    1.95
   2   5  20    2.65    3.08
   2  -5 -20    2.80    1.89
  -2  -5  20    4.58    2.13
  -3   5  20   10.28    2.03
  -3  -5  20   11.12    2.07
   3  -5  20   10.70    2.04
  -3  -5  20    7.85    1.88
   3  -5 -20    9.66    1.87
  -4   5  20   -0.69    2.49
  -4   5 -20    1.26    2.54
  -4  -5  20    1.16    1.88
   4  -5  20    1.32    2.01
   4  -5 -20   -0.15    1.96
   5  -5 -20    7.99    2.50
  -5   5  20    7.49    2.16
  -5  -5  20    4.99    2.01
  -5   5 -20    7.44    2.69
   5  -5  20    9.12    2.64
  -6  -5  20    2.02    2.18
  -6   5  20    1.73    2.22
   6  -5 -20    0.69    2.10
   6  -5  20    1.80    2.79
  -6   5 -20    1.51    2.79
   6   5 -20    2.87    2.50
   0  -6  20    5.77    1.72
   0  -6  20    7.17    1.98
   0  -6 -20    7.46    2.25
   0   6  20    5.87    2.42
  -1  -6  20   13.52    2.00
   1  -6  20   18.18    1.98
   1  -6  20   11.27    2.17
  -1  -6  20   11.58    1.77
   1   6  20   15.89    2.81
   1  -6 -20   17.02    2.33
  -1  -6 -20   14.96    2.39
  -1   6  20   18.07    2.47
  -2  -6  20    1.70    1.77
  -2  -6  20    0.93    2.04
   2   6  20    1.60    2.76
   2  -6  20    3.36    2.27
   2  -6 -20    1.31    2.35
  -2  -6 -20    1.21    2.71
  -2   6  20    2.44    2.37
  -3   6  20   12.66    1.98
  -3   6 -20    8.68    2.05
   3   6  20   10.78    4.17
  -3  -6 -20   10.09    3.86
   3  -6  20   10.28    2.47
  -3  -6  20   10.85    2.09
  -3  -6  20   10.33    1.91
   3  -6 -20    9.01    2.32
  -4   6  20    5.98    2.11
  -4  -6  20    7.43    2.11
  -4   6 -20    8.25    2.60
  -4  -6  20    5.96    1.94
   4  -6  20    5.13    2.53
   4  -6 -20    7.73    2.04
  -5   6  20    2.11    2.18
  -5  -6  20    6.32    2.79
  -5   6 -20    1.63    2.69
  -5  -6  20    3.28    2.10
   5  -6 -20    2.89    2.11
   5  -6  20    3.08    2.17
   6  -6 -20    3.73    2.19
  -6   6  20    0.69    2.28
  -6  -6  20   -1.11    2.24
   6  -6  20    1.23    2.90
  -6  -6  20    2.11    2.35
  -6   6 -20    0.80    2.93
  -1  -7  20    0.82    1.99
   1  -7  20    0.96    1.69
   1  -7  20   -1.16    2.35
   1   7  20    1.45    2.40
  -1  -7 -20    1.96    2.40
   1  -7 -20   -0.32    1.88
  -1   7  20   -0.07    2.34
  -1  -7  20    2.57    2.19
  -2  -7  20    0.72    2.01
  -2  -7  20    2.52    1.82
   2   7  20    0.28    2.90
   2  -7  20    1.58    1.92
  -2  -7 -20    0.42    2.47
   2  -7 -20    2.73    1.93
  -2   7  20    2.92    1.97
   3   7  20    5.76    3.46
  -3   7 -20    5.91    2.11
  -3  -7  20    4.80    2.12
   3  -7  20    4.04    2.46
   3  -7 -20    6.27    1.94
  -3  -7 -20    4.80    3.14
  -3   7  20    7.64    2.11
  -3  -7  20    6.87    1.91
  -4   7 -20    8.10    2.22
  -4  -7  20    9.88    2.26
  -4  -7  20    8.55    2.09
   4  -7  20   10.85    2.68
   4  -7 -20   11.27    2.07
  -4   7  20   12.62    2.70
  -5  -7  20    5.72    2.27
  -5   7 -20    6.70    2.81
  -5  -7  20    4.36    2.56
   5  -7 -20    3.69    2.12
   5  -7  20    6.53    2.21
  -5   7  20    6.63    2.20
   0  -8  20    0.09    1.95
   0  -8 -20    1.56    2.41
   0   8  20    0.97    2.01
   0  -8  20   -1.29    1.75
  -1  -8  20    0.59    2.25
   1  -8  20    1.31    1.76
  -1  -8  20    2.01    2.52
   1  -8  20    1.34    1.97
  -1  -8 -20    1.99    2.44
   1   8  20    1.77    2.40
   1  -8 -20   -0.72    1.95
  -1   8  20    1.30    1.98
  -2   8 -20    0.61    2.12
  -2  -8  20    1.77    2.52
   2   8  20    1.42    2.55
  -2  -8  20    0.65    1.85
  -2  -8 -20    0.68    2.80
   2  -8  20    2.04    2.52
   2  -8 -20    0.17    2.01
  -2   8  20    1.25    2.49
  -3  -8  20    0.79    1.96
  -3   8 -20    1.79    2.07
   3   8  20    1.28    3.47
  -3  -8  20    0.23    2.17
  -3  -8 -20    1.79    2.96
   3  -8 -20    5.51    2.52
   3  -8  20    2.06    2.05
  -3   8  20    0.86    2.56
  -4   8 -20   -1.67    2.70
  -4  -8  20   -1.66    2.19
  -4  -8 -20    0.17    4.34
   4  -8 -20    0.84    2.10
   4  -8  20    0.55    2.18
  -4  -8  20    0.44    2.46
  -4   8  20    0.19    2.59
  -4  -8 -20   -0.02    4.53
  -5   8 -20    1.96    2.94
  -5  -8  20    2.53    2.42
   5  -8 -20    2.31    2.22
   5  -8  20    2.27    2.93
  -1  -9  20    0.23    1.91
  -1  -9  20    0.57    2.55
  -1  -9 -20    0.94    2.56
   1   9  20    2.18    2.59
   1  -9 -20    0.18    2.57
   1  -9  20    0.72    2.15
  -1   9  20    2.93    2.58
   1  -9  20    0.50    1.82
  -2  -9  20    2.38    2.13
   2   9  20    2.02    3.06
  -2  -9 -20    0.55    2.99
   2  -9 -20    4.05    2.46
   2  -9  20    0.17    2.12
  -2  -9  20    0.52    1.98
  -2   9  20    1.91    2.11
  -2   9 -20    0.87    2.65
  -3  -9  20    0.22    2.00
  -3  -9  20    2.40    2.24
  -3   9 -20    1.45    2.17
  -3  -9 -20    0.62    3.09
   3   9  20    1.68    3.30
   3  -9 -20   -0.98    2.18
   3  -9  20    2.46    2.15
  -3   9  20    0.17    2.74
  -4   9 -20    6.29    2.92
  -4  -9  20    8.07    2.39
  -4  -9 -20    2.93    3.76
  -4  -9 -20    5.61    3.60
   4  -9 -20    3.47    2.26
   4  -9  20    5.66    2.33
  -4   9  20    5.23    2.30
  -4  -9  20    3.50    2.66
   0 -10 -20    4.37    2.68
   0 -10  20    3.76    1.99
   0 -10  20    3.88    2.61
   0  10  20    1.29    2.23
  -1 -10  20    0.83    1.97
  -1 -10 -20    1.31    2.18
  -1 -10  20   -0.99    2.19
   1  10  20    0.91    2.74
   1 -10 -20    3.05    2.60
   1 -10  20    0.39    2.56
  -1  10  20   -0.27    2.74
  -2  10 -20    1.24    2.70
   2  10  20    0.88    3.28
  -2 -10  20   -0.25    2.30
  -2 -10 -20    0.49    2.74
   2 -10 -20   -0.71    2.14
   2 -10  20    1.44    2.25
  -2  10  20   -1.57    2.18
  -2 -10  20    1.12    2.05
  -3  10 -20    2.55    2.27
   3  10  20    2.17    3.49
  -3 -10  20    2.59    2.63
  -3 -10  20    0.84    2.36
  -3 -10 -20    1.76    3.31
   3 -10 -20    0.02    2.80
  -3  10  20    4.38    2.34
   3 -10  20    4.20    2.77
   1 -11 -20   -0.57    2.23
  -1  -1  21   12.29    1.78
  -1  -1 -21   10.76    2.39
   1  -1  21   11.98    2.28
   1   1 -21   11.19    1.66
   1  -1  21   11.81    2.16
   1   1  21   13.48    2.68
  -1   1  21   12.44    1.91
   1  -1 -21   10.23    1.77
  -2  -1  21   19.00    1.93
   2   1  21   17.06    3.12
   2  -1  21   15.52    2.43
   2   1  21   17.70    3.20
   2  -1  21   17.38    2.59
  -2   1  21   20.03    2.25
   2   1 -21   14.69    1.72
   2  -1 -21   18.58    2.11
   3   1 -21    3.36    1.74
  -3   1  21    2.72    2.41
   3  -1  21    3.04    2.63
   3  -1  21    3.75    2.40
   3  -1 -21    3.62    1.69
  -3  -1  21    5.52    1.88
   4  -1  21    8.49    3.57
   4   1 -21    6.27    1.83
  -4   1  21    9.95    2.05
   4  -1 -21    7.49    1.95
  -4  -1  21    8.28    1.96
   4  -1  21    6.91    3.17
   5   1 -21    2.10    1.84
  -5   1  21    4.40    2.44
   5  -1 -21    1.95    1.90
  -5  -1  21    1.91    2.46
   5  -1  21    1.76    5.33
   5  -1  21    2.06    5.05
   6   1 -21    0.91    2.47
  -6   1  21    3.97    2.60
  -6  -1  21    1.33    2.17
   6  -1 -21    1.20    2.01
   7   1 -21    1.26    2.19
  -7   1  21    1.26    2.79
  -7  -1  21    1.72    2.27
   7  -1 -21    0.76    2.16
   0  -2  21    1.80    1.91
   0   2  21    3.29    2.28
   0  -2  21    0.98    1.73
   0  -2 -21    1.21    1.99
   1  -2  21    5.31    2.23
   1   2 -21    4.09    1.59
   1   2  21    6.29    2.50
  -1  -2  21    5.82    1.66
  -1   2  21    8.13    1.95
  -1  -2 -21    4.62    2.10
   1  -2 -21    4.70    2.11
   1  -2  21    5.86    1.71
   2  -2  21    9.40    2.09
   2   2  21   11.61    3.38
  -2  -2  21   10.91    2.18
   2  -2  21   10.90    2.30
   2   2 -21    9.07    1.75
  -2   2  21   10.50    1.88
   2  -2 -21   10.72    1.69
   3   2 -21    2.46    1.71
  -3  -2  21    1.65    1.82
   3  -2 -21    1.09    1.77
  -3   2  21    2.29    1.87
   3  -2  21    0.55    2.42
   3  -2  21    1.10    2.27
   4  -2  21    0.68    2.56
  -4   2  21   -0.51    1.98
   4  -2 -21    1.48    1.85
   4   2 -21    1.02    2.19
   4  -2  21    0.52    2.88
  -4  -2  21    2.22    2.30
   5  -2  21    1.38    3.32
  -5   2  21    3.04    2.01
   5  -2 -21    3.01    1.90
   5   2 -21    3.57    2.25
  -5  -2  21    2.45    1.95
   5  -2  21    1.64    2.92
  -6   2  21    3.54    2.16
   6  -2 -21    2.60    2.07
   6   2 -21    1.77    2.00
   6  -2  21    1.85    3.39
   6  -2  21    3.21    3.66
  -6  -2  21    3.88    2.09
   7  -2 -21   -0.63    2.20
   7   2 -21    0.12    2.15
   1   3  21    9.41    2.80
  -1  -3  21    9.63    1.87
   1  -3  21    9.34    1.93
  -1   3  21    8.85    2.03
   1  -3  21    6.42    2.09
   1  -3 -21    7.84    1.79
  -1  -3  21    9.82    2.03
  -1  -3 -21    8.03    2.18
   2   3 -21    0.27    1.64
   2  -3 -21    0.19    1.77
  -2   3  21    2.19    1.98
  -2  -3  21    1.81    1.73
   2  -3  21    1.43    2.28
  -2  -3 -21    0.21    2.79
   2  -3  21    0.05    2.06
   2   3  21    0.14    3.20
   3   3 -21   -0.11    1.72
  -3  -3  21   -0.92    1.83
   3  -3 -21    0.33    2.15
  -3   3  21    1.08    1.91
   3  -3  21    0.29    2.06
   3  -3  21    0.38    2.27
  -4  -3  21   17.34    2.04
   4  -3  21   12.88    2.70
   4  -3 -21   18.26    1.93
  -4   3  21   19.18    2.10
   4   3 -21   17.41    1.93
   4  -3  21   17.60    2.62
   5  -3  21   -0.04    2.93
  -5   3  21    3.79    2.04
   5   3 -21    0.96    1.82
   5  -3 -21    0.74    2.37
  -5  -3  21    0.78    2.35
   6   3 -21    2.45    2.04
  -6   3  21    2.92    2.17
   6  -3 -21    4.64    2.07
   6  -3  21    3.82    3.52
  -6  -3  21    5.11    2.14
   0   4  21   15.99    2.44
   0  -4 -21   12.06    2.25
   0  -4  21   16.72    1.94
   0  -4  21   11.79    2.00
   1  -4 -21    3.85    2.16
  -1   4  21    3.89    1.97
  -1  -4  21    3.04    1.79
   1  -4  21    1.83    2.30
  -1  -4 -21    1.13    2.49
   1  -4  21    1.96    1.71
   1   4  21    1.99    2.71
  -1  -4  21    1.82    1.70
  -2  -4 -21    0.90    2.68
   2  -4 -21    0.69    1.81
  -2  -4  21    0.00    2.33
  -2   4  21    1.52    2.48
   2  -4  21    0.52    2.28
   2  -4  21    1.50    2.00
  -2  -4  21    1.10    1.67
   2   4  21    0.54    2.95
   3  -4 -21    5.63    2.23
   3  -4  21    4.45    2.23
  -3   4  21    7.99    2.49
  -3  -4  21    6.52    1.90
   3  -4  21    5.08    2.44
   3   4 -21    6.16    1.69
   4  -4 -21    1.21    1.92
   4   4 -21   -0.40    2.18
  -4   4  21    2.90    2.46
  -4  -4  21    3.65    2.35
   4  -4  21    0.60    2.45
   5  -4  21    4.79    2.65
  -5  -4  21    1.90    2.47
  -5   4 -21    5.08    2.99
   5  -4 -21    3.17    2.43
  -5   4  21    5.74    2.17
   5   4 -21    2.76    1.92
   6   4 -21    0.02    2.01
  -6   4  21    2.47    2.18
  -6   4 -21    0.39    3.16
   6  -4  21    1.18    3.13
   6  -4 -21   -0.93    2.51
  -6  -4  21   -0.09    2.53
  -1   5  21   -0.81    1.88
  -1  -5 -21    0.93    2.56
  -1  -5  21   -0.39    1.68
  -1  -5  21    0.55    1.86
   1  -5  21   -0.64    2.09
   1  -5  21    1.75    1.91
   1   5  21   -0.69    2.67
   1  -5 -21    2.53    2.23
  -2   5  21    4.28    2.43
  -2  -5  21    5.70    1.94
   2  -5  21    3.75    1.66
  -2  -5 -21    4.48    2.98
   2  -5  21    4.37    2.25
   2   5  21    4.47    3.15
  -2  -5  21    4.07    1.77
   2  -5 -21    5.56    1.86
  -3   5  21   22.96    2.01
  -3  -5  21   21.00    2.09
  -3  -5  21   17.28    1.89
   3  -5  21   17.85    2.57
   3  -5 -21   19.33    1.91
   4  -5 -21    0.50    1.89
  -4   5  21    1.65    2.10
  -4   5 -21    0.15    2.49
  -4  -5  21    1.19    1.93
   4  -5  21    1.78    2.53
   5  -5 -21   -1.10    2.05
  -5   5  21    2.81    2.66
  -5  -5  21    3.77    2.06
  -5   5 -21    2.46    2.64
   5  -5  21    1.66    2.59
  -6  -5  21   -1.00    2.19
  -6   5  21    0.45    2.25
   6  -5 -21    0.81    2.16
   6  -5  21   -0.19    3.26
  -6   5 -21    0.50    2.84
   6   5 -21    0.17    2.06
   0  -6  21   20.03    2.36
   0  -6 -21   21.10    2.41
   0   6  21   23.37    2.51
   0  -6  21   18.97    1.82
  -1  -6  21    0.56    2.32
  -1  -6  21    0.70    1.72
   1  -6  21    1.81    2.34
   1   6  21    3.30    2.69
   1  -6 -21    1.22    2.28
  -1  -6 -21    0.31    2.24
  -1   6  21    2.87    2.03
   1  -6  21    2.24    2.09
  -2  -6  21    2.94    1.84
   2  -6  21    2.96    2.17
  -2  -6  21    2.70    1.99
   2   6  21    2.55    2.85
   2  -6  21    0.38    1.95
   2  -6 -21    3.70    1.94
  -2   6  21    1.88    2.03
  -2  -6 -21    1.34    2.75
  -3   6  21    5.71    1.97
  -3  -6  21    3.75    2.11
   3   6  21    3.90    4.41
   3  -6  21    2.34    2.42
  -3  -6 -21    2.92    4.03
  -3  -6  21    3.01    1.94
   3  -6 -21    4.53    1.96
  -4   6  21    1.21    2.06
  -4   6 -21    1.46    2.57
  -4  -6  21    2.51    2.38
  -4  -6  21    2.00    2.13
   4  -6  21    1.99    2.10
   4  -6 -21    0.93    1.95
  -5   6  21    5.10    2.64
  -5   6 -21    2.71    2.77
  -5  -6  21    5.07    2.10
  -5  -6  21    1.96    2.24
   5  -6  21    2.85    2.73
   5  -6 -21    4.05    2.11
  -1  -7  21    4.61    2.00
   1  -7  21    3.37    1.79
   1  -7  21    3.15    2.01
   1   7  21    5.27    2.46
  -1  -7  21    1.75    1.82
   1  -7 -21    2.21    2.38
  -1  -7 -21    3.10    2.37
  -1   7  21    5.19    2.49
  -2  -7  21    1.94    2.31
  -2  -7  21    1.18    2.14
   2   7  21    2.52    2.90
   2  -7  21    1.12    2.38
   2  -7 -21    2.21    1.88
  -2  -7 -21    2.09    2.85
  -2   7  21    2.56    1.99
  -3  -7 -21    1.97    3.47
  -3   7 -21    2.98    2.01
   3   7  21    3.09    3.38
  -3  -7  21    0.96    2.09
   3  -7  21    3.11    2.11
   3  -7 -21    2.93    2.00
  -3  -7  21    3.26    1.92
  -3   7  21    3.11    2.51
  -4   7 -21    1.52    2.66
  -4  -7  21    1.23    2.23
  -4  -7  21    1.51    2.07
   4  -7  21    2.13    2.17
   4  -7 -21    3.14    2.11
  -4   7  21   -1.34    2.07
  -5  -7  21   -0.39    2.34
  -5   7 -21    0.13    2.85
  -5  -7  21    0.26    2.15
   5  -7 -21   -1.57    2.15
   5  -7  21    0.72    2.79
  -5   7  21    2.51    2.79
   0  -8  21    6.51    2.04
   0  -8  21    7.53    1.84
   0  -8 -21    8.43    2.13
   0   8  21   10.24    2.63
  -1  -8  21   -1.56    2.08
   1  -8  21    1.00    2.01
   1   8  21    2.10    2.55
  -1  -8 -21    1.28    2.60
   1  -8 -21    3.31    2.43
  -1   8  21    2.45    2.49
  -1  -8  21    0.42    1.86
   1  -8  21    1.62    1.81
  -2  -8  21    2.19    2.08
  -2  -8  21   -0.28    1.89
   2   8  21    0.44    2.92
   2  -8  21    2.79    2.01
  -2  -8 -21    2.00    3.02
   2  -8 -21   -0.75    1.99
  -2   8  21    1.22    2.09
  -3  -8  21    2.05    1.99
  -3   8 -21    2.31    2.12
   3   8  21    1.43    3.50
  -3  -8  21    1.48    2.18
   3  -8  21    1.61    2.60
   3  -8 -21   -0.41    2.09
  -3  -8 -21    1.55    2.97
  -3   8  21    3.02    2.09
  -4   8 -21    2.51    2.79
  -4  -8  21    1.83    2.25
  -4  -8  21    1.14    2.08
   4  -8 -21    2.26    2.20
   4  -8  21    1.02    2.73
  -4   8  21    4.77    2.17
  -1  -9  21    3.16    2.38
   1  -9  21    0.70    1.91
  -1  -9  21    1.77    2.07
   1   9  21    1.54    2.64
   1  -9  21    1.44    2.16
  -1  -9 -21    1.44    2.59
   1  -9 -21    0.63    2.52
  -1   9  21    1.77    2.14
  -2  -9  21    5.86    2.70
   2   9  21    2.10    2.68
  -2  -9  21    1.63    2.02
  -2  -9 -21    3.28    2.63
   2  -9 -21    2.08    2.44
   2  -9  21    0.18    2.62
  -2   9  21   -0.16    2.13
  -3  -9  21    1.86    2.06
  -3   9 -21   -0.76    2.26
   3   9  21   -0.22    3.38
  -3  -9  21   -2.25    2.26
  -3  -9 -21    0.00    3.14
   3  -9 -21    3.19    2.07
   3  -9  21    0.51    2.19
  -3   9  21    0.18    2.16
   4  -9 -21    4.20    2.75
   0 -10 -21    0.02    2.19
   0 -10  21   -0.27    2.25
   0  10  21    0.62    2.75
   0 -10  21    2.38    2.01
  -1 -10  21   -0.47    2.04
   1 -10  21    0.94    2.03
  -1 -10  21   -0.01    2.22
   1  10  21    1.72    2.78
  -1 -10 -21    1.17    2.23
   1 -10 -21    1.37    2.63
   1 -10  21    0.84    2.24
  -1  10  21    1.93    2.24
   2  10  21    0.99    2.83
  -2 -10  21    1.27    2.79
  -2 -10 -21   -1.13    2.76
   2 -10 -21    0.89    2.17
   2 -10  21    0.90    2.27
  -2 -10  21    3.01    2.52
  -2  10  21    1.67    2.28
   0   0 -22   15.08    1.72
   0   0  22   16.36    1.83
   1   0 -22   76.71    2.08
  -1   0  22   93.59    2.41
   1   0  22   91.79    2.77
   2   0 -22   42.19    1.88
   2   0  22   49.56    3.14
  -2   0  22   49.63    2.41
   2   0  22   51.27    3.02
   3   0 -22  155.24    2.52
   3   0  22  172.37    5.22
  -3   0  22  169.58    2.65
   3   0  22  175.15    5.09
   4   0 -22   35.54    2.39
  -4   0  22   38.97    2.15
  -5   0  22   89.03    2.45
   5   0 -22   75.04    2.33
   6   0 -22    2.05    2.07
  -6   0  22    1.67    2.19
   1  -1 -22   22.48    2.21
  -1  -1  22   27.60    1.89
   1  -1  22   29.07    2.43
   1  -1  22   27.67    2.30
  -1  -1 -22   22.80    2.24
   1   1 -22   24.27    1.69
   1   1  22   28.71    2.56
  -1   1  22   30.74    2.40
   2   1  22    2.31    2.94
   2  -1  22    2.56    2.67
   2  -1  22    1.71    2.16
   2   1  22    2.82    2.68
  -2   1  22    2.42    1.87
   2   1 -22    1.97    1.67
   2  -1 -22    1.99    1.63
  -2  -1  22    1.68    1.85
   3   1 -22    0.12    2.07
   3  -1  22    1.24    2.84
  -3   1  22    0.87    1.94
   3  -1  22    1.01    2.77
   3  -1 -22    3.42    1.75
  -3  -1  22   -0.90    1.87
   4  -1  22   10.42    3.59
   4   1 -22    9.93    1.89
  -4   1  22   10.96    2.02
   4  -1  22   10.02    3.32
   4  -1 -22    9.67    1.89
  -4  -1  22    9.32    1.99
   5   1 -22   -0.23    1.89
  -5   1  22    0.56    2.06
  -5  -1  22    3.24    2.01
   5  -1 -22    0.88    2.31
   6   1 -22    0.65    1.97
  -6   1  22    3.71    2.54
  -6  -1  22    0.72    2.17
   6  -1 -22   -1.00    2.04
   0  -2  22  115.54    2.90
   0   2  22  119.42    2.88
   0  -2  22  107.21    2.71
   0  -2 -22   97.22    2.63
   1   2 -22    2.69    2.00
  -1  -2  22    2.71    1.63
   1  -2  22    1.56    2.26
   1   2  22    2.52    2.42
  -1   2  22    2.27    2.38
   1  -2 -22    1.53    1.76
   1  -2  22    1.93    2.12
  -1  -2 -22    2.37    2.04
   2   2  22    0.78    3.28
   2   2  22    1.46    3.40
  -2  -2  22    1.70    2.11
   2  -2  22    1.59    2.26
  -2   2  22    2.69    1.91
   2  -2 -22   -0.38    2.15
   2   2 -22    0.47    1.68
   2  -2  22    1.29    2.10
  -3  -2  22   17.11    1.92
   3   2 -22   14.62    2.16
   3  -2  22   14.92    2.58
  -3   2  22   16.85    1.98
   3  -2 -22   15.53    1.84
   3  -2  22   17.21    2.51
  -4   2  22    2.18    2.01
   4  -2 -22    1.27    1.89
   4  -2  22    1.51    2.90
   4   2 -22    1.10    1.84
   4  -2  22    1.63    3.22
  -4  -2  22    2.08    1.93
   5  -2  22    3.48    3.73
  -5   2  22    2.51    2.03
   5  -2 -22    2.87    1.93
   5   2 -22    1.74    1.88
  -5  -2  22    2.41    1.99
   5  -2  22    2.07    3.11
   6  -2  22    2.42    3.78
  -6   2  22    2.84    2.12
   6  -2 -22    1.07    2.02
   6   2 -22    1.69    2.03
  -6  -2  22    5.02    2.61
   6  -2  22    2.17    4.05
   1   3  22   -1.41    2.35
  -1  -3  22   -0.95    1.79
   1  -3  22    1.31    2.08
   1  -3  22    1.05    2.31
  -1   3  22    0.37    1.94
   1  -3 -22    0.59    2.14
  -1  -3  22    1.61    1.69
  -1  -3 -22    0.27    2.09
   2   3 -22    2.44    1.68
  -2  -3 -22    2.47    2.66
  -2   3  22    3.57    2.01
   2  -3 -22    3.67    2.20
  -2  -3  22    2.93    1.75
   2  -3  22    3.68    2.34
   2  -3  22    3.19    2.10
   2   3  22    3.85    3.30
   3  -3  22    5.13    2.09
   3   3 -22    4.70    1.78
  -3  -3  22    4.81    1.87
   3  -3 -22    5.86    1.83
  -3   3  22    7.91    2.00
   3  -3  22    5.29    2.35
  -4  -3  22   37.31    2.12
  -4   3  22   36.04    2.61
   4  -3 -22   36.31    2.44
   4   3 -22   29.89    1.99
   4  -3  22   37.47    2.77
   4  -3  22   27.70    2.76
   5  -3  22    1.66    3.04
   5  -3  22    0.39    2.70
  -5   3  22    0.69    2.09
   5   3 -22    1.39    1.86
   5  -3 -22    0.80    2.02
  -5  -3  22    1.20    1.97
  -6   3  22   -0.74    2.18
   6   3 -22   -0.03    1.99
   6  -3  22    0.13    3.63
   6  -3 -22    2.73    2.11
  -6  -3  22    1.70    2.59
   0   4  22    7.06    2.44
   0  -4  22    4.76    2.10
   0  -4  22    4.15    1.91
   0  -4 -22    4.46    2.24
   1  -4 -22    7.76    1.83
  -1   4  22    6.58    2.36
  -1  -4  22    5.87    2.26
   1  -4  22    6.40    2.30
  -1  -4 -22    6.65    2.21
   1  -4  22    5.73    1.74
  -1  -4  22    6.80    1.80
   1   4  22    7.84    2.78
   2  -4 -22    8.17    1.82
  -2  -4  22    9.98    1.94
  -2   4  22   12.86    1.99
   2  -4  22    7.83    2.18
  -2  -4 -22    7.47    3.13
   2  -4  22   10.20    1.93
  -2  -4  22    8.88    1.79
   2   4  22    9.85    3.08
   3  -4  22   -0.10    2.17
   3  -4 -22   -0.09    1.74
  -3   4  22    1.30    1.90
  -3  -4  22    1.83    1.88
   3  -4  22    1.47    2.43
   4   4 -22    0.14    1.84
   4  -4 -22    1.73    1.89
  -4  -4  22   -0.14    1.90
  -4   4  22    1.89    2.03
   4  -4  22   -0.36    2.51
   4  -4  22    0.22    2.24
  -5  -4  22    2.46    2.01
  -5   4  22    0.91    2.08
   5  -4 -22    0.23    2.02
   5   4 -22   -0.03    1.90
   5  -4  22    1.99    2.65
   6   4 -22    8.76    2.11
  -6   4 -22   12.03    3.38
  -6   4  22   13.28    2.80
   6  -4  22   14.81    3.24
   6  -4 -22   13.52    2.21
  -6  -4  22   14.26    2.24
  -1   5  22   15.29    2.45
  -1  -5  22   14.91    2.18
  -1  -5 -22   13.42    2.44
  -1  -5  22   11.20    1.97
   1  -5  22   15.11    2.44
   1   5  22   15.04    2.75
   1  -5  22   12.12    1.81
   1  -5 -22   12.72    1.88
  -2   5  22    7.89    2.01
  -2  -5  22    8.64    1.98
   2  -5  22    7.58    1.95
  -2  -5 -22    7.21    3.08
   2   5  22    8.64    3.28
  -2  -5  22    7.09    1.82
   2  -5  22    7.51    2.20
   2  -5 -22    5.69    2.00
   3  -5 -22   -0.64    1.86
  -3   5  22   -0.26    2.49
  -3  -5  22    0.16    2.07
   3  -5  22   -1.03    1.78
  -3  -5  22    1.64    1.86
   3  -5  22    1.80    2.43
   4  -5 -22    3.37    1.98
  -4   5  22    2.98    2.06
  -4  -5  22    3.41    2.35
   4  -5  22    3.59    2.49
   5  -5 -22    7.55    2.14
  -5   5  22   11.88    2.22
  -5  -5  22   11.59    2.14
  -5   5 -22   10.26    2.77
   5  -5  22   11.76    2.73
  -6  -5  22   -1.79    2.26
  -6   5  22    1.37    2.34
   6  -5  22    1.46    2.92
  -6   5 -22    1.08    2.88
   6  -5 -22    2.55    2.73
   6   5 -22   -0.03    2.12
   0  -6  22    2.50    1.85
   0  -6  22    2.41    1.69
   0   6  22    2.31    2.45
   0  -6 -22    0.80    2.38
  -1  -6  22    5.96    2.42
  -1  -6  22    5.43    1.81
   1  -6  22    8.20    2.03
   1  -6  22    8.20    2.17
   1   6  22    7.01    2.87
   1  -6 -22    4.48    1.84
  -1   6  22    8.00    2.48
  -1  -6 -22    4.82    2.32
  -2  -6 -22    0.30    3.01
  -2  -6  22   -0.92    2.05
   2   6  22    1.83    2.80
   2  -6  22    1.09    2.40
   2  -6  22    1.08    2.13
   2  -6 -22    0.83    1.88
  -2  -6  22   -1.03    1.90
  -2   6  22   -0.60    1.99
  -3   6  22    0.17    2.55
  -3  -6  22    2.22    2.07
  -3  -6 -22    1.60    4.64
   3  -6  22    1.08    1.98
  -3  -6  22   -0.52    1.90
   3  -6 -22    0.39    1.92
  -4   6  22    0.08    2.50
  -4   6 -22    0.65    2.67
  -4  -6  22    2.53    2.21
  -4  -6  22    0.34    2.03
   4  -6  22    0.18    2.62
   4  -6 -22    0.89    1.88
   5  -6 -22    0.48    2.11
  -5   6  22   -0.38    2.24
  -5  -6  22    0.24    2.27
  -5   6 -22    1.20    2.78
  -5  -6  22    2.41    2.09
   5  -6  22    0.71    2.78
  -1  -7  22    2.72    2.09
   1  -7  22    1.63    1.95
  -1  -7  22    1.36    2.24
   1   7  22    2.65    2.46
   1  -7 -22    0.21    2.01
  -1  -7 -22    1.24    2.40
  -1   7  22    2.94    2.06
   1  -7  22    0.99    1.80
  -2  -7  22    9.93    1.92
   2  -7  22    6.65    2.20
  -2  -7  22   12.25    2.15
   2   7  22   11.73    3.05
   2  -7  22   11.43    2.16
   2  -7 -22   12.44    2.02
  -2  -7 -22    8.40    2.97
  -2   7  22   11.35    2.08
  -3  -7 -22    0.49    3.46
   3   7  22    0.99    3.73
  -3  -7  22   -0.53    2.15
   3  -7  22    1.97    2.54
   3  -7 -22    2.97    2.00
  -3  -7  22    0.42    1.96
  -3   7  22    1.57    2.19
  -4   7 -22    4.08    2.81
  -4  -7  22    1.15    2.23
  -4  -7  22    2.58    2.03
   4  -7  22    1.65    2.75
   4  -7 -22    2.94    2.06
  -4   7  22    1.37    2.16
  -5   7 -22    3.74    2.94
  -5  -7  22    3.45    2.91
  -5  -7  22    5.89    2.19
   5  -7  22    7.28    2.42
   5  -7 -22    3.59    2.21
  -5   7  22    6.87    2.29
   0  -8  22    2.52    2.28
   0  -8  22    1.96    2.09
   0  -8 -22    0.96    2.50
   0   8  22   -0.34    2.47
  -1  -8  22   -0.39    2.08
   1  -8  22    2.50    2.26
   1  -8  22    1.12    2.08
   1   8  22    0.87    2.66
   1  -8 -22    2.81    2.47
  -1  -8 -22   -0.04    3.00
  -1  -8  22    2.89    2.32
  -1   8  22    2.44    2.09
   2  -8  22    3.16    1.94
  -2  -8  22    2.39    1.97
  -2  -8  22    3.67    2.17
   2   8  22    3.96    2.69
   2  -8  22    3.89    2.60
   2  -8 -22    3.14    2.06
  -2  -8 -22    4.43    2.95
  -2   8  22    2.89    2.58
   3   8  22    0.31    3.66
  -3  -8  22    1.18    2.23
   3  -8  22    1.67    2.14
   3  -8 -22    1.85    2.12
  -3   8  22   -0.14    2.59
  -3  -8 -22   -0.54    3.31
  -3  -8  22    1.78    2.00
  -4   8 -22   -0.17    2.25
  -4  -8  22    1.37    2.32
  -4  -8  22    0.13    2.08
   4  -8  22    0.96    2.21
   4  -8 -22   -0.38    2.14
  -4   8  22    0.78    2.27
  -1  -9  22    1.57    2.23
   1   9  22    2.32    2.67
   1  -9  22    3.18    2.19
  -1  -9 -22    2.44    2.63
   1  -9 -22    1.97    2.07
  -1   9  22    2.40    2.68
  -1  -9  22    3.20    2.04
   1  -9  22    1.75    2.41
  -2  -9  22    1.18    2.23
   2   9  22    3.47    3.22
  -2  -9  22    1.84    1.99
   2  -9  22    0.44    2.18
  -2  -9 -22    1.18    2.71
   2  -9 -22    1.91    2.60
  -2   9  22    2.24    2.23
  -3  -9  22    2.42    2.15
  -3   9 -22    2.41    2.75
   3   9  22    0.63    3.34
  -3  -9  22    1.07    2.85
   3  -9  22    1.03    2.19
   3  -9 -22   -0.47    2.20
  -3  -9 -22    1.15    3.29
  -3   9  22    1.93    2.26
   0 -10  22    2.48    2.26
   0 -10 -22    1.46    2.65
   0  10  22    1.23    2.27
   0 -10  22    1.12    2.11
  -1 -10  22    0.85    2.27
   1  10  22   -0.30    2.89
  -1 -10 -22   -0.17    2.77
   1 -10  22    0.08    2.28
   1 -10 -22    0.32    2.19
  -1  10  22   -0.33    2.74
   1 -10  22    1.67    2.04
  -1 -10  22    0.87    2.09
  -2 -10  22    2.29    2.37
  -2 -10 -22    0.90    2.80
   2 -10 -22    1.46    2.20
   2 -10  22    0.73    2.29
  -1  -1  23    1.04    1.83
   1  -1 -23    1.61    1.75
   1  -1  23    1.33    2.38
   1  -1  23    0.50    2.25
   1   1  23    1.19    2.38
  -1   1  23    0.58    1.94
   1   1 -23   -0.15    2.04
  -1  -1 -23    0.31    2.08
   2   1  23  230.25    4.65
   2  -1  23  230.33    3.98
   2  -1  23  223.22    3.93
   2   1  23  243.30    4.82
  -2   1  23  238.50    2.90
   2  -1 -23  201.04    2.76
   2   1 -23  194.37    2.90
  -2  -1  23  227.68    3.12
   3  -1  23    3.11    2.93
  -3   1  23    2.25    1.95
   3  -1  23    3.92    3.15
   3   1 -23    2.91    2.23
   3  -1 -23    2.30    1.77
  -3  -1  23    2.95    1.86
   4  -1  23   22.82    4.08
   4  -1  23   20.53    3.48
   4   1 -23   21.56    1.94
  -4   1  23   25.09    2.11
   4  -1 -23   19.81    2.00
  -4  -1  23   23.06    2.52
   5   1 -23    1.38    1.85
  -5   1  23    1.83    2.15
  -5  -1  23   -0.17    2.04
   5  -1 -23    1.14    2.37
   6   1 -23   11.88    2.06
  -6   1  23    9.75    2.67
  -6  -1  23    9.23    2.20
   6  -1 -23    7.11    2.07
   0  -2 -23   58.14    2.54
   0  -2  23   67.91    2.73
   0   2  23   76.16    2.83
   0  -2  23   63.41    2.21
   1   2 -23    2.14    1.70
   1  -2  23    2.91    2.43
  -1  -2  23    1.78    2.14
   1   2  23    2.39    2.39
  -1   2  23    5.73    2.38
   1  -2  23    2.13    2.20
   1  -2 -23    2.17    1.79
  -1  -2 -23    2.16    2.08
   2   2  23   81.94    3.90
   2   2  23   87.28    4.03
  -2  -2  23   75.92    2.55
   2  -2  23   81.73    2.94
  -2   2  23   85.93    2.78
   2  -2 -23   72.67    2.18
   2  -2  23   74.64    2.74
   2   2 -23   66.05    2.09
   3  -2  23    2.91    2.28
  -3  -2  23    3.13    2.26
   3   2 -23    2.79    1.77
  -3   2  23    3.95    2.40
   3  -2 -23    3.44    1.82
   3  -2  23    3.18    2.39
   4  -2  23    1.55    2.98
  -4   2  23    2.70    2.05
   4  -2 -23    1.94    2.26
   4  -2  23    1.23    3.24
  -4  -2  23    1.58    1.92
   4   2 -23    2.23    1.82
   5  -2  23    1.14    3.84
  -5   2  23    3.04    2.10
   5  -2  23    1.61    3.39
   5  -2 -23    0.64    2.05
  -5  -2  23   -0.02    2.02
   5   2 -23    2.64    1.95
  -6   2  23   25.45    2.30
   6  -2  23   17.53    4.73
   6  -2 -23   16.44    2.20
  -6  -2  23   19.07    2.24
   6   2 -23   17.17    2.57
   6  -2  23   19.60    4.97
  -1  -3 -23    5.57    2.17
   1   3  23    6.19    2.83
  -1  -3  23    6.41    1.96
   1  -3  23    5.44    2.34
  -1   3  23    7.85    2.02
   1  -3 -23    5.38    2.15
  -1  -3  23    5.77    2.16
   1  -3  23    5.64    1.86
   2   3 -23    4.47    2.04
   2  -3  23    2.15    2.14
  -2   3  23    3.54    1.98
  -2  -3  23    3.06    1.80
   2  -3 -23    2.16    1.76
   2  -3  23    2.16    2.38
   2   3  23    3.54    3.16
  -2  -3 -23    2.23    2.70
  -3  -3  23    4.05    2.30
  -3   3  23    5.05    1.92
   3   3 -23    3.42    1.73
   3  -3 -23    3.61    1.83
   3  -3  23    4.47    2.79
   3  -3  23    4.58    2.28
  -4  -3  23   34.87    2.04
   4  -3  23   28.45    2.98
  -4   3  23   35.88    2.64
   4  -3 -23   33.45    2.08
   4   3 -23   27.64    1.99
   4  -3  23   32.93    2.81
   5  -3  23    1.32    3.10
  -5   3  23    2.40    2.08
   5   3 -23   -0.13    2.00
   5  -3 -23    3.58    2.00
   5  -3  23    1.63    2.76
  -5  -3  23    3.21    2.56
  -6   3  23   12.70    2.31
   6  -3  23    7.48    3.45
   6   3 -23    4.07    2.14
   6  -3  23   13.15    3.82
   6  -3 -23    7.35    2.18
  -6  -3  23   12.37    2.25
   0  -4  23   27.46    2.27
   0   4  23   35.56    2.72
   0  -4  23   30.46    2.07
   0  -4 -23   27.97    2.03
  -1   4  23    2.71    2.41
  -1  -4  23    1.95    2.31
   1  -4 -23    3.50    1.81
   1  -4  23    1.31    1.83
   1  -4  23    3.35    2.10
  -1  -4 -23    2.12    2.16
  -1  -4  23    2.48    1.75
   1   4  23    2.88    2.57
  -2   4  23    0.78    2.03
  -2  -4  23    0.77    1.92
   2  -4 -23    1.59    1.87
   2  -4  23   -0.53    2.52
  -2  -4  23    0.60    1.75
  -2  -4 -23   -0.43    2.81
   2   4  23    1.56    3.05
   2  -4  23   -0.01    2.28
   3  -4 -23    1.43    1.89
  -3   4  23    2.72    1.99
  -3  -4  23    1.87    1.90
   3  -4  23    1.01    2.22
   3  -4  23    2.60    1.97
   4   4 -23   12.32    1.93
  -4  -4  23   14.32    2.02
  -4   4  23   14.60    2.12
   4  -4 -23   13.74    2.01
   4  -4  23    9.97    2.33
   4  -4  23   14.53    2.62
  -5  -4  23    1.11    2.02
  -5   4  23    0.04    2.15
   5  -4 -23    0.83    2.07
   5   4 -23    1.34    1.97
   5  -4  23    0.94    2.38
   5  -4  23    1.19    3.04
  -6   4  23   18.15    2.41
   6  -4  23   20.34    3.52
   6   4 -23   19.38    2.24
   6  -4 -23   19.77    2.30
  -6  -4  23   20.31    2.82
  -1   5  23   38.37    2.31
   1  -5 -23   32.35    2.49
  -1  -5  23   36.60    2.13
  -1  -5 -23   30.22    2.53
   1  -5  23   34.77    2.15
   1  -5  23   33.15    1.95
   1   5  23   39.63    3.01
  -1  -5  23   31.21    1.94
   2  -5 -23   10.08    1.93
  -2   5  23   13.84    2.10
  -2  -5  23   11.52    2.08
   2  -5  23    9.75    1.83
   2  -5  23   10.10    2.44
   2   5  23   11.97    3.33
  -2  -5  23   12.27    1.93
  -2  -5 -23   10.18    3.01
   3  -5 -23   -0.95    1.95
  -3   5  23    0.89    2.00
  -3  -5  23   -0.05    2.08
   3  -5  23    1.02    2.28
  -3  -5  23    1.81    1.83
   3  -5  23    0.07    2.45
   4  -5 -23   28.48    2.13
  -4   5  23   28.01    2.25
  -4  -5  23   20.44    2.02
   4  -5  23   16.84    2.44
   4  -5  23   24.76    2.68
  -5   5  23    1.51    2.14
  -5  -5  23   -0.83    2.10
   5  -5 -23   -1.25    2.11
   5  -5  23    0.84    2.73
   0  -6  23   18.26    2.02
   0  -6  23   15.06    2.20
   0   6  23   17.48    2.57
   0  -6 -23   17.52    2.48
  -1  -6 -23    1.05    2.39
  -1  -6  23    1.60    1.81
   1  -6  23    1.00    2.17
  -1  -6  23    0.10    2.38
   1  -6  23    0.01    1.99
   1   6  23    0.87    2.43
  -1   6  23    1.64    1.95
   1  -6 -23    3.50    2.30
  -2  -6  23    1.53    2.04
  -2  -6 -23    1.28    2.76
   2  -6  23    1.09    2.01
   2   6  23    0.72    2.95
  -2  -6  23    1.53    1.86
   2  -6  23    0.39    1.81
   2  -6 -23    1.54    1.89
  -2   6  23    2.19    2.49
  -3   6  23    4.41    2.09
   3  -6  23    3.14    2.34
  -3  -6  23    3.85    2.18
   3  -6  23    3.68    2.59
  -3  -6  23    3.17    1.95
   3  -6 -23    5.89    1.95
   4  -6 -23    3.78    2.40
  -4   6  23    5.19    2.21
  -4  -6  23    5.74    2.26
  -4  -6  23    4.09    2.06
   4  -6  23    3.48    2.73
  -5   6  23    3.13    2.27
   5  -6 -23    7.18    2.61
  -5   6 -23    3.41    2.30
  -5  -6  23    1.94    2.37
  -5  -6  23    2.90    2.14
   5  -6  23    2.90    2.81
  -1  -7  23    0.60    2.10
  -1  -7  23    0.31    1.85
   1  -7  23    1.13    2.45
   1  -7  23    1.41    1.79
   1   7  23   -0.40    2.87
   1  -7 -23   -1.04    2.50
  -1   7  23    0.86    2.52
  -1  -7 -23   -2.43    2.78
  -2  -7  23    4.94    1.89
  -2  -7  23    4.96    2.06
   2  -7  23    3.19    1.89
   2   7  23    3.74    3.06
   2  -7  23    4.42    2.14
   2  -7 -23    4.89    1.99
  -2   7  23    6.02    2.52
  -2  -7 -23    3.43    2.93
   3   7  23    4.60    4.16
  -3  -7  23    6.13    2.25
  -3  -7 -23    4.03    4.03
   3  -7  23    4.18    2.09
  -3  -7  23    2.92    2.03
   3  -7 -23    4.58    2.07
  -3   7  23    6.93    2.16
  -4  -7  23   16.79    2.29
  -4  -7  23   13.30    2.56
   4  -7  23    9.82    2.33
   4  -7 -23   10.73    2.64
  -4   7  23   14.61    2.81
   0  -8  23    1.04    1.80
   0  -8  23    3.76    2.00
   0   8  23    1.30    2.61
   0  -8 -23    2.72    2.50
  -1  -8  23    4.80    2.13
   1  -8  23    3.41    2.58
   1   8  23    3.63    2.64
  -1  -8  23    2.47    1.91
   1  -8 -23    4.30    2.06
  -1  -8 -23    1.25    2.54
  -1   8  23    3.46    2.60
   1  -8  23    1.79    2.40
  -2  -8  23    5.18    1.94
   2  -8  23    2.52    1.94
  -2  -8  23    5.54    2.18
   2   8  23    4.40    3.18
   2  -8  23    4.44    2.15
   2  -8 -23    5.91    2.09
  -2   8  23    7.06    2.16
  -2  -8 -23    4.68    3.07
  -3  -8 -23    0.69    3.40
   3   8  23    0.66    4.06
  -3  -8  23   -1.22    2.22
   3  -8  23    0.91    2.18
   3  -8 -23    1.79    2.15
  -3   8  23    0.66    2.19
  -3  -8  23    1.36    2.03
  -4   8 -23    8.89    2.40
  -4  -8  23    7.10    2.42
  -4  -8  23    7.95    2.20
   4  -8  23    8.92    2.88
   4  -8 -23    7.18    2.25
  -4   8  23    9.82    2.86
   1  -9  23    1.55    2.00
  -1  -9  23    3.41    2.19
   1   9  23    2.37    2.73
   1  -9  23    1.26    2.63
   1  -9 -23    0.23    2.03
  -1  -9 -23    0.51    2.60
  -1   9  23    0.77    2.17
  -1  -9  23    2.10    2.05
   2  -9  23   -0.21    2.06
  -2  -9  23    0.83    2.04
  -2  -9  23   -0.84    2.24
   2   9  23    0.08    3.26
   2  -9  23    0.70    2.22
   2  -9 -23    0.11    2.65
  -2  -9 -23    1.01    3.11
  -2   9  23    2.42    2.73
  -3  -9  23    3.30    2.15
   3   9  23    1.21    3.88
  -3  -9  23    2.68    2.34
   3  -9  23   -0.40    2.74
   3  -9 -23    2.51    2.77
  -3   9  23   -0.11    2.27
  -3  -9 -23    0.26    3.66
   0 -10  23   -0.04    2.04
   0 -10  23    0.87    2.26
   0  10  23    0.78    2.87
   0 -10 -23   -0.37    2.23
  -1 -10  23    0.97    2.91
   1 -10  23    1.81    2.74
  -1 -10 -23   -0.66    2.80
   1 -10 -23   -1.40    2.31
   0   0  24 1185.96    5.91
   0   0 -24  971.57    5.49
   1   0  24    2.26    2.55
   1   0 -24    2.18    1.77
  -1   0  24    4.25    2.36
   1   0  24    3.29    2.40
   2   0  24  119.21    3.53
   2   0 -24  102.02    2.68
  -2   0  24  129.04    2.50
   2   0  24  116.69    3.71
   3   0 -24   33.98    1.93
   3   0  24   34.88    3.90
  -3   0  24   38.60    2.11
   3   0  24   36.16    3.74
   4   0 -24    6.80    2.31
  -4   0  24    3.35    1.98
   5   0 -24    5.57    2.04
  -5   0  24    9.44    2.17
   6   0 -24    5.43    2.07
  -6   0  24    5.50    2.23
  -1  -1  24  146.68    2.66
   1  -1  24  157.92    3.38
   1  -1  24  151.71    3.10
   1  -1 -24  130.35    2.88
  -1  -1 -24  122.27    3.11
   1   1  24  161.69    3.72
  -1   1  24  155.98    3.07
   1   1 -24  124.99    2.79
   2  -1 -24   80.98    2.61
   2   1 -24   81.17    2.53
   2   1  24   91.35    3.75
   2  -1  24   93.17    3.33
   2  -1  24   91.54    3.29
   2   1  24   97.68    4.02
  -2   1  24   95.74    2.83
  -2  -1  24   91.90    2.35
   3   1  24   54.68    6.47
   3  -1  24   45.63    3.44
   3  -1  24   48.07    3.61
  -3   1  24   52.25    2.56
   3   1 -24   40.11    2.00
   3   1  24   46.73    6.31
  -3  -1  24   45.56    2.08
   3  -1 -24   41.27    2.38
   4  -1  24  158.87    5.29
  -4   1  24  175.18    3.15
   4   1 -24  139.95    2.92
  -4  -1  24  173.13    2.69
   4  -1 -24  153.91    3.04
   4  -1  24  178.11    5.66
   5   1 -24   -0.19    1.97
  -5   1  24    2.65    2.15
  -5  -1  24    0.54    2.54
   5  -1 -24   -0.88    2.39
  -6   1  24   13.49    2.38
   6   1 -24   18.45    2.11
  -6  -1  24   21.59    2.32
   6  -1 -24   15.88    2.22
   0  -2  24    0.29    1.91
   0  -2 -24    0.47    2.20
   0  -2  24    2.33    1.80
   0   2  24    1.47    2.49
  -1  -2 -24    1.85    2.43
   1  -2  24    1.12    2.37
  -1  -2  24    2.31    2.23
   1   2 -24    1.41    2.04
   1   2  24    0.98    2.41
  -1   2  24    0.40    1.96
   1  -2  24    0.54    2.20
   1  -2 -24    0.93    2.12
   2   2 -24   76.67    2.51
  -2  -2  24   90.96    2.68
   2   2  24  101.47    3.86
   2   2  24   90.66    4.16
   2  -2  24   88.63    3.07
  -2   2  24   95.48    2.42
   2  -2  24   89.06    2.87
   2  -2 -24   81.47    2.59
  -3  -2  24    0.64    1.92
   3   2 -24    0.18    1.83
  -3   2  24    0.40    2.30
   3  -2  24    0.34    2.88
   3  -2 -24    0.49    1.76
   3  -2  24    1.65    2.66
   4   2 -24   25.14    2.08
  -4   2  24   39.59    2.19
   4  -2 -24   34.08    2.14
   4  -2  24   34.82    3.60
  -4  -2  24   36.88    2.20
   4  -2  24   29.14    3.01
   5  -2  24    0.32    3.77
   5  -2  24    0.99    3.74
  -5   2  24    2.43    2.14
   5  -2 -24   -0.77    2.02
  -5  -2  24    0.67    2.06
   5   2 -24    0.98    2.40
   6  -2  24    3.95    5.88
  -6   2  24    3.45    2.31
   6  -2 -24    2.47    2.17
  -6  -2  24    1.66    2.20
   6   2 -24    0.69    2.13
   6  -2  24    3.07    5.92
   1   3  24    2.86    2.92
  -1  -3  24    1.56    2.39
   1  -3  24    1.27    2.33
  -1   3  24    1.43    2.05
  -1  -3 -24    0.42    2.40
  -1  -3  24    1.16    1.75
   1  -3 -24    1.01    1.84
   1  -3  24   -0.23    1.75
   2   3 -24    5.52    1.71
   2  -3  24    5.29    2.17
  -2  -3  24    4.45    1.90
  -2   3  24    6.42    1.94
   2  -3  24    4.02    2.42
   2  -3 -24    6.77    1.84
  -2  -3 -24    5.40    2.79
   2   3  24    6.13    3.26
  -3  -3  24    4.01    2.32
  -3   3  24    4.53    1.98
   3   3 -24    2.04    1.81
   3  -3 -24    2.57    1.88
   3  -3  24    1.72    2.58
   3  -3  24    3.34    2.45
  -4  -3  24   68.47    2.32
  -4   3  24   69.50    2.37
   4  -3 -24   51.74    2.25
   4  -3  24   53.45    2.93
   4  -3  24   66.67    3.55
   4   3 -24   66.15    2.15
   5  -3  24   -0.43    2.94
   5  -3  24    0.05    3.24
  -5   3  24    2.09    2.10
   5   3 -24   -0.82    1.97
   5  -3 -24    0.40    2.09
  -5  -3  24    0.19    2.04
  -6   3  24    3.26    2.30
   6  -3  24    1.22    3.79
   6   3 -24    0.07    2.12
   6  -3  24    0.57    3.77
   6  -3 -24    0.56    2.69
  -6  -3  24    1.76    2.23
   0   4  24   82.50    2.93
   0  -4  24   80.83    2.31
   0  -4 -24   66.56    2.69
   0  -4  24   71.19    2.17
  -1   4  24    1.68    1.98
  -1  -4  24    3.21    1.91
   1  -4  24    2.97    2.17
   1  -4 -24    1.17    1.86
   1  -4  24    1.91    1.91
  -1  -4  24    3.48    1.76
  -1  -4 -24    2.85    2.52
   1   4  24    3.57    2.88
  -2  -4  24   55.32    2.68
  -2   4  24   64.97    2.31
   2  -4 -24   52.46    2.14
   2  -4  24   53.29    2.81
  -2  -4  24   49.40    2.42
   2  -4  24   48.08    2.17
   2   4  24   60.61    3.96
  -2  -4 -24   44.66    3.30
   3  -4  24   -0.42    2.33
  -3   4  24    0.38    2.02
   3  -4 -24    1.09    2.30
  -3  -4  24   -0.55    1.95
   3  -4  24    0.98    2.51
  -4  -4  24    8.16    2.05
  -4   4  24    5.88    2.10
   4  -4 -24    5.85    2.03
   4  -4  24    6.11    2.76
   4  -4  24    6.66    2.66
   4   4 -24    5.02    1.98
  -5  -4  24    1.95    2.09
  -5   4  24   -0.19    2.22
   5  -4  24    0.57    2.89
   5  -4 -24    1.07    2.10
   5   4 -24    1.32    2.03
   5  -4  24    0.40    2.72
  -1   5  24   11.63    2.52
   1  -5 -24   11.74    2.40
  -1  -5  24   11.83    2.03
   1  -5  24   10.37    2.08
  -1  -5 -24   11.40    2.41
   1  -5  24    9.69    1.85
   1   5  24   12.01    2.59
  -1  -5  24    9.58    2.23
  -2   5  24   44.81    2.70
   2  -5  24   31.49    2.42
   2  -5 -24   40.84    2.12
  -2  -5  24   38.53    2.70
   2  -5  24   39.80    2.29
   2   5  24   43.91    3.59
  -2  -5  24   36.70    2.50
  -2  -5 -24   36.24    3.32
  -3   5  24    0.84    2.14
   3  -5 -24    2.56    2.30
  -3  -5  24    3.07    2.58
  -3  -5  24    3.07    2.36
   3  -5  24    2.07    2.58
   3  -5  24    0.49    2.30
  -4   5  24   10.29    2.13
  -4  -5  24    9.30    2.21
   4  -5 -24    9.52    2.54
  -4  -5  24    7.58    2.08
   4  -5  24    8.90    2.42
   4  -5  24   10.19    2.74
  -5   5  24    0.28    2.21
  -5  -5  24   -0.72    2.14
   5  -5 -24    1.29    2.11
   5  -5  24    1.93    2.53
   5  -5  24    1.08    2.79
   0  -6 -24    2.63    2.40
   0  -6  24    2.77    2.00
   0  -6  24    2.48    2.25
   0   6  24    1.52    2.52
  -1  -6  24    5.33    1.89
  -1  -6 -24    9.87    2.45
  -1  -6  24    6.73    2.48
   1  -6  24    7.23    2.06
   1   6  24    9.18    2.65
  -1   6  24    9.80    2.06
   1  -6  24    7.45    2.25
   1  -6 -24    7.00    1.93
  -2  -6  24   18.57    2.18
  -2  -6 -24   15.83    2.98
   2  -6  24   14.27    2.00
   2  -6  24   17.55    2.13
   2   6  24   18.02    3.54
  -2  -6  24   15.46    2.04
   2  -6 -24   18.42    2.12
  -2   6  24   24.20    2.24
   3  -6 -24    1.13    2.02
  -3   6  24    3.28    2.17
  -3  -6  24    2.21    2.14
   3  -6  24    0.95    1.91
  -3  -6  24    2.54    1.96
   3  -6  24    1.96    2.60
  -4   6  24   16.35    2.22
   4  -6 -24    9.70    2.10
  -4  -6  24   11.37    2.41
  -4  -6  24   13.52    2.20
   4  -6  24    9.50    2.53
   4  -6  24   11.49    2.81
  -5   6  24   -0.11    2.27
   5  -6 -24    2.22    2.18
  -5  -6  24    1.70    2.39
  -5  -6  24    1.10    2.17
   5  -6  24    1.44    2.89
   1  -7  24    2.33    1.88
  -1  -7  24    0.94    2.21
  -1  -7  24   -1.46    2.00
   1  -7  24    1.13    2.07
   1   7  24    0.31    2.51
  -1   7  24    1.40    2.59
   1  -7 -24    2.34    2.45
  -1  -7 -24    0.60    2.41
  -2  -7 -24   16.95    3.13
  -2  -7  24   13.62    2.20
   2   7  24   19.49    3.27
   2  -7  24   17.42    2.65
   2  -7 -24   16.16    2.08
   2  -7  24   15.21    1.99
  -2   7  24   19.83    2.20
  -2  -7  24   15.08    2.49
   3  -7  24    1.88    1.97
   3   7  24    3.66    4.78
  -3  -7  24    2.47    2.24
   3  -7  24    2.21    2.66
  -3  -7  24    2.33    2.48
  -3  -7 -24    3.12    4.16
   3  -7 -24    3.38    2.54
[truncated: 54,291 more chars]
