# Supplementary material for: Crystal structure and Hirshfeld surface analysis of (Z)-2-{[(2,4-di­methyl­phen­yl)imino]­meth­yl}-4-methyl­phenol
Source: Acta Crystallogr E Crystallogr Commun. 2021 Oct 13;77(Pt 11):1087–90. doi: 10.1107/S2056989021010215 (PMC8587990; doi:10.1107/S2056989021010215)
Supplement: Supplementary file 2 [file e-77-01087-Isup2.hkl]

data_I                                                                          
_shelx_title ' asa99_a.res in Pbca'                                             
_shelx_refln_list_code          4                                               
_shelx_F_calc_maximum      280.65                                               
_exptl_crystal_F_000      1024.00                                               
_reflns_d_resolution_high  0.8580                                               
                                                                                
loop_                                                                           
 _space_group_symop_operation_xyz                                               
 'x, y, z'                                                                      
 '-x+1/2, -y, z+1/2'                                                            
 '-x, y+1/2, -z+1/2'                                                            
 'x+1/2, -y+1/2, -z'                                                            
 '-x, -y, -z'                                                                   
 'x-1/2, y, -z-1/2'                                                             
 'x, -y-1/2, z-1/2'                                                             
 '-x-1/2, y-1/2, z'                                                             
                                                                                
_cell_length_a     7.6699                                                       
_cell_length_b    11.6080                                                       
_cell_length_c    30.1431                                                       
_cell_angle_alpha  90.000                                                       
_cell_angle_beta   90.000                                                       
_cell_angle_gamma  90.000                                                       
                                                                                
_shelx_F_squared_multiplier     1.000                                           
                                                                                
loop_                                                                           
 _refln_index_h                                                                 
 _refln_index_k                                                                 
 _refln_index_l                                                                 
 _refln_F_squared_calc                                                          
 _refln_F_squared_meas                                                          
 _refln_F_squared_sigma                                                         
 _refln_observed_status                                                         
   2   0   0      78765.47      63184.22      5798.60 o                         
   4   0   0          9.80          9.57         6.25 o                         
   6   0   0        261.64        281.48        11.25 o                         
   8   0   0        835.75        832.79        22.54 o                         
   2   1   0       2819.21       2916.96       108.57 o                         
   4   1   0       6320.20       6179.58       142.14 o                         
   6   1   0        116.33        121.85         4.56 o                         
   8   1   0          0.94         -1.29         5.04 o                         
   0   2   0       1835.82       2032.00        19.12 o                         
   2   2   0      15605.46      14884.34      1051.15 o                         
   4   2   0       2116.43       1971.37        64.88 o                         
   6   2   0        231.95        265.24         7.45 o                         
   8   2   0          1.23          3.53         4.98 o                         
   2   3   0        136.72        187.37         7.33 o                         
   4   3   0       7426.18       7421.03       469.70 o                         
   6   3   0         19.61         20.58         5.18 o                         
   8   3   0         62.39         46.64         5.56 o                         
   0   4   0      17731.40      18219.14        40.14 o                         
   2   4   0       6929.53       7050.01       335.73 o                         
   4   4   0        391.83        385.85        11.35 o                         
   6   4   0        582.51        591.86        26.38 o                         
   8   4   0        135.80        120.21         6.07 o                         
   2   5   0       1744.62       1671.35        15.87 o                         
   4   5   0         83.42         83.80         5.34 o                         
   6   5   0        668.41        649.19        24.38 o                         
   8   5   0        233.66        214.22         9.14 o                         
   0   6   0         17.71         32.99         7.35 o                         
   2   6   0       1194.80        984.46        14.95 o                         
   4   6   0         39.94         41.12         4.74 o                         
   6   6   0         51.76         50.83         5.80 o                         
   2   7   0        443.16        581.33        14.50 o                         
   4   7   0          1.04          2.20         4.07 o                         
   6   7   0        178.13        180.80         5.17 o                         
   0   8   0          0.27          4.87         5.39 o                         
   2   8   0        234.70        236.06         5.78 o                         
   4   8   0         29.59         29.91         4.31 o                         
   6   8   0          6.05          4.41         4.93 o                         
   2   9   0          5.75          5.45         4.25 o                         
   4   9   0          0.11          1.43         4.40 o                         
   6   9   0        208.87        196.98        10.46 o                         
   0  10   0          3.19          2.45         5.86 o                         
   2  10   0         82.61         79.14         4.51 o                         
   4  10   0        149.62        143.83        10.45 o                         
   2  11   0         10.14          8.36         4.56 o                         
   4  11   0         13.08          5.79         4.81 o                         
   0  12   0        467.52        483.75        22.30 o                         
   2  12   0          6.70          5.20         4.73 o                         
   4  12   0          2.05          3.04         6.45 o                         
   2  13   0          0.29          2.56         5.26 o                         
   1   1   1       2968.33       2999.27       142.07 o                         
   2   1   1      34758.35      32837.83      1930.70 o                         
   3   1   1        193.14        215.70         4.12 o                         
   4   1   1        101.68         85.03         3.54 o                         
   5   1   1          0.40          2.65         3.03 o                         
   6   1   1        190.99        195.83         3.58 o                         
   7   1   1         16.52         15.84         3.35 o                         
   8   1   1          0.91          5.05         3.61 o                         
   0   2   1      16821.13      17270.24       337.30 o                         
   1   2   1        105.83         97.25         4.43 o                         
   2   2   1      31327.85      30894.44      1438.33 o                         
   3   2   1         17.61         20.36         3.01 o                         
   4   2   1          1.81          2.90         3.02 o                         
   5   2   1         21.04         11.59         3.08 o                         
   6   2   1       1114.10       1150.80        18.47 o                         
   7   2   1          8.91          9.36         3.57 o                         
   8   2   1         50.25         46.35         3.78 o                         
   1   3   1       3125.15       3153.61        20.08 o                         
   2   3   1          0.53          0.66         3.30 o                         
   3   3   1        160.26        166.18         3.69 o                         
   4   3   1       3614.86       3635.41       118.66 o                         
   5   3   1          3.29          7.58         2.99 o                         
   6   3   1        424.64        415.76         8.55 o                         
   7   3   1          0.68          3.56         3.39 o                         
   8   3   1          1.16          3.51         3.67 o                         
   0   4   1       7468.26       7262.94        87.99 o                         
   1   4   1         55.68         43.82         3.18 o                         
   2   4   1       1364.52       1330.94        26.43 o                         
   3   4   1        260.63        218.35         5.57 o                         
   4   4   1        209.59        181.72         3.78 o                         
   5   4   1          3.62          3.53         3.06 o                         
   6   4   1        526.65        485.52        14.12 o                         
   7   4   1         12.07         10.43         3.30 o                         
   8   4   1         36.48         35.12         3.87 o                         
   1   5   1       3112.92       3350.56        25.27 o                         
   2   5   1       2272.22       2448.37        24.21 o                         
   3   5   1        163.26        186.77         4.64 o                         
   4   5   1        562.53        628.58        13.15 o                         
   5   5   1         23.98         20.05         3.29 o                         
   6   5   1         80.69         89.72         3.43 o                         
   7   5   1          1.85          5.29         3.71 o                         
   8   5   1        190.89        178.59         6.79 o                         
   0   6   1       9834.24      10676.75        80.87 o                         
   1   6   1         34.50         34.31         2.98 o                         
   2   6   1        674.29        717.82         9.23 o                         
   3   6   1         36.25         41.71         2.97 o                         
   4   6   1         29.49         33.35         3.19 o                         
   5   6   1         14.94         20.24         3.04 o                         
   6   6   1         12.41         14.82         3.37 o                         
   7   6   1         17.22         16.38         3.65 o                         
   1   7   1        141.86        170.21         3.17 o                         
   2   7   1          0.02          4.21         2.87 o                         
   3   7   1         62.22         63.60         2.94 o                         
   4   7   1        436.78        474.84        13.05 o                         
   5   7   1         19.33         23.06         3.21 o                         
   6   7   1         18.13         16.27         3.46 o                         
   7   7   1         16.76         15.22         3.78 o                         
   0   8   1         18.98         30.52         4.11 o                         
   1   8   1         38.04         47.97         2.87 o                         
   2   8   1          0.07          5.50         2.91 o                         
   3   8   1          7.26         10.59         3.06 o                         
   4   8   1        300.50        275.57         8.49 o                         
   5   8   1          1.22          0.74         3.31 o                         
   6   8   1          9.06          8.12         3.40 o                         
   7   8   1          2.22          1.89         3.82 o                         
   1   9   1          6.06          9.50         2.93 o                         
   2   9   1         16.05         15.01         3.11 o                         
   3   9   1          0.68          1.97         3.12 o                         
   4   9   1          0.50          4.66         3.19 o                         
   5   9   1          0.06         -0.92         3.29 o                         
   6   9   1         48.31         40.23         3.81 o                         
   0  10   1         27.43         18.95         4.35 o                         
   1  10   1         12.46         10.72         3.17 o                         
   2  10   1         71.73         65.09         3.27 o                         
   3  10   1          2.20          1.07         3.32 o                         
   4  10   1         85.14         73.11         3.44 o                         
   5  10   1          2.09          3.41         3.41 o                         
   6  10   1          1.77          7.36        12.52 o                         
   1  11   1         18.71         12.26         3.13 o                         
   2  11   1        141.98        140.57         3.78 o                         
   3  11   1          0.76          2.02         3.46 o                         
   4  11   1          2.27          1.19         3.56 o                         
   5  11   1          0.02          3.44         4.04 o                         
   0  12   1         14.95         20.82         4.64 o                         
   1  12   1          2.00          4.30         3.47 o                         
   2  12   1          5.22          6.14         3.61 o                         
   3  12   1          2.20          5.62         3.83 o                         
   4  12   1          0.18          1.10         4.44 o                         
   1  13   1          4.24          4.60         3.53 o                         
   2  13   1         59.29         56.23         3.89 o                         
   0   0   2      11566.95      13818.60       854.27 o                         
   1   0   2        316.62        335.65        11.07 o                         
   2   0   2      14242.29      13809.52       443.43 o                         
   3   0   2        306.04        275.62         5.61 o                         
   4   0   2       1087.73       1313.23        24.43 o                         
   5   0   2        180.32        161.79         5.08 o                         
   6   0   2         56.42         55.39         4.72 o                         
   7   0   2          4.06          7.16         4.64 o                         
   8   0   2         65.54         61.99         5.00 o                         
   1   1   2      12846.92      13424.94       637.73 o                         
   2   1   2       6184.93       6184.76       187.09 o                         
   3   1   2       2452.60       2425.58        48.64 o                         
   4   1   2       6448.71       6387.56       124.09 o                         
   5   1   2          5.75          1.57         2.92 o                         
   6   1   2        171.28        174.02         3.68 o                         
   7   1   2         34.26         31.85         3.29 o                         
   8   1   2          0.01          0.68         3.55 o                         
   0   2   2      29880.47      31105.30       689.00 o                         
   1   2   2        839.89        860.20        15.55 o                         
   2   2   2        433.35        396.81        15.01 o                         
   3   2   2       1247.18       1119.71        32.64 o                         
   4   2   2        467.77        493.27        12.43 o                         
   5   2   2         68.38         82.49         3.15 o                         
   6   2   2         52.07         53.64         3.35 o                         
   7   2   2         12.19         15.20         3.36 o                         
   8   2   2         28.52         23.86         3.80 o                         
   1   3   2        112.00        100.37         3.75 o                         
   2   3   2          6.91         12.87         2.97 o                         
   3   3   2        239.22        219.79         7.85 o                         
   4   3   2       4284.10       4098.69       133.53 o                         
   5   3   2          0.30          1.17         3.06 o                         
   6   3   2         46.28         48.69         3.44 o                         
   7   3   2          3.31          3.93         3.36 o                         
   8   3   2         55.10         46.43         3.64 o                         
   0   4   2       1334.42       1345.38        11.65 o                         
   1   4   2        474.63        518.67         4.50 o                         
   2   4   2        581.74        632.40        14.45 o                         
   3   4   2         89.51         72.69         3.11 o                         
   4   4   2         63.70         62.00         3.41 o                         
   5   4   2          1.05          2.69         3.14 o                         
   6   4   2        339.10        332.89         8.30 o                         
   7   4   2         16.93         18.72         3.50 o                         
   8   4   2         48.80         40.77         4.09 o                         
   1   5   2        735.18        758.62         5.64 o                         
   2   5   2       3591.32       3912.75        21.98 o                         
   3   5   2        106.91        109.97         3.35 o                         
   4   5   2          1.51          3.68         3.02 o                         
   5   5   2         24.01         27.34         3.18 o                         
   6   5   2        174.64        171.12         3.76 o                         
   7   5   2          1.02          3.69         3.56 o                         
   8   5   2          9.94         10.64         4.04 o                         
   0   6   2       1808.39       1725.93        19.08 o                         
   1   6   2        477.77        406.11         4.19 o                         
   2   6   2         36.80         39.07         2.87 o                         
   3   6   2          3.48          1.94         2.89 o                         
   4   6   2         48.02         48.96         3.11 o                         
   5   6   2         57.59         65.09         3.25 o                         
   6   6   2        183.64        179.13         5.18 o                         
   7   6   2         35.59         32.03         3.56 o                         
   1   7   2        160.65        159.27         3.05 o                         
   2   7   2        641.89        688.90         9.75 o                         
   3   7   2         50.87         54.27         3.16 o                         
   4   7   2         77.04         70.36         3.08 o                         
   5   7   2         34.80         32.95         3.38 o                         
   6   7   2          1.54          2.60         3.54 o                         
   7   7   2          9.39         11.24         3.70 o                         
   0   8   2         14.30         30.65         4.09 o                         
   1   8   2         33.74         39.43         2.92 o                         
   2   8   2        235.62        271.52         3.44 o                         
   3   8   2          0.00          1.16         3.11 o                         
   4   8   2          5.49          6.31         3.16 o                         
   5   8   2          0.15          2.05         3.24 o                         
   6   8   2          0.34          3.63         3.60 o                         
   7   8   2          1.98          4.44         3.67 o                         
   1   9   2          9.98          9.94         3.09 o                         
   2   9   2         29.18         22.21         3.12 o                         
   3   9   2         42.20         42.58         3.38 o                         
   4   9   2          4.54          5.98         3.17 o                         
   5   9   2          6.10          5.48         3.47 o                         
   6   9   2        113.22         98.46         4.34 o                         
   0  10   2         67.46         55.52         4.49 o                         
   1  10   2          3.54          8.43         3.09 o                         
   2  10   2          3.20          6.29         3.21 o                         
   3  10   2          0.09          4.14         3.40 o                         
   4  10   2         63.98         57.82         3.56 o                         
   5  10   2          1.05          3.63         3.39 o                         
   1  11   2          9.24          7.37         3.52 o                         
   2  11   2         35.71         36.92         3.24 o                         
   3  11   2         16.01         21.00         3.72 o                         
   4  11   2         16.77         16.46         3.58 o                         
   5  11   2          0.08          2.50         3.76 o                         
   0  12   2         84.98         94.79         9.53 o                         
   1  12   2          5.64          5.21         3.39 o                         
   2  12   2         15.21         14.67         3.45 o                         
   3  12   2          0.74          1.08         3.60 o                         
   4  12   2          9.51          6.33         5.30 o                         
   1  13   2          5.65          4.98         3.51 o                         
   2  13   2          2.62          7.43         3.76 o                         
   1   1   3        393.83        421.06         9.55 o                         
   2   1   3      24608.71      23983.74       942.65 o                         
   3   1   3         13.25         31.08         3.31 o                         
   4   1   3         99.85        114.02         7.85 o                         
   5   1   3         18.71         24.57         3.19 o                         
   6   1   3        222.90        231.58         4.65 o                         
   7   1   3         14.37         21.30         3.40 o                         
   8   1   3          8.49          7.70         3.74 o                         
   0   2   3        544.80        555.65        13.50 o                         
   1   2   3        347.03        317.91         6.77 o                         
   2   2   3       2694.79       2631.56        64.81 o                         
   3   2   3        403.81        400.33        10.76 o                         
   4   2   3        170.58        150.98         3.53 o                         
   5   2   3        200.71        186.52         3.49 o                         
   6   2   3        328.64        308.41         6.58 o                         
   7   2   3         10.15          9.66         3.37 o                         
   8   2   3          0.00          4.12         3.43 o                         
   1   3   3       1249.19       1159.46        10.06 o                         
   2   3   3         39.83         29.86         3.05 o                         
   3   3   3         28.52         81.69        22.46 o                         
   4   3   3       1285.88       1242.45        38.04 o                         
   5   3   3         22.95         25.40         3.18 o                         
   6   3   3         94.84         86.49         3.50 o                         
   7   3   3          4.76          5.68         3.39 o                         
   8   3   3         17.24         18.92         3.66 o                         
   0   4   3       2185.49       2111.65        22.16 o                         
   1   4   3          6.01          3.13         2.92 o                         
   2   4   3        357.93        369.72         4.62 o                         
   3   4   3        371.76        377.46         6.86 o                         
   4   4   3        174.99        169.06         3.52 o                         
   5   4   3         15.43         20.27         3.07 o                         
   6   4   3        287.37        285.19         9.80 o                         
   7   4   3          0.34          3.69         3.68 o                         
   8   4   3         11.46         13.17         4.03 o                         
   1   5   3        130.54        128.59         3.16 o                         
   2   5   3         14.51         15.93         3.00 o                         
   3   5   3        502.90        490.21        10.46 o                         
   4   5   3          7.82         15.14         3.14 o                         
   5   5   3          5.68          5.45         3.11 o                         
   6   5   3         97.21         91.77         3.85 o                         
   7   5   3          6.34          7.30         3.69 o                         
   8   5   3          7.56         13.31         4.12 o                         
   0   6   3        174.64        204.30         4.64 o                         
   1   6   3         78.04         77.58         3.11 o                         
   2   6   3        857.09        891.85         6.81 o                         
   3   6   3        289.88        290.81         5.97 o                         
   4   6   3        100.34        109.43         3.57 o                         
   5   6   3        151.65        148.50         3.97 o                         
   6   6   3         29.96         34.89         3.50 o                         
   7   6   3          9.61          8.17         3.59 o                         
   1   7   3         82.14         95.92         3.04 o                         
   2   7   3         26.56         28.25         3.00 o                         
   3   7   3         84.36         67.20         3.16 o                         
   4   7   3         68.19         66.45         3.18 o                         
   5   7   3          7.66         10.54         3.13 o                         
   6   7   3          2.50          3.93         3.64 o                         
   7   7   3          0.13          0.53         3.59 o                         
   0   8   3         26.19         43.24         3.95 o                         
   1   8   3        119.32        114.56         3.05 o                         
   2   8   3          0.19          0.80         2.98 o                         
   3   8   3          0.58          2.02         3.11 o                         
   4   8   3        176.53        174.07         5.37 o                         
   5   8   3          6.66          8.18         3.24 o                         
   6   8   3         15.62         16.48         3.50 o                         
   7   8   3         21.34         17.20         3.74 o                         
   1   9   3          1.22          4.95         2.91 o                         
   2   9   3         19.66         18.40         3.00 o                         
   3   9   3          0.21          1.70         3.13 o                         
   4   9   3         10.27         10.87         3.41 o                         
   5   9   3          0.12          1.90         3.36 o                         
   6   9   3          7.46         11.18         3.72 o                         
   0  10   3         94.67         80.74         4.58 o                         
   1  10   3         17.71         19.74         3.06 o                         
   2  10   3          9.94         10.23         3.17 o                         
   3  10   3         20.84         14.91         3.44 o                         
   4  10   3         47.29         47.27         3.31 o                         
   5  10   3         12.74          9.41         3.52 o                         
   1  11   3          2.79          7.10         3.15 o                         
   2  11   3         19.33         18.29         3.20 o                         
   3  11   3          4.98          5.96         3.40 o                         
   4  11   3          8.79         13.70         3.53 o                         
   5  11   3          0.02          3.73         3.97 o                         
   0  12   3         53.22         56.32         6.48 o                         
   1  12   3          1.09          2.49         3.35 o                         
   2  12   3         19.20         18.12         3.59 o                         
   3  12   3          1.16          2.13         3.73 o                         
   4  12   3          0.06          8.84         7.87 o                         
   1  13   3          3.44          6.44         3.67 o                         
   2  13   3         28.52         24.36         3.69 o                         
   0   0   4       4709.04       4650.41       209.49 o                         
   1   0   4        884.41        930.66        13.98 o                         
   2   0   4       3308.40       3240.91        94.78 o                         
   3   0   4        298.70        311.22         5.93 o                         
   4   0   4        406.40        321.83         9.97 o                         
   5   0   4        212.88        228.04         5.06 o                         
   6   0   4         12.87         16.02         4.57 o                         
   7   0   4         34.79         37.23         4.77 o                         
   8   0   4         20.26         20.97         5.73 o                         
   1   1   4      11727.94      12104.38       460.98 o                         
   2   1   4       9319.75       9291.61       271.24 o                         
   3   1   4       1180.49       1081.68        21.09 o                         
   4   1   4       1297.89       1356.79        18.80 o                         
   5   1   4         86.51         74.05         3.20 o                         
   6   1   4        308.28        322.02         5.52 o                         
   7   1   4          8.24         10.52         3.49 o                         
   8   1   4         11.51          7.88         3.72 o                         
   0   2   4       1152.70       1203.92        25.31 o                         
   1   2   4        568.93        570.15        12.34 o                         
   2   2   4       1111.26       1085.98        29.22 o                         
   3   2   4        281.05        275.00         6.27 o                         
   4   2   4        220.33        244.17         7.18 o                         
   5   2   4        113.95        125.41         3.47 o                         
   6   2   4         37.67         38.18         3.26 o                         
   7   2   4          0.32          5.48         3.29 o                         
   8   2   4          3.33          5.16         3.70 o                         
   1   3   4        104.55        101.72         4.07 o                         
   2   3   4         21.88         16.35         3.35 o                         
   3   3   4        201.64        166.02         4.19 o                         
   4   3   4        968.27        939.26        20.84 o                         
   5   3   4        123.27        123.59         4.40 o                         
   6   3   4          0.09         -0.36         3.26 o                         
   7   3   4          8.64          9.50         3.37 o                         
   8   3   4          0.72          3.82         3.67 o                         
   0   4   4          6.87          8.70         4.05 o                         
   1   4   4        392.18        385.32         5.45 o                         
   2   4   4         43.66         59.83         3.04 o                         
   3   4   4          0.08          5.36         2.98 o                         
   4   4   4         62.95         58.05         3.04 o                         
   5   4   4         14.79         17.17         3.31 o                         
   6   4   4        205.39        192.50         3.48 o                         
   7   4   4          5.69          5.95         3.64 o                         
   8   4   4         13.07          9.56         4.02 o                         
   1   5   4        643.79        731.07         8.61 o                         
   2   5   4         20.80         28.45         3.06 o                         
   3   5   4        119.25        149.65         3.95 o                         
   4   5   4        288.53        291.60         6.04 o                         
   5   5   4          2.59          4.40         3.12 o                         
   6   5   4          2.14          2.87         3.79 o                         
   7   5   4          2.00          0.13         3.62 o                         
   8   5   4          2.92          5.03         4.34 o                         
   0   6   4          6.89          8.93         4.05 o                         
   1   6   4        521.52        481.67         4.65 o                         
   2   6   4         62.90         39.91         3.10 o                         
   3   6   4          3.92          7.63         2.80 o                         
   4   6   4         59.78         59.55         3.18 o                         
   5   6   4         18.07         20.98         3.09 o                         
   6   6   4         13.63         17.16         3.37 o                         
   7   6   4         65.78         69.84         3.73 o                         
   1   7   4        110.58        103.17         3.13 o                         
   2   7   4        242.47        254.96         3.85 o                         
   3   7   4         21.66         25.95         3.27 o                         
   4   7   4         18.76         19.91         3.06 o                         
   5   7   4          8.81         11.36         3.46 o                         
   6   7   4          1.23          4.16         3.67 o                         
   7   7   4          0.00          2.76         3.74 o                         
   0   8   4          2.42          5.34         3.85 o                         
   1   8   4         12.18         12.38         2.83 o                         
   2   8   4         35.82         34.96         3.06 o                         
   3   8   4         52.31         51.68         3.23 o                         
   4   8   4          2.59          1.30         2.99 o                         
   5   8   4         37.96         34.69         3.33 o                         
   6   8   4          6.48          9.97         3.50 o                         
   7   8   4          5.99          4.10         3.93 o                         
   1   9   4         87.02         77.32         3.25 o                         
   2   9   4         29.48         26.48         3.01 o                         
   3   9   4          5.67          7.07         3.12 o                         
   4   9   4          9.43         11.65         3.14 o                         
   5   9   4         15.93         15.79         3.28 o                         
   6   9   4         12.70         11.14         3.73 o                         
   0  10   4          1.83          3.65         4.15 o                         
   1  10   4          6.71          6.88         3.06 o                         
   2  10   4          4.69          5.19         3.15 o                         
   3  10   4          0.07          4.65         3.07 o                         
   4  10   4          0.82          3.90         3.36 o                         
   5  10   4          0.73          3.03         3.48 o                         
   1  11   4         25.46         26.53         3.33 o                         
   2  11   4          4.99          6.82         3.22 o                         
   3  11   4          0.19          0.58         3.34 o                         
   4  11   4          0.01          3.72         3.40 o                         
   5  11   4          0.11          0.92         3.79 o                         
   0  12   4         16.05         26.55         4.90 o                         
   1  12   4          4.46          8.09         3.42 o                         
   2  12   4          5.35          4.92         3.56 o                         
   3  12   4          2.92          5.63         3.64 o                         
   1  13   4          5.93          4.02         3.68 o                         
   2  13   4          8.52          7.10         3.91 o                         
   1   1   5       3618.30       3585.37        99.40 o                         
   2   1   5       2093.80       2132.66        56.04 o                         
   3   1   5        474.09        543.73        11.07 o                         
   4   1   5       2308.24       2281.20        35.44 o                         
   5   1   5         10.26          3.20         3.00 o                         
   6   1   5        130.32        133.10         3.57 o                         
   7   1   5          0.17          1.18         3.45 o                         
   8   1   5          1.91          1.65         3.63 o                         
   0   2   5       2782.31       2873.87        43.89 o                         
   1   2   5         66.63         63.69         3.69 o                         
   2   2   5        168.38        158.14         4.04 o                         
   3   2   5        192.00        171.59         4.42 o                         
   4   2   5        102.01         84.85         3.16 o                         
   5   2   5         47.54         50.20         3.24 o                         
   6   2   5         17.54         16.95         3.34 o                         
   7   2   5          1.84          3.80         3.46 o                         
   8   2   5          1.31          5.79         3.50 o                         
   1   3   5        191.52        184.86         4.40 o                         
   2   3   5       1674.78       1579.25        36.74 o                         
   3   3   5        121.91        113.80         3.52 o                         
   4   3   5        386.85        387.17         8.35 o                         
   5   3   5          7.02          8.09         3.34 o                         
   6   3   5         92.09         92.31         3.27 o                         
   7   3   5          0.95          2.68         3.35 o                         
   8   3   5         13.67         10.48         3.52 o                         
   0   4   5         98.19        105.95         4.60 o                         
   1   4   5       1162.59       1185.24        14.32 o                         
   2   4   5        315.10        346.94         9.77 o                         
   3   4   5        220.76        230.35         6.46 o                         
   4   4   5        292.81        271.37         7.49 o                         
   5   4   5         22.91         29.76         3.31 o                         
   6   4   5         27.92         24.02         3.36 o                         
   7   4   5          0.83          2.86         3.50 o                         
   8   4   5         19.52         19.49         3.56 o                         
   1   5   5          2.27          8.60         2.74 o                         
   2   5   5         60.39         63.71         3.02 o                         
   3   5   5        285.28        301.25         6.29 o                         
   4   5   5         46.55         51.28         3.18 o                         
   5   5   5         26.62         25.18         3.46 o                         
   6   5   5          4.44          6.33         3.58 o                         
   7   5   5          3.18          3.21         3.76 o                         
   8   5   5         17.99         19.38         4.56 o                         
   0   6   5        360.49        411.64         5.30 o                         
   1   6   5         53.95         45.80         3.07 o                         
   2   6   5         56.94         47.35         3.06 o                         
   3   6   5         57.93         63.70         2.84 o                         
   4   6   5          5.28          6.13         3.01 o                         
   5   6   5          3.51          6.33         3.25 o                         
   6   6   5         17.28         16.77         3.30 o                         
   7   6   5          0.82          0.14         3.61 o                         
   1   7   5         47.59         47.51         3.08 o                         
   2   7   5        151.23        158.68         3.37 o                         
   3   7   5        101.98        105.63         3.50 o                         
   4   7   5         96.15         93.70         3.28 o                         
   5   7   5         10.66         11.67         3.30 o                         
   6   7   5         49.39         49.14         3.66 o                         
   7   7   5          6.55          5.50         3.58 o                         
   0   8   5         65.49         73.19         4.80 o                         
   1   8   5         10.33          5.92         3.03 o                         
   2   8   5         12.65         17.87         3.19 o                         
   3   8   5        185.21        178.50         3.49 o                         
   4   8   5          3.09          8.09         3.14 o                         
   5   8   5         91.59         86.12         3.47 o                         
   6   8   5         28.30         30.83         3.73 o                         
   7   8   5          8.19          7.77         4.00 o                         
   1   9   5          3.30          5.77         3.10 o                         
   2   9   5          7.70         10.13         3.15 o                         
   3   9   5          0.09          2.38         2.98 o                         
   4   9   5         34.82         38.06         3.30 o                         
   5   9   5          0.08          3.89         3.42 o                         
   6   9   5          6.57          6.57         3.73 o                         
   0  10   5         11.14         12.15         4.44 o                         
   1  10   5         15.25         19.28         3.10 o                         
   2  10   5          0.59          3.59         3.09 o                         
   3  10   5          0.05          1.86         3.17 o                         
   4  10   5         19.69         20.04         3.22 o                         
   5  10   5          2.23          3.08         3.66 o                         
   1  11   5          5.10          7.06         3.42 o                         
   2  11   5         13.93         13.12         3.19 o                         
   3  11   5          7.28          6.47         3.37 o                         
   4  11   5         17.38         11.96         3.67 o                         
   5  11   5          3.60          5.58         5.52 o                         
   0  12   5         11.91          7.72         4.96 o                         
   1  12   5          7.47          9.90         3.41 o                         
   2  12   5          0.43          3.36         3.58 o                         
   3  12   5          8.20         12.43         3.61 o                         
   1  13   5          5.33         12.29         3.86 o                         
   2  13   5          1.95          8.36         6.10 o                         
   0   0   6        280.16        241.91        10.26 o                         
   1   0   6        720.60        689.57        11.71 o                         
   2   0   6        896.98        867.71        21.50 o                         
   3   0   6       3789.30       3507.34        80.72 o                         
   4   0   6        571.07        620.88        11.33 o                         
   5   0   6        855.38        851.41        14.36 o                         
   6   0   6         87.16         97.15         4.79 o                         
   7   0   6         38.85         34.65         4.75 o                         
   8   0   6          0.50          1.26         4.97 o                         
   1   1   6        435.57        442.25        11.91 o                         
   2   1   6       1324.69       1269.56        31.20 o                         
   3   1   6        724.79        633.15        12.48 o                         
   4   1   6        310.41        298.66         4.30 o                         
   5   1   6         73.48         49.01         3.24 o                         
   6   1   6         27.72         31.42         3.35 o                         
   7   1   6          4.10          5.07         3.44 o                         
   8   1   6          1.01          4.48         3.92 o                         
   0   2   6       1432.14       1418.38        30.08 o                         
   1   2   6        143.07        141.46         3.96 o                         
   2   2   6        598.45        508.89        12.07 o                         
   3   2   6        195.07        197.67         5.82 o                         
   4   2   6         15.07         19.43         3.03 o                         
   5   2   6        114.67        115.27         3.23 o                         
   6   2   6          3.97          3.97         3.41 o                         
   7   2   6         11.31         11.07         3.59 o                         
   8   2   6          0.28          4.09         3.87 o                         
   1   3   6        153.45        163.40         3.59 o                         
   2   3   6        389.95        355.26         8.90 o                         
   3   3   6         21.54         25.60         3.02 o                         
   4   3   6        540.80        539.80         8.24 o                         
   5   3   6          8.68         16.03         3.48 o                         
   6   3   6         87.91         86.15         3.27 o                         
   7   3   6          0.03         -0.04         3.48 o                         
   8   3   6          3.41          3.56         3.88 o                         
   0   4   6        904.36        896.99        18.43 o                         
   1   4   6         48.63         60.40         3.52 o                         
   2   4   6         14.43         11.12         2.81 o                         
   3   4   6          7.83          9.60         3.20 o                         
   4   4   6        348.99        296.03         8.64 o                         
   5   4   6          3.34          6.27         3.07 o                         
   6   4   6        108.91        109.96         3.70 o                         
   7   4   6          2.45          1.99         3.48 o                         
   8   4   6         10.52          6.14         3.85 o                         
   1   5   6        122.06        132.05         3.11 o                         
   2   5   6         14.24          9.44         2.88 o                         
   3   5   6         11.26          8.05         2.86 o                         
   4   5   6          6.22          9.35         3.25 o                         
   5   5   6         24.91         27.56         3.49 o                         
   6   5   6          0.15         -0.42         3.58 o                         
   7   5   6          6.11         11.33         3.97 o                         
   8   5   6          2.52          7.93         4.04 o                         
   0   6   6         16.33         11.66         3.84 o                         
   1   6   6         31.11         39.81         3.12 o                         
   2   6   6          7.79          9.73         2.86 o                         
   3   6   6        130.15        118.01         4.19 o                         
   4   6   6          0.40          2.68         3.00 o                         
   5   6   6         31.15         32.69         3.29 o                         
   6   6   6          0.11          2.74         3.39 o                         
   7   6   6          2.20          2.34         3.53 o                         
   1   7   6         29.42         33.06         2.96 o                         
   2   7   6        198.06        218.26         5.57 o                         
   3   7   6         40.82         33.16         3.38 o                         
   4   7   6        359.32        351.27         6.99 o                         
   5   7   6         10.63          9.76         3.26 o                         
   6   7   6         62.48         65.06         3.70 o                         
   7   7   6         14.34         14.93         3.87 o                         
   0   8   6         27.81         34.16         4.07 o                         
   1   8   6         34.70         29.95         2.96 o                         
   2   8   6         23.66         24.69         3.24 o                         
   3   8   6         49.82         52.95         3.27 o                         
   4   8   6          9.02          9.36         3.35 o                         
   5   8   6         24.57         22.97         3.26 o                         
   6   8   6          3.69          7.85         3.71 o                         
   7   8   6          0.28          1.30         6.92 o                         
   1   9   6          9.00         12.75         3.00 o                         
   2   9   6          6.57          6.56         3.23 o                         
   3   9   6          1.92          1.59         3.19 o                         
   4   9   6         43.81         40.21         3.28 o                         
   5   9   6          0.86          3.79         3.50 o                         
   6   9   6         10.75          8.68         3.75 o                         
   0  10   6         17.22         19.24         4.47 o                         
   1  10   6          3.15          3.20         3.05 o                         
   2  10   6          0.29          2.29         3.35 o                         
   3  10   6          7.59          9.57         3.24 o                         
   4  10   6          2.96          2.63         3.43 o                         
   5  10   6          0.63          1.05         3.59 o                         
   1  11   6         24.76         24.62         3.28 o                         
   2  11   6         10.84          8.21         3.74 o                         
   3  11   6          0.65          2.58         3.48 o                         
   4  11   6          5.21          6.79         3.47 o                         
   0  12   6          0.93          7.86         5.15 o                         
   1  12   6          3.05          3.75         3.34 o                         
   2  12   6          2.35          5.64         3.67 o                         
   3  12   6          0.15          2.83         3.72 o                         
   1  13   6          0.88          7.54         3.59 o                         
   1   1   7       2780.40       2665.92        70.79 o                         
   2   1   7        330.06        294.90         5.61 o                         
   3   1   7         35.11         32.41         3.24 o                         
   4   1   7        119.82        111.36         3.36 o                         
   5   1   7          8.99         12.49         3.22 o                         
   6   1   7          3.93          4.32         3.34 o                         
   7   1   7         14.15         14.14         3.71 o                         
   8   1   7          0.62          3.78         3.56 o                         
   0   2   7       1234.35       1169.87        31.90 o                         
   1   2   7        624.24        640.81        22.16 o                         
   2   2   7        529.93        464.05        12.47 o                         
   3   2   7       1465.95       1393.04        35.66 o                         
   4   2   7        213.81        180.39         4.93 o                         
   5   2   7        375.27        362.06         8.91 o                         
   6   2   7        236.38        232.44         6.83 o                         
   7   2   7         44.37         37.90         3.42 o                         
   8   2   7         19.49         15.70         3.92 o                         
   1   3   7        154.94        138.21         3.45 o                         
   2   3   7        616.56        608.02        14.35 o                         
   3   3   7         20.84         23.13         3.20 o                         
   4   3   7         96.29         99.36         3.31 o                         
   5   3   7          1.17          3.01         3.07 o                         
   6   3   7         24.21         25.08         3.55 o                         
   7   3   7          0.09          3.09         3.55 o                         
   8   3   7          2.05          4.04         4.02 o                         
   0   4   7        501.04        463.05         8.08 o                         
   1   4   7          8.65          3.96         2.81 o                         
   2   4   7        121.46        148.83         3.37 o                         
   3   4   7         44.20         47.21         3.16 o                         
   4   4   7         63.68         71.32         3.13 o                         
   5   4   7         18.10         24.91         3.22 o                         
   6   4   7         27.27         24.95         3.42 o                         
   7   4   7          1.11          3.96         3.47 o                         
   8   4   7          2.63          5.57         4.17 o                         
   1   5   7         74.79         71.83         3.02 o                         
   2   5   7         18.41         16.23         2.95 o                         
   3   5   7         68.42         77.59         3.12 o                         
   4   5   7         11.70          8.75         3.09 o                         
   5   5   7        122.09        117.94         3.81 o                         
   6   5   7          0.28          3.90         3.98 o                         
   7   5   7         14.43         13.34         3.59 o                         
   8   5   7          1.10          2.05         4.31 o                         
   0   6   7          3.41          2.28         3.84 o                         
   1   6   7         86.76         91.22         3.18 o                         
   2   6   7          1.94          1.95         2.90 o                         
   3   6   7        181.92        165.01         3.48 o                         
   4   6   7         13.61         11.09         2.98 o                         
   5   6   7         78.58         77.81         3.43 o                         
   6   6   7          0.01          1.41         3.31 o                         
   7   6   7          7.11          9.85         3.54 o                         
   1   7   7          9.56          9.16         2.80 o                         
   2   7   7        330.28        337.87         5.34 o                         
   3   7   7         58.16         56.20         3.14 o                         
   4   7   7        211.99        208.92         3.50 o                         
   5   7   7         10.53         10.65         3.35 o                         
   6   7   7         67.53         71.22         3.63 o                         
   7   7   7          0.64          4.57         3.85 o                         
   0   8   7         25.54         24.30         4.20 o                         
   1   8   7         40.80         35.61         3.04 o                         
   2   8   7          6.34         10.52         3.01 o                         
   3   8   7         38.01         37.52         3.26 o                         
   4   8   7          0.93          2.79         3.16 o                         
   5   8   7         35.72         33.82         3.50 o                         
   6   8   7          7.10          7.66         3.45 o                         
   1   9   7          4.28          4.66         2.95 o                         
   2   9   7        219.63        207.87         4.19 o                         
   3   9   7          0.54          4.66         3.21 o                         
   4   9   7        128.35        119.09         4.35 o                         
   5   9   7         30.71         26.08         3.57 o                         
   6   9   7         26.08         21.98         4.01 o                         
   0  10   7         60.70         54.36         4.62 o                         
   1  10   7          3.01          3.56         3.09 o                         
   2  10   7          1.56          2.63         3.47 o                         
   3  10   7          0.64          0.70         3.25 o                         
   4  10   7          0.01          5.62         3.32 o                         
   5  10   7          7.65          8.66         3.80 o                         
   1  11   7          0.55          2.01         3.36 o                         
   2  11   7          0.00          0.98         3.61 o                         
   3  11   7          2.40          4.16         3.50 o                         
   4  11   7         24.98         18.23         3.63 o                         
   0  12   7          0.00          6.35         5.17 o                         
   1  12   7         13.06         13.36         3.45 o                         
   2  12   7          0.05          0.79         3.70 o                         
   3  12   7          0.04          4.49         3.55 o                         
   1  13   7          0.37          0.74         3.88 o                         
   0   0   8       3223.35       2751.68       123.61 o                         
   1   0   8        133.14        106.56         5.45 o                         
   2   0   8          0.65          2.12         5.05 o                         
   3   0   8        838.04        843.65        10.11 o                         
   4   0   8         83.22         81.64         5.28 o                         
   5   0   8         38.86         39.07         4.36 o                         
   6   0   8         85.96        101.35         4.86 o                         
   7   0   8          7.62          4.26         4.71 o                         
   8   0   8          0.37          3.45         5.81 o                         
   1   1   8        120.38        129.71         3.99 o                         
   2   1   8         93.94        107.82         3.80 o                         
   3   1   8          2.32          0.95         3.12 o                         
   4   1   8         10.20          8.60         3.14 o                         
   5   1   8          5.70          6.17         3.26 o                         
   6   1   8         23.89         20.71         3.20 o                         
   7   1   8          1.52          2.42         3.55 o                         
   8   1   8          4.39          6.63         3.70 o                         
   0   2   8       7277.68       7412.10       362.63 o                         
   1   2   8        281.11        299.17         8.40 o                         
   2   2   8        125.72        114.24         4.21 o                         
   3   2   8       1157.10       1157.33        31.41 o                         
   4   2   8         45.39         41.05         3.41 o                         
   5   2   8        694.88        704.37        19.12 o                         
   6   2   8          5.24          6.16         3.39 o                         
   7   2   8         54.25         48.69         3.47 o                         
   8   2   8          4.07          6.57         3.89 o                         
   1   3   8         84.03         80.23         3.28 o                         
   2   3   8          8.92          9.67         2.91 o                         
   3   3   8         42.96         49.67         3.37 o                         
   4   3   8        150.17        136.72         4.06 o                         
   5   3   8        185.42        189.68         4.45 o                         
   6   3   8         34.05         33.82         3.41 o                         
   7   3   8         14.76         13.78         3.63 o                         
   8   3   8         13.12         11.78         4.11 o                         
   0   4   8         23.45         18.00         4.08 o                         
   1   4   8        216.57        285.26         7.37 o                         
   2   4   8         47.02         50.74         3.04 o                         
   3   4   8        135.18        149.44         4.63 o                         
   4   4   8         59.25         60.80         3.24 o                         
   5   4   8         10.76         10.39         3.30 o                         
   6   4   8          0.20          3.02         3.44 o                         
   7   4   8         21.89         21.28         3.69 o                         
   8   4   8          1.34          0.15         3.85 o                         
   1   5   8        179.49        164.50         3.55 o                         
   2   5   8         63.53         67.07         3.23 o                         
   3   5   8        140.38        133.58         4.48 o                         
   4   5   8          6.31          8.42         3.08 o                         
   5   5   8         39.53         43.20         3.70 o                         
   6   5   8          0.72          3.51         3.37 o                         
   7   5   8         42.84         35.61         3.70 o                         
   8   5   8          0.38          3.62         5.87 o                         
   0   6   8        229.36        247.90         4.55 o                         
   1   6   8         85.22         67.04         3.14 o                         
   2   6   8         15.22         14.89         3.03 o                         
   3   6   8          9.67         10.73         3.05 o                         
   4   6   8         11.17         10.64         3.11 o                         
   5   6   8          0.23          1.61         3.47 o                         
   6   6   8          2.22          5.42         3.44 o                         
   7   6   8         31.44         33.21         3.84 o                         
   1   7   8          4.36          5.12         2.81 o                         
   2   7   8        106.03        113.56         3.12 o                         
   3   7   8         40.63         33.09         3.03 o                         
   4   7   8         53.39         56.75         3.20 o                         
   5   7   8          6.74          8.40         3.27 o                         
   6   7   8         27.65         29.50         3.47 o                         
   7   7   8          1.07          3.70         3.88 o                         
   0   8   8          0.78          3.14         4.30 o                         
   1   8   8         25.59         29.29         3.05 o                         
   2   8   8          4.74          7.36         3.10 o                         
   3   8   8         21.85         16.38         3.09 o                         
   4   8   8          9.59         12.79         3.15 o                         
   5   8   8         24.44         20.03         3.37 o                         
   6   8   8          0.04          0.18         3.58 o                         
   1   9   8        209.30        227.80         4.99 o                         
   2   9   8         23.88         20.96         3.34 o                         
   3   9   8          0.91          5.58         3.23 o                         
   4   9   8          0.77          4.36         3.29 o                         
   5   9   8          0.77          7.62         3.59 o                         
   6   9   8          3.15          3.32         3.99 o                         
   0  10   8         48.81         46.49         4.36 o                         
   1  10   8          5.54          4.89         3.08 o                         
   2  10   8          0.64          3.94         3.62 o                         
   3  10   8          5.10          4.49         3.36 o                         
   4  10   8          2.38          1.36         3.46 o                         
   5  10   8          5.71          7.87         3.58 o                         
   1  11   8         39.52         34.19         3.42 o                         
   2  11   8          0.43          3.00         3.60 o                         
   3  11   8         17.66         21.34         3.64 o                         
   4  11   8          0.55          0.70         3.53 o                         
   0  12   8         23.85         27.98         4.84 o                         
   1  12   8          0.53          1.90         3.47 o                         
   2  12   8          1.34          5.86         3.73 o                         
   3  12   8         10.65          9.09         3.51 o                         
   1  13   8          0.65          2.31         4.85 o                         
   1   1   9         88.24         87.58         3.60 o                         
   2   1   9         99.57         92.40         3.71 o                         
   3   1   9         68.17         70.70         3.60 o                         
   4   1   9        847.58        856.56         9.70 o                         
   5   1   9         17.29         24.84         3.33 o                         
   6   1   9         44.78         46.10         3.44 o                         
   7   1   9         79.13         74.23         3.65 o                         
   8   1   9          4.87          5.77         3.73 o                         
   0   2   9       9383.17       9397.98       415.36 o                         
   1   2   9       1067.63       1041.91        28.31 o                         
   2   2   9        267.51        251.62         7.02 o                         
   3   2   9        300.13        299.11         5.66 o                         
   4   2   9         52.95         52.65         3.43 o                         
   5   2   9        142.55        149.33         4.32 o                         
   6   2   9         60.81         61.09         3.42 o                         
   7   2   9         14.32         14.94         3.59 o                         
   8   2   9         35.31         33.84         3.84 o                         
   1   3   9        388.28        383.90         8.76 o                         
   2   3   9         47.16         69.04         3.26 o                         
   3   3   9        327.39        339.76         6.32 o                         
   4   3   9         84.24         84.25         3.39 o                         
   5   3   9         97.37        100.51         3.41 o                         
   6   3   9          2.15          5.01         3.47 o                         
   7   3   9          2.58          5.77         3.57 o                         
   8   3   9         14.58         12.80         3.96 o                         
   0   4   9          3.08          3.45         4.13 o                         
   1   4   9        106.99         94.12         3.22 o                         
   2   4   9        543.29        580.25        12.34 o                         
   3   4   9         36.87         33.90         3.04 o                         
   4   4   9          0.40          2.35         3.20 o                         
   5   4   9          4.82         11.12         3.31 o                         
   6   4   9         17.93         20.25         3.56 o                         
   7   4   9          3.58          6.30         3.65 o                         
   8   4   9          0.02          3.92         3.88 o                         
   1   5   9         82.87         97.22         3.15 o                         
   2   5   9         13.44         13.44         3.00 o                         
   3   5   9         36.60         37.46         2.92 o                         
   4   5   9         26.50         29.00         3.20 o                         
   5   5   9        232.62        242.25         4.13 o                         
   6   5   9          2.21          4.08         3.70 o                         
   7   5   9         37.43         35.89         3.91 o                         
   0   6   9         18.92         27.56         3.96 o                         
   1   6   9         47.49         41.86         3.03 o                         
   2   6   9          2.47          3.97         2.88 o                         
   3   6   9         99.80         83.51         3.42 o                         
   4   6   9          1.03          3.55         3.08 o                         
   5   6   9          0.14          2.37         3.21 o                         
   6   6   9          0.69         -0.01         3.72 o                         
   7   6   9          0.27          3.76         3.79 o                         
   1   7   9         35.81         28.31         3.05 o                         
   2   7   9         25.06         27.93         2.83 o                         
   3   7   9        100.44        100.83         3.45 o                         
   4   7   9        136.65        128.92         3.48 o                         
   5   7   9         94.33         93.46         3.67 o                         
   6   7   9         12.79         13.14         3.85 o                         
   7   7   9         13.03         12.39         3.98 o                         
   0   8   9        251.28        237.48         4.79 o                         
   1   8   9         50.14         46.37         3.28 o                         
   2   8   9        426.09        406.00         5.68 o                         
   3   8   9          8.80         10.23         3.19 o                         
   4   8   9         35.05         38.12         3.26 o                         
   5   8   9         58.69         61.74         3.52 o                         
   6   8   9          0.19          3.12         3.70 o                         
   1   9   9         57.99         52.94         3.37 o                         
   2   9   9         20.62         25.47         3.32 o                         
   3   9   9        168.33        158.43         4.63 o                         
   4   9   9         71.82         62.51         3.44 o                         
   5   9   9          0.08         -0.13         3.87 o                         
   6   9   9         12.45         10.50         3.78 o                         
   0  10   9         39.08         30.87         4.87 o                         
   1  10   9        250.78        250.39         5.46 o                         
   2  10   9          0.15          1.08         3.37 o                         
   3  10   9        101.19         98.05         3.55 o                         
   4  10   9          4.04          6.03         3.60 o                         
   5  10   9          4.94          4.06         3.55 o                         
   1  11   9         91.08         86.31         3.49 o                         
   2  11   9         13.96         15.11         3.38 o                         
   3  11   9          7.19          5.68         3.63 o                         
   4  11   9          7.68          6.20         3.71 o                         
   0  12   9          7.63         10.04         4.79 o                         
   1  12   9         16.09         17.10         3.41 o                         
   2  12   9          0.43         -0.81         3.58 o                         
   3  12   9         20.50         17.34         3.70 o                         
   0   0  10        810.42        666.63        34.40 o                         
   1   0  10         50.44         78.54         4.83 o                         
   2   0  10        763.14        749.80        28.67 o                         
   3   0  10        967.84        912.06        27.59 o                         
   4   0  10         41.55         28.35         4.90 o                         
   5   0  10        231.95        225.08         5.42 o                         
   6   0  10         38.43         42.56         5.20 o                         
   7   0  10        120.49        122.23         5.87 o                         
   8   0  10          0.45          0.70         5.61 o                         
   1   1  10         44.41         46.89         3.39 o                         
   2   1  10         21.42         21.43         3.60 o                         
   3   1  10        446.40        459.25         9.38 o                         
   4   1  10        176.20        188.81         3.86 o                         
   5   1  10         57.14         59.48         3.50 o                         
   6   1  10         18.20         12.63         3.53 o                         
   7   1  10         32.37         32.23         3.72 o                         
   8   1  10          3.41          3.87         4.09 o                         
   0   2  10        202.58        201.81         9.20 o                         
   1   2  10        767.23        778.15        22.64 o                         
   2   2  10        188.48        167.14         4.27 o                         
   3   2  10       1725.67       1701.26        38.22 o                         
   4   2  10          8.19          8.70         3.50 o                         
   5   2  10         59.93         56.97         3.48 o                         
   6   2  10         67.87         67.37         3.48 o                         
   7   2  10         30.41         35.61         3.74 o                         
   8   2  10          1.37          3.78         3.99 o                         
   1   3  10         27.31         38.59         3.17 o                         
   2   3  10       1342.95       1304.27        36.90 o                         
   3   3  10       1126.49       1212.74        27.25 o                         
   4   3  10         23.34         24.89         3.38 o                         
   5   3  10         59.55         68.33         3.48 o                         
   6   3  10         31.08         35.51         3.55 o                         
   7   3  10         70.17         78.43         3.85 o                         
   8   3  10          0.51          2.63         4.10 o                         
   0   4  10        441.76        392.46        10.83 o                         
   1   4  10        918.27        922.62        22.81 o                         
   2   4  10        267.74        277.24         6.88 o                         
   3   4  10         16.69         20.98         3.02 o                         
   4   4  10         21.02         18.32         3.12 o                         
   5   4  10         50.64         55.21         3.50 o                         
   6   4  10         39.12         36.89         3.42 o                         
   7   4  10         30.47         40.91         3.71 o                         
   8   4  10          8.57          7.21         4.13 o                         
   1   5  10       2221.36       2260.42        52.74 o                         
   2   5  10         16.06         14.51         2.91 o                         
   3   5  10        266.72        228.11         4.34 o                         
   4   5  10         70.42         73.14         3.90 o                         
   5   5  10         10.39         15.20         3.64 o                         
   6   5  10          2.69          5.30         3.69 o                         
   7   5  10         71.09         72.14         3.99 o                         
   0   6  10         56.14         59.29         3.97 o                         
   1   6  10        166.98        193.20         4.28 o                         
   2   6  10         75.00         64.13         3.00 o                         
   3   6  10        603.99        591.27        11.81 o                         
   4   6  10          0.34          2.99         3.19 o                         
   5   6  10        453.81        463.34        12.92 o                         
   6   6  10          0.04          2.57         3.50 o                         
   7   6  10          9.17         11.36         3.91 o                         
   1   7  10        142.10        133.24         3.53 o                         
   2   7  10         12.49         17.73         2.98 o                         
   3   7  10        112.37        108.49         3.34 o                         
   4   7  10          0.69          2.64         3.17 o                         
   5   7  10         10.76         13.30         3.31 o                         
   6   7  10          2.32          3.69         3.71 o                         
   7   7  10          0.34          4.96         3.86 o                         
   0   8  10         20.89         28.73         4.31 o                         
   1   8  10        180.01        173.87         3.41 o                         
   2   8  10          2.88          5.35         3.11 o                         
   3   8  10         18.94         17.30         3.16 o                         
   4   8  10         11.46          8.43         3.28 o                         
   5   8  10         46.44         47.16         3.46 o                         
   6   8  10          0.13          5.10         3.68 o                         
   1   9  10        158.86        149.06         3.58 o                         
   2   9  10         52.20         57.41         3.40 o                         
   3   9  10        182.62        207.55         4.10 o                         
   4   9  10          4.84         10.27         3.37 o                         
   5   9  10          0.28         -0.62         3.45 o                         
   6   9  10         10.37         10.70         3.83 o                         
   0  10  10          0.47          4.33         4.80 o                         
   1  10  10         98.66        100.20         3.38 o                         
   2  10  10         21.77         18.72         3.43 o                         
   3  10  10        176.91        174.00         3.72 o                         
   4  10  10          2.55          5.98         3.42 o                         
   5  10  10         46.00         48.21         4.06 o                         
   1  11  10          0.18          0.30         3.41 o                         
   2  11  10          0.22          3.38         3.52 o                         
   3  11  10        121.75        130.01         6.06 o                         
   4  11  10          0.80         -0.83         3.66 o                         
   0  12  10          2.08          4.03         4.69 o                         
   1  12  10          1.89          7.52         3.41 o                         
   2  12  10          9.12          8.63         3.53 o                         
   3  12  10         14.39         10.24         3.73 o                         
   1   1  11          5.88          0.44         3.04 o                         
   2   1  11        119.95        126.28         4.37 o                         
   3   1  11        685.46        630.33        11.01 o                         
   4   1  11          9.26         13.11         3.57 o                         
   5   1  11        965.21        981.71        15.15 o                         
   6   1  11         82.00         83.32         3.63 o                         
   7   1  11          2.46          7.00         3.72 o                         
   8   1  11         38.03         31.88         3.88 o                         
   0   2  11        160.98        192.41         6.52 o                         
   1   2  11        585.35        630.42        20.45 o                         
   2   2  11        564.52        534.57        10.86 o                         
   3   2  11        417.71        363.13         7.61 o                         
   4   2  11          3.78          6.91         3.35 o                         
   5   2  11        208.86        219.27         5.29 o                         
   6   2  11          5.49          7.68         3.86 o                         
   7   2  11         98.47         92.04         4.18 o                         
   8   2  11          0.07          2.08         4.03 o                         
   1   3  11       1235.18       1371.25        27.09 o                         
   2   3  11        382.47        357.76         8.35 o                         
   3   3  11          0.00          3.11         3.32 o                         
   4   3  11         16.00         15.17         3.35 o                         
   5   3  11        160.62        146.79         3.77 o                         
   6   3  11         42.03         36.24         3.60 o                         
   7   3  11         74.46         63.85         3.87 o                         
   8   3  11         40.42         37.52         4.32 o                         
   0   4  11       1724.71       1746.26        28.67 o                         
   1   4  11       1901.52       2047.53        40.62 o                         
   2   4  11        144.05        164.14         3.50 o                         
   3   4  11        853.08        888.53        25.77 o                         
   4   4  11         48.50         55.03         3.31 o                         
   5   4  11        325.44        330.31         7.19 o                         
   6   4  11          3.65          4.42         3.33 o                         
   7   4  11          7.84          9.50         3.74 o                         
   8   4  11          3.04          6.15         4.46 o                         
   1   5  11         65.87         84.52         3.06 o                         
   2   5  11          4.00          6.72         2.91 o                         
   3   5  11        670.48        736.43        14.88 o                         
   4   5  11         23.11         28.27         3.68 o                         
   5   5  11        348.28        346.67        10.22 o                         
   6   5  11          0.70          5.54         3.62 o                         
   7   5  11         72.92         68.94         3.86 o                         
   0   6  11         10.75          9.17         3.99 o                         
   1   6  11         12.34         10.67         2.96 o                         
   2   6  11          7.71          5.56         3.03 o                         
   3   6  11          2.29          5.96         3.12 o                         
   4   6  11          1.10         -0.95         3.20 o                         
   5   6  11        135.95        135.54         3.80 o                         
   6   6  11          0.00          2.66         3.77 o                         
   7   6  11         12.09          9.65         3.86 o                         
   1   7  11         91.74         93.65         3.42 o                         
   2   7  11         12.92         15.20         3.03 o                         
   3   7  11        524.93        562.85         9.84 o                         
   4   7  11         33.60         38.81         3.41 o                         
   5   7  11        233.31        231.89         5.97 o                         
   6   7  11          0.00          2.69         3.67 o                         
   7   7  11         50.13         40.86         4.53 o                         
   0   8  11       1996.27       1978.52        32.69 o                         
   1   8  11       1382.64       1394.72        17.77 o                         
   2   8  11        619.54        581.70        13.84 o                         
   3   8  11       1279.75       1319.14        26.87 o                         
   4   8  11         64.87         61.59         3.67 o                         
   5   8  11        188.26        197.11         5.42 o                         
   6   8  11          4.51         10.99         3.68 o                         
   1   9  11        314.31        336.80         4.60 o                         
   2   9  11          0.23         -0.82         3.34 o                         
   3   9  11          8.97         10.48         3.33 o                         
   4   9  11          8.88         11.46         3.43 o                         
   5   9  11          0.49          5.91         3.67 o                         
   6   9  11          2.65          4.70         5.28 o                         
   0  10  11         57.10         53.47         5.23 o                         
   1  10  11        249.18        260.43         8.07 o                         
   2  10  11         74.68         72.81         3.41 o                         
   3  10  11          0.25          1.75         3.51 o                         
   4  10  11          3.97          5.16         3.49 o                         
   5  10  11         31.45         35.59         3.75 o                         
   1  11  11        140.27        128.07         4.03 o                         
   2  11  11          5.35          1.95         3.48 o                         
   3  11  11         13.33         18.55         3.64 o                         
   4  11  11          3.30          6.88         3.68 o                         
   0  12  11          2.81          5.51         4.84 o                         
   1  12  11         10.88          9.12         3.85 o                         
   2  12  11          0.28          1.45         3.54 o                         
   0   0  12          2.49          3.73         5.56 o                         
   1   0  12        228.99        203.33         5.56 o                         
   2   0  12        204.12        149.00         5.11 o                         
   3   0  12        198.42        262.00        10.38 o                         
   4   0  12          0.15          2.81         5.12 o                         
   5   0  12        745.85        724.65        10.67 o                         
   6   0  12          0.64          3.46         4.96 o                         
   7   0  12        286.50        299.84        15.44 o                         
   8   0  12          8.79          8.65         5.46 o                         
   1   1  12       1189.87       1189.60        29.81 o                         
   2   1  12         33.97         31.89         3.57 o                         
   3   1  12       1557.91       1632.50        30.90 o                         
   4   1  12         19.87         23.07         3.62 o                         
   5   1  12         28.27         19.09         3.56 o                         
   6   1  12         14.68         13.11         3.52 o                         
   7   1  12          0.36          4.35         3.56 o                         
   8   1  12          0.17          2.45         4.00 o                         
   0   2  12       1982.48       2151.09        77.19 o                         
   1   2  12        755.21        783.68        22.72 o                         
   2   2  12        858.76        929.10        18.67 o                         
   3   2  12       1492.25       1562.61        34.32 o                         
   4   2  12         24.62         30.37         3.59 o                         
   5   2  12          5.34          6.11         3.53 o                         
   6   2  12          4.76          5.90         3.50 o                         
   7   2  12          1.93          2.48         3.84 o                         
   8   2  12          1.92          1.13         4.11 o                         
   1   3  12       6047.44       7080.06       138.17 o                         
   2   3  12         10.31          4.90         3.26 o                         
   3   3  12         28.59         29.04         3.44 o                         
   4   3  12         21.08         30.29         3.45 o                         
   5   3  12         30.64         26.14         3.70 o                         
   6   3  12          2.46          2.59         3.74 o                         
   7   3  12        203.17        205.12         7.05 o                         
   8   3  12          9.89          7.24         4.27 o                         
   0   4  12          4.69          3.39         4.68 o                         
   1   4  12        589.66        591.66        14.69 o                         
   2   4  12         39.59         50.82         3.17 o                         
   3   4  12         56.97         58.67         3.42 o                         
   4   4  12         13.46         16.86         3.61 o                         
   5   4  12          8.36         12.21         3.80 o                         
   6   4  12          6.88         10.90         3.72 o                         
   7   4  12        334.12        332.42         6.07 o                         
   1   5  12        387.18        412.69         7.12 o                         
   2   5  12         31.78         31.26         3.18 o                         
   3   5  12         25.56         25.22         3.36 o                         
   4   5  12          4.62          5.86         3.71 o                         
   5   5  12         12.17         10.85         3.32 o                         
   6   5  12          5.35          2.71         3.63 o                         
   7   5  12         67.21         71.97         4.22 o                         
   0   6  12         14.16          8.01         4.36 o                         
   1   6  12        125.95        123.19         3.71 o                         
   2   6  12         84.21         79.53         3.33 o                         
   3   6  12       1573.86       1611.34        34.15 o                         
   4   6  12          5.65          6.78         3.36 o                         
   5   6  12        718.85        768.94        16.46 o                         
   6   6  12          0.00          3.45         3.74 o                         
   7   6  12         21.23         22.85         4.20 o                         
   1   7  12       1088.95       1085.83        23.93 o                         
   2   7  12          4.36          6.40         3.26 o                         
   3   7  12         52.86         52.02         3.37 o                         
   4   7  12         34.07         34.99         3.50 o                         
   5   7  12         20.26         21.40         3.48 o                         
   6   7  12          2.54          7.89         3.60 o                         
   0   8  12         19.28         21.36         4.77 o                         
   1   8  12        181.29        185.27         3.99 o                         
   2   8  12         23.70         25.71         3.29 o                         
   3   8  12         69.79         62.16         3.54 o                         
   4   8  12          5.03          6.70         3.40 o                         
   5   8  12         68.45         64.64         3.96 o                         
   6   8  12          0.29          1.45         3.89 o                         
   1   9  12       1391.22       1427.43        19.70 o                         
   2   9  12          2.44          2.71         3.27 o                         
   3   9  12         56.82         59.81         3.39 o                         
   4   9  12         15.00         18.39         3.47 o                         
   5   9  12          0.08          5.88         3.69 o                         
   0  10  12         11.85         13.46         4.90 o                         
   1  10  12        109.85        112.24         3.60 o                         
   2  10  12         27.29         28.20         3.44 o                         
   3  10  12        289.01        294.40         7.29 o                         
   4  10  12          1.63          5.89         3.45 o                         
   5  10  12         64.36         67.66         3.93 o                         
   1  11  12          5.19         11.35         3.81 o                         
   2  11  12          0.45          0.23         3.46 o                         
   3  11  12        194.96        208.64         8.39 o                         
   4  11  12          0.00          4.46         3.82 o                         
   0  12  12          1.29          6.82         5.04 o                         
   1  12  12          2.48          8.34         3.95 o                         
   2  12  12          1.44          6.16         3.73 o                         
   1   1  13        713.97        744.29        19.66 o                         
   2   1  13          4.18          4.40         3.15 o                         
   3   1  13         65.64         86.47         3.72 o                         
   4   1  13          0.36          4.16         3.69 o                         
   5   1  13        541.54        563.21        11.19 o                         
   6   1  13          0.69          1.86         3.59 o                         
   7   1  13         27.41         34.32         3.94 o                         
   8   1  13          5.67          4.34         4.23 o                         
   0   2  13        349.34        409.40        14.27 o                         
   1   2  13       1867.12       2008.06        65.34 o                         
   2   2  13         50.36         53.39         3.54 o                         
   3   2  13          0.16          2.13         3.30 o                         
   4   2  13          0.92          1.78         3.47 o                         
   5   2  13        153.71        163.78         4.08 o                         
   6   2  13          0.22          1.27         3.74 o                         
   7   2  13        303.29        287.60        11.93 o                         
   8   2  13          0.26          2.06         4.36 o                         
   1   3  13       7166.43       7692.62       155.35 o                         
   2   3  13        154.66        134.37         3.50 o                         
   3   3  13        179.76        188.24         5.18 o                         
   4   3  13          0.06          3.01         3.56 o                         
   5   3  13          6.14          8.36         3.77 o                         
   6   3  13         21.03         20.33         3.81 o                         
   7   3  13          0.60          3.16         4.20 o                         
   8   3  13         13.91         10.07         5.34 o                         
   0   4  13        373.70        327.35        11.20 o                         
   1   4  13       1313.68       1442.23        25.75 o                         
   2   4  13        137.38        105.05         3.31 o                         
   3   4  13        450.56        455.03        14.00 o                         
   4   4  13          3.25          6.23         3.46 o                         
   5   4  13        349.65        342.23         9.89 o                         
   6   4  13          0.57         -1.62         3.72 o                         
   7   4  13         22.11         27.86         4.10 o                         
   1   5  13        392.75        411.99         7.89 o                         
   2   5  13          0.02          1.99         2.99 o                         
   3   5  13       1210.24       1275.92        26.52 o                         
   4   5  13          8.84         11.04         4.17 o                         
   5   5  13        317.67        346.62        11.05 o                         
   6   5  13          0.50          4.45         3.75 o                         
   7   5  13         55.17         51.56         4.53 o                         
   0   6  13         79.76         91.58         5.47 o                         
   1   6  13         14.60         11.79         3.03 o                         
   2   6  13          6.10          9.04         3.04 o                         
   3   6  13         16.02         21.53         3.29 o                         
   4   6  13          0.14          2.77         3.29 o                         
   5   6  13        167.79        170.68         4.00 o                         
   6   6  13          0.34          1.42         4.09 o                         
   7   6  13         10.86         11.15         4.20 o                         
   1   7  13       1513.41       1461.38        27.31 o                         
   2   7  13         11.22         13.07         3.18 o                         
   3   7  13       1465.65       1528.87        30.94 o                         
   4   7  13          3.12          9.01         3.45 o                         
   5   7  13        155.38        156.54         3.79 o                         
   6   7  13          0.32          3.71         4.12 o                         
   0   8  13        262.35        260.41         7.14 o                         
   1   8  13        884.09        895.85        17.71 o                         
   2   8  13        177.05        169.04         3.77 o                         
   3   8  13        363.82        403.28        10.01 o                         
   4   8  13          4.70          3.57         3.37 o                         
   5   8  13         14.53         17.53         3.80 o                         
   6   8  13          5.69          8.30         3.76 o                         
   1   9  13       1236.24       1249.01        20.99 o                         
   2   9  13          3.03          4.77         3.38 o                         
   3   9  13         34.92         43.60         3.39 o                         
   4   9  13          1.53          4.30         3.35 o                         
   5   9  13          2.95          4.70         3.67 o                         
   0  10  13        132.76        131.34         5.47 o                         
   1  10  13        267.95        271.05         4.64 o                         
   2  10  13         58.99         62.66         3.42 o                         
   3  10  13          1.16          6.74         3.44 o                         
   4  10  13          2.88          3.13         3.58 o                         
   1  11  13        113.68        110.50         4.18 o                         
   2  11  13          1.04          5.54         3.58 o                         
   3  11  13         17.02         21.00         3.59 o                         
   4  11  13          1.35         -6.43        10.40 o                         
   0  12  13          0.83          2.94         5.17 o                         
   1  12  13          4.35          6.01         4.17 o                         
   2  12  13          0.03          1.95         3.63 o                         
   0   0  14         24.99         14.74         5.08 o                         
   1   0  14          4.72          5.62         4.60 o                         
   2   0  14         53.20         37.32         4.50 o                         
   3   0  14        492.40        525.81        15.72 o                         
   4   0  14         17.77         13.68         5.69 o                         
   5   0  14        476.11        501.94         6.73 o                         
   6   0  14          2.55          3.84         5.18 o                         
   7   0  14        277.43        285.69         8.78 o                         
   8   0  14          9.85          9.87         6.31 o                         
   1   1  14        415.98        340.85         9.58 o                         
   2   1  14         45.75         41.57         3.28 o                         
   3   1  14        661.66        659.38        11.25 o                         
   4   1  14         10.85         11.31         3.61 o                         
   5   1  14          2.54          5.27         3.81 o                         
   6   1  14          3.89          6.39         3.94 o                         
   7   1  14          0.75          2.93         4.10 o                         
   8   1  14          0.02          0.34         4.45 o                         
   0   2  14       1893.48       2046.48        65.62 o                         
   1   2  14        172.75        170.64         4.42 o                         
   2   2  14       1332.76       1359.56        45.64 o                         
   3   2  14        520.31        561.43        18.65 o                         
   4   2  14         48.05         56.90         3.83 o                         
   5   2  14          7.83          9.92         3.77 o                         
   6   2  14         41.96         38.10         3.84 o                         
   7   2  14          5.06          4.14         4.14 o                         
   8   2  14         16.38         12.77         4.37 o                         
   1   3  14        546.34        643.02        20.43 o                         
   2   3  14        112.60         98.83         3.51 o                         
   3   3  14        361.42        384.24         8.98 o                         
   4   3  14          5.71          5.74         3.39 o                         
   5   3  14          5.91         10.15         3.59 o                         
   6   3  14         10.75         12.65         3.98 o                         
   7   3  14         60.41         69.57         4.18 o                         
   0   4  14       1001.90        968.92        43.33 o                         
   1   4  14        478.20        472.88         8.12 o                         
   2   4  14        226.64        257.30         3.95 o                         
   3   4  14         66.27         63.58         3.52 o                         
   4   4  14          8.84         12.00         3.47 o                         
   5   4  14         47.26         49.64         3.74 o                         
   6   4  14          1.24          2.28         3.75 o                         
   7   4  14        124.97        136.27         5.60 o                         
   1   5  14       1222.83       1329.50        22.80 o                         
   2   5  14          1.13          2.63         3.19 o                         
   3   5  14        154.42        154.94         3.83 o                         
   4   5  14          9.74         10.66         4.04 o                         
   5   5  14          0.06          1.32         3.60 o                         
   6   5  14          2.48          2.10         3.96 o                         
   7   5  14         88.42         81.63         4.61 o                         
   0   6  14         17.81         14.52         4.96 o                         
   1   6  14        168.11        179.87         4.46 o                         
   2   6  14         24.00         17.92         3.02 o                         
   3   6  14        816.19        840.70        20.67 o                         
   4   6  14          2.03          6.38         3.45 o                         
   5   6  14        341.52        365.12         7.59 o                         
   6   6  14          0.24          0.34         4.04 o                         
   7   6  14         32.06         33.74         4.84 o                         
   1   7  14       1236.89       1293.65        18.43 o                         
   2   7  14         23.57         20.84         3.16 o                         
   3   7  14         32.07         34.98         3.59 o                         
   4   7  14         11.74          9.40         3.51 o                         
   5   7  14          9.37         12.00         3.57 o                         
   6   7  14          2.40          4.95         4.18 o                         
   0   8  14          0.03          1.17         4.73 o                         
   1   8  14        109.87        114.02         3.65 o                         
   2   8  14          2.52          7.00         3.14 o                         
   3   8  14         39.03         38.85         3.41 o                         
   4   8  14          0.20          1.99         3.41 o                         
   5   8  14         29.84         28.39         3.79 o                         
   6   8  14          1.54          3.80         4.20 o                         
   1   9  14        935.03        933.62        21.17 o                         
   2   9  14          1.35          5.58         3.29 o                         
   3   9  14         56.04         58.40         3.59 o                         
   4   9  14          4.89          8.02         3.48 o                         
   5   9  14          0.04          6.96         3.70 o                         
   0  10  14         69.43         70.97         5.21 o                         
   1  10  14         54.21         55.47         3.29 o                         
   2  10  14         38.44         36.84         3.44 o                         
   3  10  14        216.60        232.76         8.80 o                         
   4  10  14          3.17          6.26         3.68 o                         
   1  11  14          5.53          8.95         3.44 o                         
   2  11  14          0.96          3.29         3.47 o                         
   3  11  14        135.56        131.88         4.02 o                         
   0  12  14          0.22          3.29         5.01 o                         
   1  12  14          4.29          9.61         3.55 o                         
   2  12  14          0.56          5.20         9.83 o                         
   1   1  15        246.33        259.66         7.04 o                         
   2   1  15        255.68        265.51         6.88 o                         
   3   1  15         42.87         46.45         3.46 o                         
   4   1  15          0.06          0.17         3.63 o                         
   5   1  15        213.50        247.33         4.87 o                         
   6   1  15         12.76         15.54         4.03 o                         
   7   1  15         14.68         14.66         4.42 o                         
   8   1  15         11.77         11.06         7.30 o                         
   0   2  15        894.89       1051.12        29.03 o                         
   1   2  15        601.36        637.06        17.21 o                         
   2   2  15         22.46         27.47         3.27 o                         
   3   2  15         12.01         10.16         3.31 o                         
   4   2  15         24.75         28.47         3.56 o                         
   5   2  15          2.65          4.21         3.59 o                         
   6   2  15          4.38          6.03         3.88 o                         
   7   2  15          2.76          2.43         4.07 o                         
   1   3  15         18.60         15.43         2.88 o                         
   2   3  15         33.44         27.77         3.11 o                         
   3   3  15        204.15        204.77         4.92 o                         
   4   3  15          4.64          5.99         3.62 o                         
   5   3  15         15.36         16.69         3.58 o                         
   6   3  15          4.71          5.02         3.70 o                         
   7   3  15         14.66         11.99         4.33 o                         
   0   4  15         77.28        103.45         5.52 o                         
   1   4  15        479.40        507.31        11.52 o                         
   2   4  15          4.11          2.39         3.10 o                         
   3   4  15        112.88        126.34         3.92 o                         
   4   4  15         20.71         21.44         3.64 o                         
   5   4  15         49.24         49.06         3.98 o                         
   6   4  15         17.81         22.35         4.08 o                         
   7   4  15         15.18         13.81         4.25 o                         
   1   5  15          1.34          1.82         2.95 o                         
   2   5  15         48.91         47.38         3.34 o                         
   3   5  15        207.13        254.69         6.35 o                         
   4   5  15         18.16         24.52         3.89 o                         
   5   5  15        291.44        291.75        10.70 o                         
   6   5  15          3.57          5.03         3.87 o                         
   7   5  15         27.99         24.73         4.41 o                         
   0   6  15         21.90         22.77         4.19 o                         
   1   6  15         54.83         53.85         3.25 o                         
   2   6  15         34.38         38.43         3.08 o                         
   3   6  15          7.34          7.76         3.30 o                         
   4   6  15          1.06          6.86         3.45 o                         
   5   6  15         42.00         49.39         3.94 o                         
   6   6  15          0.00          4.06         4.10 o                         
   7   6  15          1.54          4.27        12.12 o                         
   1   7  15        130.23        137.46         5.34 o                         
   2   7  15         42.30         47.31         3.37 o                         
   3   7  15         37.81         43.92         3.44 o                         
   4   7  15         39.43         40.04         3.66 o                         
   5   7  15        127.76        131.57         3.93 o                         
   6   7  15          2.19          3.92         4.15 o                         
   0   8  15        324.63        340.57         6.35 o                         
   1   8  15        484.23        506.40        10.91 o                         
   2   8  15        107.18        117.87         3.53 o                         
   3   8  15        144.64        143.36         3.65 o                         
   4   8  15          9.61         13.02         3.50 o                         
   5   8  15          2.83          3.08         3.82 o                         
   6   8  15          1.84          3.66         4.37 o                         
   1   9  15        177.11        165.85         3.95 o                         
   2   9  15         18.29         20.93         3.27 o                         
   3   9  15        112.08        105.64         3.79 o                         
   4   9  15         45.77         53.95         3.59 o                         
   5   9  15          0.62          4.01         4.06 o                         
   0  10  15         15.85         21.44         5.68 o                         
   1  10  15        230.39        240.31         9.63 o                         
   2  10  15          0.70          1.38         3.32 o                         
   3  10  15         26.89         27.57         3.61 o                         
   4  10  15          0.16          2.48         3.83 o                         
   1  11  15        108.43         92.22         3.75 o                         
   2  11  15          1.53          2.41         3.63 o                         
   3  11  15         27.41         28.18         3.68 o                         
   0  12  15         16.86         14.56         5.93 o                         
   1  12  15          3.40          4.99         3.79 o                         
   0   0  16          2.45          9.73         4.87 o                         
   1   0  16          4.27          5.85         4.46 o                         
   2   0  16        302.51        295.27         5.99 o                         
   3   0  16        584.05        576.74        17.09 o                         
   4   0  16          3.79          3.59         6.32 o                         
   5   0  16          5.90          8.81         5.71 o                         
   6   0  16         55.98         67.10         6.20 o                         
   7   0  16          7.97          9.98         6.51 o                         
   1   1  16        855.21        795.63        17.15 o                         
   2   1  16         32.99         27.98         3.30 o                         
   3   1  16          0.97          5.49         3.38 o                         
   4   1  16        151.90        149.95         4.19 o                         
   5   1  16         25.63         30.14         3.96 o                         
   6   1  16         53.70         53.94         4.11 o                         
   7   1  16         45.38         46.79         4.24 o                         
   0   2  16        767.28        821.34        26.18 o                         
   1   2  16         43.88         50.48         3.16 o                         
   2   2  16         18.76         30.90         3.39 o                         
   3   2  16         85.66         81.03         3.70 o                         
   4   2  16          1.36          1.97         3.68 o                         
   5   2  16         25.27         26.27         4.04 o                         
   6   2  16          0.00          6.14         4.00 o                         
   7   2  16          0.00          0.61         4.27 o                         
   1   3  16         35.03         37.32         2.97 o                         
   2   3  16        208.82        193.49         4.88 o                         
   3   3  16        160.91        169.59         5.50 o                         
   4   3  16          7.54          3.23         3.48 o                         
   5   3  16          1.96          6.42         3.76 o                         
   6   3  16         28.82         33.97         3.96 o                         
   7   3  16         10.61          8.26         4.53 o                         
   0   4  16        170.70        212.53        13.32 o                         
   1   4  16        524.73        579.09        15.52 o                         
   2   4  16        108.73        113.38         3.30 o                         
   3   4  16         89.75        104.63         3.78 o                         
   4   4  16         60.33         60.00         3.61 o                         
   5   4  16          0.14          0.94         3.63 o                         
   6   4  16          2.54          7.35         4.08 o                         
   7   4  16          8.44          8.07         4.27 o                         
   1   5  16          3.21          6.10         3.22 o                         
   2   5  16         91.56         94.64         3.34 o                         
   3   5  16          1.57          4.70         3.38 o                         
   4   5  16         17.85         15.98         3.85 o                         
   5   5  16          6.31          7.62         3.73 o                         
   6   5  16          9.21         10.83         3.94 o                         
   7   5  16         23.59         21.09         4.78 o                         
   0   6  16         81.62         71.92         4.54 o                         
   1   6  16         79.98         84.55         3.24 o                         
   2   6  16        112.19        114.52         3.32 o                         
   3   6  16        180.09        186.74         3.95 o                         
   4   6  16          0.65          6.88         3.64 o                         
   5   6  16         55.96         55.15         4.15 o                         
   6   6  16          0.79          0.85         4.01 o                         
   1   7  16         89.42         88.22         3.29 o                         
   2   7  16         51.90         55.09         3.35 o                         
   3   7  16        289.49        300.74         6.96 o                         
   4   7  16         24.64         25.42         3.59 o                         
   5   7  16          0.00          1.30         4.00 o                         
   6   7  16          6.62         10.27         4.07 o                         
   0   8  16          2.19          5.22         5.22 o                         
   1   8  16         26.32         27.67         3.37 o                         
   2   8  16          2.08          6.56         3.23 o                         
   3   8  16         16.24         17.38         3.34 o                         
   4   8  16          3.34          4.42         3.49 o                         
   5   8  16         14.66         17.77         4.00 o                         
   1   9  16          5.48          5.58         3.25 o                         
   2   9  16         22.56         24.73         3.46 o                         
   3   9  16        143.82        150.02         5.37 o                         
   4   9  16         10.02         12.14         3.72 o                         
   5   9  16          0.67          4.09         3.89 o                         
   0  10  16          0.63         -0.20         5.54 o                         
   1  10  16          0.86          4.26         3.54 o                         
   2  10  16          6.15          9.63         3.59 o                         
   3  10  16         21.89         23.92         3.85 o                         
   4  10  16          1.01          2.99         3.65 o                         
   1  11  16         32.29         25.41         3.64 o                         
   2  11  16         11.46         12.99         3.70 o                         
   3  11  16         12.26         14.16         3.70 o                         
   1   1  17        151.69        131.13         4.30 o                         
   2   1  17         11.47         16.40         3.27 o                         
   3   1  17         36.92         37.25         3.50 o                         
   4   1  17        248.93        238.07         8.25 o                         
   5   1  17          0.05          2.11         3.96 o                         
   6   1  17         21.57         21.16         4.09 o                         
   7   1  17         29.67         31.53         4.35 o                         
   0   2  17          0.16          1.87         4.03 o                         
   1   2  17         59.18         49.27         3.14 o                         
   2   2  17         47.99         55.26         3.33 o                         
   3   2  17         12.91         12.34         3.42 o                         
   4   2  17          0.99          2.39         3.54 o                         
   5   2  17          0.11          4.23         3.89 o                         
   6   2  17          3.17          8.16         3.98 o                         
   7   2  17          0.69          4.51         4.31 o                         
   1   3  17          9.25          8.91         2.97 o                         
   2   3  17          3.70          6.10         2.96 o                         
   3   3  17        123.99        121.53         4.23 o                         
   4   3  17          2.23          9.34         3.68 o                         
   5   3  17         17.34         23.72         3.69 o                         
   6   3  17          1.78          2.35         3.79 o                         
   7   3  17          1.93          5.68         4.22 o                         
   0   4  17         46.80         36.08         3.95 o                         
   1   4  17          1.58          2.41         2.89 o                         
   2   4  17         71.82         80.19         3.44 o                         
   3   4  17         89.48         94.26         3.79 o                         
   4   4  17         45.46         39.80         3.61 o                         
   5   4  17          0.75          9.73         4.06 o                         
   6   4  17         21.22         26.69         3.95 o                         
   7   4  17          0.01          0.13         4.29 o                         
   1   5  17        162.39        163.76         5.64 o                         
   2   5  17          0.24          1.19         3.33 o                         
   3   5  17          3.46          8.26         3.46 o                         
   4   5  17          9.04         12.30         4.44 o                         
   5   5  17         42.46         43.93         3.97 o                         
   6   5  17          0.23          2.91         4.12 o                         
   7   5  17          0.00          1.54         4.34 o                         
   0   6  17          9.38          5.12         4.64 o                         
   1   6  17         38.70         35.04         3.42 o                         
   2   6  17          5.41          5.49         3.15 o                         
   3   6  17          6.72          6.63         3.28 o                         
   4   6  17          5.99          8.63         3.77 o                         
   5   6  17          0.05          0.80         3.80 o                         
   6   6  17          1.85          2.04         4.31 o                         
   1   7  17          0.00          1.01         3.18 o                         
   2   7  17         13.57         19.14         3.27 o                         
   3   7  17         11.13         14.63         3.44 o                         
   4   7  17          1.48          5.63         3.59 o                         
   5   7  17         27.87         23.94         3.98 o                         
   6   7  17          0.28         -1.02         4.66 o                         
   0   8  17        159.64        154.13         5.04 o                         
   1   8  17         20.30         24.48         3.44 o                         
   2   8  17        190.10        197.47         3.72 o                         
   3   8  17         52.45         55.13         3.58 o                         
   4   8  17         13.84         16.95         3.58 o                         
   5   8  17         57.34         60.66         4.05 o                         
   1   9  17          1.47          3.56         3.31 o                         
   2   9  17         20.33         23.11         3.44 o                         
   3   9  17          0.75          4.85         3.52 o                         
   4   9  17          2.83          5.38         3.68 o                         
   5   9  17          0.57         -0.62         4.91 o                         
   0  10  17         29.02         26.92         5.39 o                         
   1  10  17         74.29         80.33         3.67 o                         
   2  10  17          3.78          1.62         3.63 o                         
   3  10  17         26.65         27.38         3.63 o                         
   4  10  17          1.39          6.74         3.99 o                         
   1  11  17          1.06          3.74         3.57 o                         
   2  11  17          4.47          6.94         3.64 o                         
   0   0  18       1285.39       1275.13        73.83 o                         
   1   0  18          1.42          0.94         4.37 o                         
   2   0  18        166.58        159.51         5.21 o                         
   3   0  18         24.14         20.87         4.92 o                         
   4   0  18         25.48         31.90         6.33 o                         
   5   0  18          0.08          1.89         5.87 o                         
   6   0  18          1.31          3.70         6.76 o                         
   7   0  18          4.33          4.56         7.07 o                         
   1   1  18        114.15        111.63         3.25 o                         
   2   1  18        265.78        255.12         5.76 o                         
   3   1  18         10.82         12.57         3.51 o                         
   4   1  18        196.12        188.60         4.96 o                         
   5   1  18        113.63        109.13         4.25 o                         
   6   1  18        104.69        100.98         4.81 o                         
   7   1  18         26.80         28.03         4.88 o                         
   0   2  18        175.32        155.02         8.41 o                         
   1   2  18         18.41         21.95         2.93 o                         
   2   2  18          7.40          7.65         3.34 o                         
   3   2  18        146.45        139.27         4.90 o                         
   4   2  18          0.11          0.26         3.76 o                         
   5   2  18         92.24         88.26         3.97 o                         
   6   2  18          2.00          5.87         4.50 o                         
   7   2  18          3.46          3.83         4.31 o                         
   1   3  18          7.97          5.36         2.99 o                         
   2   3  18         71.89         64.00         3.33 o                         
   3   3  18         26.73         23.46         3.93 o                         
   4   3  18        188.67        187.54         8.05 o                         
   5   3  18         28.31         29.30         3.81 o                         
   6   3  18          8.72          9.05         4.13 o                         
   7   3  18          0.22          3.50         4.22 o                         
   0   4  18         22.36         12.65         4.16 o                         
   1   4  18          1.00          2.63         2.98 o                         
   2   4  18          1.94          5.90         3.01 o                         
   3   4  18         46.76         47.82         3.69 o                         
   4   4  18          7.61          8.34         3.70 o                         
   5   4  18          5.22          7.95         3.87 o                         
   6   4  18          6.52         11.58         4.14 o                         
   7   4  18          4.37          8.97         4.19 o                         
   1   5  18         37.00         30.77         3.08 o                         
   2   5  18          0.97          6.44         3.35 o                         
   3   5  18          2.92          1.39         3.39 o                         
   4   5  18          3.42          1.69         4.06 o                         
   5   5  18         10.81         13.20         3.89 o                         
   6   5  18          1.45          3.24         4.19 o                         
   0   6  18         93.20         83.38         5.11 o                         
   1   6  18        101.71        100.40         3.17 o                         
   2   6  18         15.42         14.42         3.21 o                         
   3   6  18        160.91        167.80         3.73 o                         
   4   6  18         52.55         50.80         3.93 o                         
   5   6  18         82.51         93.44         4.19 o                         
   6   6  18         13.84         15.61         4.33 o                         
   1   7  18          0.64          0.19         3.31 o                         
   2   7  18          3.59          7.52         3.21 o                         
   3   7  18         15.95         14.67         3.40 o                         
   4   7  18          3.58          5.44         3.56 o                         
   5   7  18          4.08          8.09         4.09 o                         
   6   7  18          0.06          6.06         4.11 o                         
   0   8  18          3.52          3.03         4.76 o                         
   1   8  18         12.24         12.77         3.61 o                         
   2   8  18          2.02          7.21         3.29 o                         
   3   8  18         35.41         40.24         3.80 o                         
   4   8  18          0.01          1.80         3.88 o                         
   5   8  18          3.13          4.18         4.26 o                         
   1   9  18         21.80         19.87         3.49 o                         
   2   9  18          8.80          7.78         3.43 o                         
   3   9  18          2.57          9.10         3.72 o                         
   4   9  18          0.19          2.04         3.65 o                         
   0  10  18         19.89         19.17         5.30 o                         
   1  10  18         28.30         27.44         3.51 o                         
   2  10  18          0.08         -1.09         3.50 o                         
   3  10  18         42.95         38.35         3.94 o                         
   1  11  18         15.42         16.52         3.55 o                         
   2  11  18          6.36          4.64         3.85 o                         
   1   1  19         71.70         65.07         3.12 o                         
   2   1  19        137.72        141.21         3.52 o                         
   3   1  19         10.65         11.68         3.51 o                         
   4   1  19         50.11         55.79         3.81 o                         
   5   1  19          5.71          7.55         4.07 o                         
   6   1  19         10.92         10.28         4.61 o                         
   7   1  19          0.99          0.39         4.67 o                         
   0   2  19         48.40         43.21         4.80 o                         
   1   2  19         70.74         70.51         3.16 o                         
   2   2  19         83.25         93.62         4.04 o                         
   3   2  19         94.98        102.71         3.99 o                         
   4   2  19          0.03         -2.11         3.57 o                         
   5   2  19          8.53         14.07         4.21 o                         
   6   2  19          4.88          6.78         4.13 o                         
   7   2  19          2.99          5.24         4.37 o                         
   1   3  19         80.25         83.38         3.23 o                         
   2   3  19         73.66         72.40         3.19 o                         
   3   3  19         24.94         19.37         3.46 o                         
   4   3  19         19.23         14.76         3.71 o                         
   5   3  19         15.85         17.95         4.03 o                         
   6   3  19          4.00          7.19         4.17 o                         
   7   3  19          0.76          3.49         4.59 o                         
   0   4  19         50.98         59.52         4.26 o                         
   1   4  19         36.10         36.50         3.13 o                         
   2   4  19          7.05          7.86         3.16 o                         
   3   4  19         19.91         17.66         3.68 o                         
   4   4  19         18.80         17.85         3.63 o                         
   5   4  19          1.86          3.40         3.88 o                         
   6   4  19          0.50          4.53         4.07 o                         
   7   4  19          2.23          7.62         6.77 o                         
   1   5  19          1.87          6.94         2.88 o                         
   2   5  19         26.69         33.91         3.51 o                         
   3   5  19         21.31         15.24         3.89 o                         
   4   5  19          0.08          6.53         4.10 o                         
   5   5  19         71.90         71.73         4.30 o                         
   6   5  19          0.03          2.12         4.08 o                         
   0   6  19          4.32          3.70         4.37 o                         
   1   6  19         12.39          9.66         3.36 o                         
   2   6  19         13.79         15.63         3.65 o                         
   3   6  19        154.75        148.37         4.06 o                         
   4   6  19          0.00          4.02         3.83 o                         
   5   6  19         76.54         79.76         4.48 o                         
   6   6  19          6.25          6.29         4.29 o                         
   1   7  19         12.59         11.22         3.13 o                         
   2   7  19          0.64          3.02         3.31 o                         
   3   7  19          0.06          3.41         3.59 o                         
   4   7  19          1.48          6.20         3.88 o                         
   5   7  19          0.59          0.77         4.05 o                         
   0   8  19         64.12         46.94         4.54 o                         
   1   8  19          1.34          0.08         3.49 o                         
   2   8  19          3.06          4.72         3.27 o                         
   3   8  19          0.12          3.69         3.48 o                         
   4   8  19          3.12          2.71         3.87 o                         
   5   8  19          0.02         -0.20         4.20 o                         
   1   9  19          0.42          1.85         3.65 o                         
   2   9  19         18.75         18.67         3.65 o                         
   3   9  19          5.43          4.09         3.54 o                         
   4   9  19          4.30          3.85         3.85 o                         
   0  10  19          0.21          2.53         4.80 o                         
   1  10  19          5.84          8.92         3.66 o                         
   2  10  19          3.26          3.51         3.54 o                         
   3  10  19         29.16         34.78         3.91 o                         
   1  11  19          3.57          6.24         3.96 o                         
   0   0  20        471.96        400.33        29.05 o                         
   1   0  20        227.43        205.89         9.57 o                         
   2   0  20        197.38        171.17         6.99 o                         
   3   0  20       1204.47       1123.44        37.60 o                         
   4   0  20         47.65         48.18         6.45 o                         
   5   0  20        425.24        421.58         9.22 o                         
   6   0  20         29.00         36.58         7.29 o                         
   7   0  20         24.01         21.37         6.87 o                         
   1   1  20         42.93         42.36         3.12 o                         
   2   1  20        187.35        179.83         3.52 o                         
   3   1  20          4.96          5.51         3.53 o                         
   4   1  20        183.75        177.71         4.29 o                         
   5   1  20          9.76          7.21         4.18 o                         
   6   1  20         38.92         42.63         4.93 o                         
   7   1  20          0.62          0.26         4.77 o                         
   0   2  20        105.70        130.33         5.16 o                         
   1   2  20         71.40         66.21         3.33 o                         
   2   2  20          3.69         10.23         3.33 o                         
   3   2  20        138.13        129.44         4.63 o                         
   4   2  20         22.81         23.14         3.66 o                         
   5   2  20         89.36         90.73         4.16 o                         
   6   2  20          0.28          3.50         4.27 o                         
   7   2  20         13.81         10.51         4.67 o                         
   1   3  20         88.16         74.16         3.29 o                         
   2   3  20          3.75          5.42         3.03 o                         
   3   3  20          1.55          2.55         3.45 o                         
   4   3  20          9.28         11.87         3.80 o                         
   5   3  20          1.03          4.31         3.80 o                         
   6   3  20          0.03          0.75         4.17 o                         
   7   3  20          0.01         -1.02         5.41 o                         
   0   4  20         55.47         48.22         4.06 o                         
   1   4  20          0.29          3.15         3.14 o                         
   2   4  20          3.02          1.61         3.33 o                         
   3   4  20         21.39         19.88         3.74 o                         
   4   4  20         13.35         10.53         3.60 o                         
   5   4  20         15.52         19.11         4.00 o                         
   6   4  20          0.28          2.13         4.24 o                         
   1   5  20          2.95          6.98         3.35 o                         
   2   5  20          8.94         14.31         3.32 o                         
   3   5  20         52.82         43.97         3.89 o                         
   4   5  20          2.24          2.67         4.19 o                         
   5   5  20         30.95         32.35         4.64 o                         
   6   5  20          1.42          7.69         4.29 o                         
   0   6  20         24.54         28.94         4.50 o                         
   1   6  20         61.54         67.06         3.71 o                         
   2   6  20          7.16          7.90         3.75 o                         
   3   6  20         41.03         46.46         3.63 o                         
   4   6  20         27.02         30.01         3.93 o                         
   5   6  20         11.74         13.88         4.13 o                         
   6   6  20          9.04          5.58         4.37 o                         
   1   7  20          2.27          3.37         3.28 o                         
   2   7  20          5.59          7.55         3.45 o                         
   3   7  20         24.50         26.18         3.53 o                         
   4   7  20         48.02         45.22         4.13 o                         
   5   7  20         27.32         24.60         4.19 o                         
   0   8  20          0.13          0.97         4.39 o                         
   1   8  20          4.35          5.07         3.29 o                         
   2   8  20          1.33          4.51         3.57 o                         
   3   8  20          3.87          7.72         3.66 o                         
   4   8  20          0.13         -0.64         4.02 o                         
   5   8  20          6.51         10.06         5.66 o                         
   1   9  20          1.04          4.26         3.54 o                         
   2   9  20          4.84          6.79         3.66 o                         
   3   9  20          1.12          4.40         3.70 o                         
   4   9  20         21.03         22.98         4.11 o                         
   0  10  20          4.49         14.42         5.12 o                         
   1  10  20          0.24          3.20         3.95 o                         
   2  10  20          0.57          1.23         3.70 o                         
   3  10  20         10.50         10.38         4.14 o                         
   1  11  20          0.02         -2.51         9.83 o                         
   1   1  21         50.73         51.66         3.12 o                         
   2   1  21         67.49         77.52         3.54 o                         
   3   1  21         14.40         16.44         3.66 o                         
   4   1  21         34.54         35.42         3.96 o                         
   5   1  21          7.31         10.64         4.45 o                         
   6   1  21          6.60          7.83         5.02 o                         
   7   1  21          0.00          5.48         5.10 o                         
   0   2  21          8.31          7.68         4.29 o                         
   1   2  21         29.21         25.11         2.99 o                         
   2   2  21         40.80         45.54         3.41 o                         
   3   2  21          1.29          6.99         3.47 o                         
   4   2  21          3.13          3.99         3.99 o                         
   5   2  21          5.70         11.61         4.03 o                         
   6   2  21         10.61         12.48         4.22 o                         
   7   2  21          1.74         -1.10         6.78 o                         
   1   3  21         39.13         38.72         3.18 o                         
   2   3  21          0.11          3.65         3.17 o                         
   3   3  21          0.69          0.67         3.53 o                         
   4   3  21         77.98         77.54         3.89 o                         
   5   3  21          1.65          5.96         4.37 o                         
   6   3  21         10.80         16.66         4.44 o                         
   0   4  21         58.99         63.94         5.64 o                         
   1   4  21          9.46         10.89         3.15 o                         
   2   4  21          0.54          3.82         3.37 o                         
   3   4  21         26.37         26.51         3.78 o                         
   4   4  21          7.47          6.80         4.42 o                         
   5   4  21         21.35         16.97         4.26 o                         
   6   4  21          0.56          2.29         4.46 o                         
   1   5  21          1.17          1.68         3.18 o                         
   2   5  21         28.17         20.22         3.27 o                         
   3   5  21         94.77         88.00         4.17 o                         
   4   5  21          2.01          4.62         4.22 o                         
   5   5  21          7.22          8.18         4.63 o                         
   6   5  21          0.85          0.56         4.25 o                         
   0   6  21        104.21         91.00         4.89 o                         
   1   6  21          6.96          6.98         3.37 o                         
   2   6  21          6.59         10.28         3.30 o                         
   3   6  21         15.02         16.92         3.88 o                         
   4   6  21          2.08          7.32         3.90 o                         
   5   6  21         13.13         16.14         4.28 o                         
   1   7  21         16.50         15.47         3.29 o                         
   2   7  21          8.20          8.56         3.78 o                         
   3   7  21         10.16         11.87         3.54 o                         
   4   7  21          6.64          5.94         3.95 o                         
   5   7  21          1.42          0.78         4.42 o                         
   0   8  21         40.99         35.72         4.64 o                         
   1   8  21          2.48          5.46         3.37 o                         
   2   8  21          0.31          4.62         3.64 o                         
   3   8  21          5.04          7.26         3.62 o                         
   4   8  21          2.43         10.07         4.18 o                         
   1   9  21          6.34          6.80         3.52 o                         
   2   9  21          9.81          8.96         4.02 o                         
   3   9  21          0.73          1.77         3.63 o                         
   4   9  21         19.44         18.51        12.12 o                         
   0  10  21          1.26          3.25         4.97 o                         
   1  10  21          0.79          3.92         3.53 o                         
   2  10  21          0.73          4.91         4.13 o                         
   0   0  22         73.20         69.24         5.52 o                         
   1   0  22        386.54        382.09        22.97 o                         
   2   0  22        218.34        207.55         9.00 o                         
   3   0  22        742.53        727.89        20.58 o                         
   4   0  22        163.88        165.40         7.56 o                         
   5   0  22        380.62        362.99        30.86 o                         
   6   0  22          0.27          8.22         6.63 o                         
   1   1  22        118.71        117.35         4.38 o                         
   2   1  22         11.42          9.41         3.18 o                         
   3   1  22          4.54          4.35         3.77 o                         
   4   1  22         45.14         44.17         3.98 o                         
   5   1  22          1.76          4.86         4.52 o                         
   6   1  22          2.01          3.88         4.74 o                         
   0   2  22        519.10        484.94        19.45 o                         
   1   2  22         10.83          9.71         3.15 o                         
   2   2  22          8.85          5.30         3.41 o                         
   3   2  22         73.82         71.18         3.80 o                         
   4   2  22          5.90          7.16         3.86 o                         
   5   2  22         11.69         10.80         3.99 o                         
   6   2  22          8.78         10.86         4.43 o                         
   1   3  22          0.55          1.68         3.14 o                         
   2   3  22         13.00         14.00         3.31 o                         
   3   3  22         23.50         25.21         3.53 o                         
   4   3  22        149.17        151.80         6.80 o                         
   5   3  22          3.49          4.50         3.92 o                         
   6   3  22          1.91          3.43         4.61 o                         
   0   4  22         22.18         22.14         4.73 o                         
   1   4  22         22.32         29.65         3.25 o                         
   2   4  22         44.11         43.07         3.27 o                         
   3   4  22          0.05          3.81         3.91 o                         
   4   4  22          0.00          2.71         3.66 o                         
   5   4  22          0.22          4.65         4.12 o                         
   6   4  22         55.75         56.81         4.55 o                         
   1   5  22         57.09         59.78         3.39 o                         
   2   5  22         37.78         33.26         3.36 o                         
   3   5  22          0.08          1.01         3.65 o                         
   4   5  22          7.30         14.65         4.83 o                         
   5   5  22         44.90         47.62         4.64 o                         
   6   5  22          1.82          2.92         4.47 o                         
   0   6  22          7.98          9.12         4.44 o                         
   1   6  22         21.43         28.99         3.38 o                         
   2   6  22          2.61          1.05         3.40 o                         
   3   6  22          5.22          3.27         3.96 o                         
   4   6  22          1.09          3.56         4.06 o                         
   5   6  22          1.82          3.45         4.19 o                         
   1   7  22          5.70          7.45         3.27 o                         
   2   7  22         58.69         48.26         3.48 o                         
   3   7  22          3.70          5.13         3.95 o                         
   4   7  22          8.51          9.97         4.11 o                         
   5   7  22         21.89         23.06         4.39 o                         
   0   8  22          3.55          5.86         5.11 o                         
   1   8  22          7.16          6.84         3.61 o                         
   2   8  22         13.26         14.87         3.57 o                         
   3   8  22          0.42          4.55         4.01 o                         
   4   8  22          0.03          1.91         3.97 o                         
   1   9  22          8.44         10.43         3.62 o                         
   2   9  22          9.66          7.40         3.95 o                         
   3   9  22          1.63          5.66         3.92 o                         
   0  10  22          3.18          6.91         5.07 o                         
   1  10  22          0.02          1.96         3.66 o                         
   2  10  22          2.36          5.99         5.26 o                         
   1   1  23          2.17          3.56         3.19 o                         
   2   1  23        990.27        977.22        23.73 o                         
   3   1  23         11.37         12.38         3.88 o                         
   4   1  23         94.96         98.23         4.32 o                         
   5   1  23          0.21          4.58         4.58 o                         
   6   1  23         42.17         43.31         4.88 o                         
   0   2  23        297.06        292.18        14.34 o                         
   1   2  23          8.27         11.50         3.25 o                         
   2   2  23        337.84        337.48         9.92 o                         
   3   2  23         16.52         14.18         3.78 o                         
   4   2  23          4.32          8.54         4.00 o                         
   5   2  23          7.50          6.76         4.15 o                         
   6   2  23         80.99         88.43         5.22 o                         
   1   3  23         27.04         26.96         3.34 o                         
   2   3  23          8.75         12.85         3.32 o                         
   3   3  23         13.61         18.31         3.71 o                         
   4   3  23        149.65        143.23         5.28 o                         
   5   3  23          5.82          8.88         4.17 o                         
   6   3  23         43.84         44.29         6.35 o                         
   0   4  23        132.03        132.76         6.74 o                         
   1   4  23          7.18         11.15         3.21 o                         
   2   4  23          0.21          2.57         3.37 o                         
   3   4  23          5.83          8.55         3.91 o                         
   4   4  23         54.19         59.27         3.85 o                         
   5   4  23          0.03          3.98         3.96 o                         
   6   4  23         80.96         85.89         5.03 o                         
   1   5  23        160.46        152.02         4.67 o                         
   2   5  23         60.06         50.13         3.42 o                         
   3   5  23          0.27          2.14         3.72 o                         
   4   5  23        122.65        108.64         8.52 o                         
   5   5  23          0.29          0.06         4.92 o                         
   0   6  23         93.28         75.73         5.04 o                         
   1   6  23          1.54          5.40         3.34 o                         
   2   6  23          4.11          5.62         3.31 o                         
   3   6  23         16.50         17.93         3.87 o                         
   4   6  23         21.49         19.81         4.54 o                         
   5   6  23         10.58         15.52         4.30 o                         
   1   7  23          2.96          0.78         3.52 o                         
   2   7  23         25.55         19.72         3.43 o                         
   3   7  23         22.79         21.27         3.96 o                         
   4   7  23         52.87         60.04         4.94 o                         
   0   8  23          2.60          9.69         4.74 o                         
   1   8  23         11.29         13.96         3.60 o                         
   2   8  23         20.38         22.02         3.48 o                         
   3   8  23          0.11          3.14         3.98 o                         
   4   8  23         34.41         36.45         4.43 o                         
   1   9  23          3.20          6.70         3.51 o                         
   2   9  23          0.75          2.07         3.79 o                         
   3   9  23          1.81          6.42         4.41 o                         
   0  10  23          4.74          1.20         5.06 o                         
   1  10  23          1.33          0.45         5.86 o                         
   0   0  24       4996.01       4840.03       479.71 o                         
   1   0  24          8.81         12.97         4.85 o                         
   2   0  24        496.43        520.93        18.82 o                         
   3   0  24        138.55        159.10         5.55 o                         
   4   0  24         15.73         21.78         7.60 o                         
   5   0  24         29.10         34.39         8.53 o                         
   6   0  24         24.27         24.08         6.69 o                         
   1   1  24        683.28        635.24        22.68 o                         
   2   1  24        416.14        395.84         8.42 o                         
   3   1  24        219.76        199.98         6.28 o                         
   4   1  24        682.04        719.06        24.25 o                         
   5   1  24          0.92          2.42         4.91 o                         
   6   1  24         79.14         78.92         6.79 o                         
   0   2  24          2.09          5.12         4.52 o                         
   1   2  24          3.72          5.18         3.43 o                         
   2   2  24        387.67        391.64         9.03 o                         
   3   2  24          3.73          2.56         3.80 o                         
   4   2  24        131.38        150.37         7.53 o                         
   5   2  24          1.55          3.38         4.38 o                         
   6   2  24         10.87         10.01         4.69 o                         
   1   3  24          2.31          4.81         3.25 o                         
   2   3  24         31.72         24.55         3.30 o                         
   3   3  24         13.05         13.37         3.80 o                         
   4   3  24        275.56        280.73        12.59 o                         
   5   3  24          0.50          1.24         4.08 o                         
   6   3  24          0.32          5.71         4.67 o                         
   0   4  24        311.39        333.09        16.29 o                         
   1   4  24         10.89         11.27         3.19 o                         
   2   4  24        255.54        238.79         8.60 o                         
   3   4  24          0.01          1.15         4.32 o                         
   4   4  24         22.11         28.08         3.97 o                         
   5   4  24          0.18          3.97         4.10 o                         
   1   5  24         50.65         48.41         3.46 o                         
   2   5  24        201.42        172.91         5.50 o                         
   3   5  24          5.80          8.71         4.25 o                         
   4   5  24         39.98         41.06         4.17 o                         
   5   5  24          0.07          3.18         4.56 o                         
   0   6  24          8.22         10.50         4.99 o                         
   1   6  24         33.88         34.92         3.39 o                         
   2   6  24         70.21         80.24         3.56 o                         
   3   6  24          5.38          8.76         3.78 o                         
   4   6  24         56.16         55.54         4.27 o                         
   5   6  24          1.88          5.57         4.62 o                         
   1   7  24          2.67          4.13         3.47 o                         
   2   7  24         86.28         73.57         3.73 o                         
   3   7  24         13.01         12.95         4.10 o                         
   4   7  24          5.12          8.56         4.71 o                         
   0   8  24          5.97          4.98         5.19 o                         
   1   8  24          1.10          1.09         3.51 o                         
   2   8  24         12.22          9.97         3.58 o                         
   3   8  24          0.01          1.93         3.91 o                         
   1   9  24          0.42          4.01         3.69 o                         
   2   9  24          5.45          4.96         3.94 o                         
   1   1  25        259.78        249.18         8.39 o                         
   2   1  25        812.15        829.02        19.25 o                         
   3   1  25         36.65         34.56         3.72 o                         
   4   1  25         17.20         16.57         4.45 o                         
   5   1  25          0.86          3.62         4.58 o                         
   6   1  25         10.43         13.88         5.36 o                         
   0   2  25        705.53        665.96        27.66 o                         
   1   2  25          8.17         11.27         3.31 o                         
   2   2  25        788.07        775.52        18.39 o                         
   3   2  25          0.89          1.40         3.86 o                         
   4   2  25          0.85         -0.14         3.94 o                         
   5   2  25          1.56          1.93         4.28 o                         
   6   2  25        110.75        117.58         5.42 o                         
   1   3  25         64.36         58.58         3.31 o                         
   2   3  25         24.42         23.00         3.95 o                         
   3   3  25         11.83         11.89         3.94 o                         
   4   3  25        284.29        291.41        11.86 o                         
   5   3  25          0.08          3.38         4.28 o                         
   0   4  25          6.16         13.47         4.70 o                         
   1   4  25          0.01          1.00         3.27 o                         
   2   4  25         74.42         56.75         3.59 o                         
   3   4  25          5.53          6.78         4.14 o                         
   4   4  25          6.21          9.53         3.89 o                         
   5   4  25          0.55          2.96         4.26 o                         
   1   5  25          3.05          5.85         3.26 o                         
   2   5  25         84.65         91.93         3.68 o                         
   3   5  25          0.01          4.94         3.99 o                         
   4   5  25         56.62         53.54         4.24 o                         
   5   5  25         16.44         14.56         4.81 o                         
   0   6  25        634.79        549.42        16.24 o                         
   1   6  25         12.83         14.60         3.66 o                         
   2   6  25        116.13        102.37         5.33 o                         
   3   6  25         21.47         17.66         4.15 o                         
   4   6  25          0.39          2.43         3.98 o                         
   1   7  25          0.17          2.00         3.36 o                         
   2   7  25          0.89          2.64         3.47 o                         
   3   7  25          0.17          2.88         4.26 o                         
   4   7  25         18.75         26.04         4.27 o                         
   0   8  25          0.20          7.47         5.24 o                         
   1   8  25          1.18          2.74         3.60 o                         
   2   8  25          8.37         10.46         3.76 o                         
   3   8  25          1.59          1.02         4.03 o                         
   1   9  25          1.15          4.71         3.83 o                         
   0   0  26       3831.07       3623.64       448.36 o                         
   1   0  26          3.34          2.74         4.97 o                         
   2   0  26        393.37        413.24         8.81 o                         
   3   0  26          0.31          4.96         5.49 o                         
   4   0  26          1.89          4.92         6.65 o                         
   5   0  26          3.55          9.79         6.45 o                         
   6   0  26         10.55         15.16         9.48 o                         
   1   1  26        620.02        608.03        22.83 o                         
   2   1  26         45.69         45.56         3.74 o                         
   3   1  26        105.16        109.64         4.49 o                         
   4   1  26        147.54        167.04         4.52 o                         
   5   1  26          0.30          4.04         4.84 o                         
   0   2  26        306.43        287.73        15.68 o                         
   1   2  26          1.39          4.28         3.42 o                         
   2   2  26         18.68         21.90         3.77 o                         
   3   2  26          0.49          0.82         3.77 o                         
   4   2  26         42.32         41.83         4.44 o                         
   5   2  26          0.39          5.68         4.49 o                         
   1   3  26          7.88         10.27         3.45 o                         
   2   3  26         36.66         43.32         4.15 o                         
   3   3  26          4.43          7.09         3.88 o                         
   4   3  26        227.03        232.69        12.78 o                         
   5   3  26          0.06          6.01         4.43 o                         
   0   4  26        273.54        227.73        12.28 o                         
   1   4  26          0.23          3.80         3.54 o                         
   2   4  26        173.93        143.75         6.60 o                         
   3   4  26          0.46          3.14         4.30 o                         
   4   4  26          9.39         10.02         4.08 o                         
   5   4  26          0.04          2.54         4.18 o                         
   1   5  26         13.01         13.52         3.41 o                         
   2   5  26         41.14         35.64         3.69 o                         
   3   5  26          2.63          2.68         3.92 o                         
   4   5  26          0.95          6.24         4.36 o                         
   5   5  26          0.05          2.47         9.74 o                         
   0   6  26         24.50         24.67         4.97 o                         
   1   6  26          2.12          5.26         3.64 o                         
   2   6  26          0.84          3.73         3.62 o                         
   3   6  26          3.60          5.21         3.90 o                         
   4   6  26          0.15          4.09         4.06 o                         
   1   7  26          2.46          6.66         3.61 o                         
   2   7  26         29.07         18.97         3.58 o                         
   3   7  26          3.51          4.64         4.08 o                         
   0   8  26         18.71         15.59         5.53 o                         
   1   8  26          0.14          1.10         3.59 o                         
   2   8  26         22.73         13.73         3.85 o                         
   1   1  27        193.04        194.17         6.20 o                         
   2   1  27        290.03        297.36         8.33 o                         
   3   1  27         50.61         47.05         3.81 o                         
   4   1  27          0.12         -1.47         4.29 o                         
   5   1  27          0.66          3.35         4.61 o                         
   0   2  27        186.28        197.76        15.34 o                         
   1   2  27          0.43          5.27         3.74 o                         
   2   2  27        274.79        273.86         8.01 o                         
   3   2  27          5.33          6.00         3.91 o                         
   4   2  27          1.92          4.98         4.14 o                         
   5   2  27          3.37          4.43         4.57 o                         
   1   3  27         82.85         75.51         3.48 o                         
   2   3  27          0.92          2.35         4.31 o                         
   3   3  27          7.62          5.52         3.92 o                         
   4   3  27         99.96         96.44         4.38 o                         
   5   3  27          0.52          1.40         4.40 o                         
   0   4  27        163.07        142.97         7.16 o                         
   1   4  27          3.76          7.32         3.59 o                         
   2   4  27          0.01          0.96         3.48 o                         
   3   4  27         12.87         17.94         4.54 o                         
   4   4  27          7.97          7.41         4.22 o                         
   5   4  27          0.27         -0.50         7.30 o                         
   1   5  27         30.09         33.12         3.52 o                         
   2   5  27         22.36         27.37         3.87 o                         
   3   5  27          5.30          6.25         4.28 o                         
   4   5  27         17.30         17.41         4.34 o                         
   0   6  27         48.24         42.13         5.41 o                         
   1   6  27          0.16          3.02         3.63 o                         
   2   6  27          0.19          5.68         3.82 o                         
   3   6  27          0.02          3.71         4.24 o                         
   4   6  27          4.01          7.85         6.19 o                         
   1   7  27         27.57         27.12         3.67 o                         
   2   7  27          2.41          1.98         3.69 o                         
   3   7  27         10.52          6.52         4.17 o                         
   0   8  27         43.82         36.95         5.73 o                         
   1   8  27          0.10          3.47         3.74 o                         
   2   8  27          8.87         15.72         6.30 o                         
   0   0  28         30.13         33.82         7.23 o                         
   1   0  28          0.63          0.75         4.98 o                         
   2   0  28        366.85        353.86        13.42 o                         
   3   0  28          5.44          7.64         5.43 o                         
   4   0  28         75.35         70.93        16.71 o                         
   5   0  28          6.82          4.93         6.78 o                         
   1   1  28         24.08         34.31         3.62 o                         
   2   1  28          1.18          4.75         3.46 o                         
   3   1  28          0.79          5.12         4.16 o                         
   4   1  28          5.76          5.73         4.27 o                         
   5   1  28          1.12          0.32         4.70 o                         
   0   2  28        274.90        273.68         8.54 o                         
   1   2  28          6.16          8.74         3.85 o                         
   2   2  28          6.88          8.92         4.03 o                         
   3   2  28         15.33         22.11         4.11 o                         
   4   2  28          0.38          5.02         4.15 o                         
   5   2  28          3.57          6.62         4.75 o                         
   1   3  28         57.55         50.99         3.60 o                         
   2   3  28          7.49         12.13         4.21 o                         
   3   3  28         16.93         16.50         4.04 o                         
   4   3  28         99.81         99.00         4.41 o                         
   5   3  28          0.17          8.64         9.34 o                         
   0   4  28          0.01          3.04         4.82 o                         
   1   4  28         11.07         17.34         3.88 o                         
   2   4  28          0.93          1.98         3.60 o                         
   3   4  28         11.88         15.66         4.59 o                         
   4   4  28          5.50          8.17         4.77 o                         
   1   5  28          5.74          6.71         3.68 o                         
   2   5  28         15.62         13.41         4.12 o                         
   3   5  28          2.77          7.92         4.10 o                         
   4   5  28          6.67          6.93         4.43 o                         
   0   6  28         43.54         46.63         5.20 o                         
   1   6  28          3.45          5.40         3.84 o                         
   2   6  28          1.44          3.52         3.81 o                         
   3   6  28          0.32          2.81         4.46 o                         
   1   7  28         32.63         29.70         3.92 o                         
   2   7  28         22.41         18.31         3.93 o                         
   0   8  28          6.44          6.97         5.70 o                         
   1   8  28          0.40          3.17        12.38 o                         
   1   1  29          1.13          5.51         3.61 o                         
   2   1  29         49.51         49.71         3.77 o                         
   3   1  29          1.22          0.52         4.02 o                         
   4   1  29          3.71          2.17         4.46 o                         
   5   1  29          0.87          0.71         9.39 o                         
   0   2  29        312.08        320.23        23.95 o                         
   1   2  29         17.29         19.69         3.95 o                         
   2   2  29         60.57         60.42         3.75 o                         
   3   2  29         91.06         99.86         4.41 o                         
   4   2  29         23.67         18.00         4.66 o                         
   1   3  29          0.01          1.72         3.75 o                         
   2   3  29         19.43         23.45         4.09 o                         
   3   3  29          1.29          6.17         4.20 o                         
   4   3  29          2.02          5.67         4.36 o                         
   0   4  29         10.69         14.11         5.31 o                         
   1   4  29          5.98          6.38         3.62 o                         
   2   4  29         51.58         54.51         4.20 o                         
   3   4  29          9.45         16.08         4.44 o                         
   4   4  29          0.02          3.69         4.92 o                         
   1   5  29          0.71          3.01         3.66 o                         
   2   5  29          0.04          1.83         3.98 o                         
   3   5  29         12.53         15.18         4.27 o                         
   0   6  29          7.62         11.79         5.20 o                         
   1   6  29          0.05          2.76         3.82 o                         
   2   6  29         16.91         12.87         4.09 o                         
   3   6  29          0.36         12.73        16.75 o                         
   1   7  29         28.45         24.91         3.90 o                         
   0   0  30         28.85         28.56        10.93 o                         
   1   0  30          0.18          4.39         4.84 o                         
   2   0  30          2.21          2.50         5.01 o                         
   3   0  30          0.93          4.62         6.02 o                         
   4   0  30          0.04         -1.46         6.54 o                         
   1   1  30         17.93         13.62         3.70 o                         
   2   1  30         14.46         16.81         3.85 o                         
   3   1  30          6.22          4.59         3.91 o                         
   4   1  30          8.83         16.51         4.67 o                         
   0   2  30         25.01         37.01         5.67 o                         
   1   2  30          7.14          8.17         3.59 o                         
   2   2  30         45.03         42.01         4.17 o                         
   3   2  30         31.45         35.78         4.48 o                         
   4   2  30          3.26          2.61         4.31 o                         
   1   3  30          7.94          8.74         3.41 o                         
   2   3  30         22.69         21.84         3.89 o                         
   3   3  30          6.52          7.00         4.09 o                         
   4   3  30          0.91          2.94         4.65 o                         
   0   4  30         14.06         14.95         5.32 o                         
   1   4  30          4.68          4.56         3.56 o                         
   2   4  30          6.78          8.87         4.14 o                         
   3   4  30          4.33          4.25         4.23 o                         
   1   5  30          3.66          4.04         4.16 o                         
   2   5  30          0.09         -0.54         3.92 o                         
   3   5  30          1.70          2.14         4.58 o                         
   0   6  30          0.01          0.83         5.85 o                         
   1   6  30          1.04          1.58         3.91 o                         
   2   6  30          2.13          1.92         3.99 o                         
   1   1  31         21.02         20.03         3.65 o                         
   2   1  31         32.29         40.24         4.06 o                         
   3   1  31          9.73         10.84         4.10 o                         
   4   1  31         42.98         43.30         5.10 o                         
   0   2  31          2.26          0.81         5.18 o                         
   1   2  31         16.83         18.66         4.05 o                         
   2   2  31         11.62          8.50         3.79 o                         
   3   2  31         42.53         48.79         4.43 o                         
   1   3  31          0.39          1.91         4.01 o                         
   2   3  31         15.32         13.94         4.11 o                         
   3   3  31          3.61          9.42         4.97 o                         
   0   4  31          3.75          7.73         5.45 o                         
   1   4  31          1.11          2.04         3.71 o                         
   2   4  31          0.63          1.45         4.02 o                         
   3   4  31          7.70          3.94         4.29 o                         
   1   5  31          0.08          3.36         3.94 o                         
   2   5  31          0.00          2.68         3.88 o                         
   0   6  31          9.83          8.76         5.37 o                         
   1   6  31          1.14          3.94         4.86 o                         
   0   0  32          7.35         14.85        11.28 o                         
   1   0  32          0.02          3.93         5.05 o                         
   2   0  32          7.90         10.91         5.82 o                         
   3   0  32          2.56          0.91         6.80 o                         
   1   1  32         18.92         20.71         4.11 o                         
   2   1  32          3.75          6.21         4.02 o                         
   3   1  32          6.55          7.52         4.39 o                         
   0   2  32          4.26          9.58         5.45 o                         
   1   2  32          1.75          5.44         4.19 o                         
   2   2  32          5.70          9.30         4.62 o                         
   3   2  32          5.43          8.77         4.32 o                         
   1   3  32          0.00          2.51         3.95 o                         
   2   3  32         11.97         13.71         4.05 o                         
   3   3  32          1.58          4.36         9.48 o                         
   0   4  32          0.35          1.58         5.81 o                         
   1   4  32          2.79          3.06         4.03 o                         
   2   4  32          0.97          3.03         4.21 o                         
   1   5  32          0.60          2.90         4.21 o                         
   1   1  33          8.93         12.44         4.27 o                         
   2   1  33          2.08          2.83         4.11 o                         
   0   2  33          0.15          3.78         5.17 o                         
   1   2  33          0.03          6.07         4.55 o                         
   2   2  33          0.64          1.65         4.46 o                         
   1   3  33          9.34         16.14         3.91 o                         
   2   3  33         35.01         41.50         4.29 o                         
   0   4  33          7.73         12.44         5.64 o                         
   1   4  33          0.24          4.01         4.29 o                         
   0   0  34         16.20         24.22         7.12 o                         
   1   0  34          2.48          6.79         5.66 o                         
   2   0  34          0.00         -0.36         5.97 o                         
   1   1  34          8.72         12.35         4.21 o                         
   2   1  34          0.09          4.40         7.13 o                         
   0   2  34         12.28         15.23         6.16 o                         
   1   2  34          0.02          2.66         4.32 o                         
   1   3  34          1.39          4.27        11.72 o                         
                                                                                
